# Supplementary material for: Schistosoma japonicum-derived peptide SJMHE1 ameliorates allergic symptoms and responses in mice with allergic rhinitis
Source: Front Cell Infect Microbiol. 2023 Jun 6;13:1143950. doi: 10.3389/fcimb.2023.1143950 (PMC10279851; doi:10.3389/fcimb.2023.1143950)
Supplement: Additional file 1 — RNA sequencing of spleen B cells. The SJMHE1 group had 454 differentially expressed genes compared to the PBS group. [file Table_1.xlsx]

## Sheet: Sheet1
gene_id	gene_name	EntrezID	transcript_id	GO	KEGG	KO_ENTRY	EC	Description	trans_type	Reactome	FPKM.SJMHE1	FPKM.PBS	fc	log2(fc)	pval	qval	regulation	significant
ENSMUSG00000115018	Ndor1	78797	ENSMUST00000228627	GO:0016020(membrane);GO:0016021(integral component of membrane)	NA	NA	NA	NADPH dependent diflavin oxidoreductase 1 [Source:MGI Symbol;Acc:MGI:1926047]	protein_coding	NA	0.482181	12.5099	0.0385438	-4.69736	7.26834e-64	9.44231e-60	down	yes
ENSMUSG00000075014	Gm10800		ENSMUST00000099683	GO:0003674(molecular_function);GO:0005575(cellular_component);GO:0008150(biological_process);GO:0016020(membrane);GO:0016021(integral component of membrane)	NA	NA	NA	predicted gene 10800 [Source:MGI Symbol;Acc:MGI:3641657]	protein_coding	NA	1.68192	24.106	0.0697719	-3.84121	4.11111e-45	1.06815e-41	down	yes
ENSMUSG00000116275	Zc3h11a	70579	ENSMUST00000027736	GO:0000346(transcription export complex);GO:0003729(mRNA binding);GO:0016973(poly(A)+ mRNA export from nucleus);GO:0046872(metal ion binding);GO:0051028(mRNA transport)	NA	K22415	NA	zinc finger CCCH type containing 11A [Source:MGI Symbol;Acc:MGI:1917829]	protein_coding	R_MMU_72203(Processing_of_Capped_Intron_Containing_Pre_mRNA);R_MMU_72187(mRNA_3'_end_processing);R_MMU_73857(RNA_Polymerase_II_Transcription);R_MMU_73856(RNA_Polymerase_II_Transcription_Termination);R_MMU_8953854(Metabolism_of_RNA);R_MMU_159236(Transport_of_Mature_mRNA_derived_from_an_Intron_Containing_Transcript);R_MMU_74160(Gene_expression_(Transcription));R_MMU_72202(Transport_of_Mature_Transc…	0.330874	3.52843	0.0937737	-3.41467	1.77469e-38	3.84251e-35	down	yes
ENSMUSG00000076258	Gm23935		ENSMUST00000102303	NA	NA	NA	NA	predicted gene, 23935 [Source:MGI Symbol;Acc:MGI:5453712]	miRNA	NA	2132.46	11503	0.185383	-2.43142	3.75855e-29	6.10342e-26	down	yes
ENSMUSG00000086324	Gm15564	102639045	ENSMUST00000173605	NA	NA	NA	NA	predicted gene 15564 [Source:MGI Symbol;Acc:MGI:3783013]	antisense	NA	7.10922	37.423	0.189969	-2.39616	2.26457e-25	2.45159e-22	down	yes
ENSMUSG00000003882	Il7r	16197	ENSMUST00000003981;ENSMUST00000227234;ENSMUST00000228673	GO:0000902(cell morphogenesis);GO:0001915(negative regulation of T cell mediated cytotoxicity);GO:0002377(immunoglobulin production);GO:0004896(cytokine receptor activity);GO:0005515(protein binding);GO:0005886(plasma membrane);GO:0008284(positive regulation of cell population proliferation);GO:0008361(regulation of cell size);GO:0009897(external side of plasma membrane);GO:0010628(positive regul…	04060(Cytokine-cytokine receptor interaction);04068(FoxO signaling pathway);04151(PI3K-Akt signaling pathway);04630(Jak-STAT signaling pathway);04640(Hematopoietic cell lineage);05200(Pathways in cancer);05340(Primary immunodeficiency);05340(Primary immunodeficiency)	K05072	NA	interleukin 7 receptor [Source:MGI Symbol;Acc:MGI:96562]	protein_coding;processed_transcript	R_MMU_5653656(Vesicle_mediated_transport);R_MMU_449147(Signaling_by_Interleukins);R_MMU_8856825(Cargo_recognition_for_clathrin_mediated_endocytosis);R_MMU_168256(Immune_System);R_MMU_199991(Membrane_Trafficking);R_MMU_1280215(Cytokine_Signaling_in_Immune_system);R_MMU_1266695(Interleukin_7_signaling);R_MMU_8856828(Clathrin_mediated_endocytosis)	0.413435	2.56879	0.160945	-2.63536	5.45271e-25	5.05973e-22	down	yes
ENSMUSG00000035202	Lars2	102436	ENSMUST00000217116;ENSMUST00000038863;ENSMUST00000214074;ENSMUST00000214557;ENSMUST00000213711;ENSMUST00000215464;ENSMUST00000215674;ENSMUST00000215087	GO:0000166(nucleotide binding);GO:0002161(aminoacyl-tRNA editing activity);GO:0004812(aminoacyl-tRNA ligase activity);GO:0004823(leucine-tRNA ligase activity);GO:0005524(ATP binding);GO:0005739(mitochondrion);GO:0005759(mitochondrial matrix);GO:0006412(translation);GO:0006418(tRNA aminoacylation for protein translation);GO:0006429(leucyl-tRNA aminoacylation);GO:0016874(ligase activity);GO:0032543…	00970(Aminoacyl-tRNA biosynthesis);00970(Aminoacyl-tRNA biosynthesis)	K01869	EC:6.1.1.4	leucyl-tRNA synthetase, mitochondrial [Source:MGI Symbol;Acc:MGI:2142973]	nonsense_mediated_decay;protein_coding;retained_intron	NA	31.7279	145.704	0.217756	-2.19922	1.42763e-24	1.23642e-21	down	yes
ENSMUSG00000076281	Gm24270		ENSMUST00000102326	NA	NA	NA	NA	predicted gene, 24270 [Source:MGI Symbol;Acc:MGI:5454047]	miRNA	NA	57.9725	311.776	0.185943	-2.42707	4.71764e-24	3.60511e-21	down	yes
ENSMUSG00000025997	Ikzf2	22779	ENSMUST00000027146;ENSMUST00000187870;ENSMUST00000187184	GO:0000976(transcription regulatory region sequence-specific DNA binding);GO:0003676(nucleic acid binding);GO:0003677(DNA binding);GO:0003700(DNA-binding transcription factor activity);GO:0005634(nucleus);GO:0005654(nucleoplasm);GO:0042802(identical protein binding);GO:0045944(positive regulation of transcription by RNA polymerase II);GO:0046872(metal ion binding);GO:0046872(metal ion binding)	NA	K09220	NA	IKAROS family zinc finger 2 [Source:MGI Symbol;Acc:MGI:1342541]	protein_coding;retained_intron	NA	0.101945	0.673845	0.151288	-2.72463	2.71224e-23	1.95748e-20	down	yes
ENSMUSG00000026012	Cd28	12487	ENSMUST00000027165;ENSMUST00000153207	GO:0001772(immunological synapse);GO:0002020(protease binding);GO:0002376(immune system process);GO:0002863(positive regulation of inflammatory response to antigenic stimulus);GO:0005886(plasma membrane);GO:0006955(immune response);GO:0009897(external side of plasma membrane);GO:0009986(cell surface);GO:0010628(positive regulation of gene expression);GO:0010629(negative regulation of gene express…	04514(Cell adhesion molecules (CAMs));04660(T cell receptor signaling pathway);04672(Intestinal immune network for IgA production);04940(Type I diabetes mellitus);05162(Measles);05320(Autoimmune thyroid disease);05322(Systemic lupus erythematosus);05323(Rheumatoid arthritis);05330(Allograft rejection);05332(Graft-versus-host disease);05416(Viral myocarditis);05416(Viral myocarditis)	K06470	NA	CD28 antigen [Source:MGI Symbol;Acc:MGI:88327]	protein_coding;retained_intron	R_MMU_6811558(PI5P,_PP2A_and_IER3_Regulate_PI3K/AKT_Signaling);R_MMU_389356(CD28_co_stimulation);R_MMU_1257604(PIP3_activates_AKT_signaling);R_MMU_389357(CD28_dependent_PI3K/Akt_signaling);R_MMU_168256(Immune_System);R_MMU_389359(CD28_dependent_Vav1_pathway);R_MMU_162582(Signal_Transduction);R_MMU_1280218(Adaptive_Immune_System);R_MMU_9006925(Intracellular_signaling_by_second_messengers);R_MMU_19…	0.285667	1.65122	0.173004	-2.53113	1.73632e-22	1.18718e-19	down	yes
ENSMUSG00000076928	Trac	100101484	ENSMUST00000103740;ENSMUST00000198398	GO:0009617(response to bacterium);GO:0009617(response to bacterium)	NA	NA	NA	T cell receptor alpha constant [Source:MGI Symbol;Acc:MGI:4439838]	TR_C_gene	R_MMU_202430(Translocation_of_ZAP_70_to_Immunological_synapse);R_MMU_202427(Phosphorylation_of_CD3_and_TCR_zeta_chains);R_MMU_202433(Generation_of_second_messenger_molecules);R_MMU_389948(PD_1_signaling);R_MMU_198933(Immunoregulatory_interactions_between_a_Lymphoid_and_a_non_Lymphoid_cell);R_MMU_168256(Immune_System);R_MMU_202424(Downstream_TCR_signaling);R_MMU_202403(TCR_signaling);R_MMU_1280218…	1.69078	9.41899	0.179507	-2.47788	4.51381e-21	2.93195e-18	down	yes
ENSMUSG00000048251	Bcl11b	58208	ENSMUST00000066060;ENSMUST00000109891	GO:0000978(RNA polymerase II cis-regulatory region sequence-specific DNA binding);GO:0001228(DNA-binding transcription activator activity, RNA polymerase II-specific);GO:0003334(keratinocyte development);GO:0003382(epithelial cell morphogenesis);GO:0003676(nucleic acid binding);GO:0003700(DNA-binding transcription factor activity);GO:0005515(protein binding);GO:0005634(nucleus);GO:0006355(regulat…	05202(Transcriptional misregulation in cancer);05202(Transcriptional misregulation in cancer)	K22046	NA	B cell leukemia/lymphoma 11B [Source:MGI Symbol;Acc:MGI:1929913]	protein_coding	NA	0.167122	0.933127	0.179099	-2.48117	3.93595e-20	2.37377e-17	down	yes
ENSMUSG00000024670	Cd6	12511	ENSMUST00000080292;ENSMUST00000173613;ENSMUST00000039043;ENSMUST00000236355;ENSMUST00000025572;ENSMUST00000174176	GO:0001530(lipopolysaccharide binding);GO:0001771(immunological synapse formation);GO:0001772(immunological synapse);GO:0001934(positive regulation of protein phosphorylation);GO:0002438(acute inflammatory response to antigenic stimulus);GO:0005044(scavenger receptor activity);GO:0005515(protein binding);GO:0005886(plasma membrane);GO:0006897(endocytosis);GO:0007155(cell adhesion);GO:0007157(hete…	04514(Cell adhesion molecules (CAMs));04514(Cell adhesion molecules (CAMs))	K06456	NA	CD6 antigen [Source:MGI Symbol;Acc:MGI:103566]	protein_coding;retained_intron	NA	0.277546	1.37263	0.202199	-2.30615	4.01993e-20	2.37377e-17	down	yes
ENSMUSG00000051504	Siglech	233274	ENSMUST00000094360;ENSMUST00000060416;ENSMUST00000172988;ENSMUST00000173835;ENSMUST00000154933;ENSMUST00000121492;ENSMUST00000171077	GO:0005886(plasma membrane);GO:0006898(receptor-mediated endocytosis);GO:0007155(cell adhesion);GO:0009986(cell surface);GO:0016020(membrane);GO:0016021(integral component of membrane);GO:0038024(cargo receptor activity);GO:0038024(cargo receptor activity)	04640(Hematopoietic cell lineage);04640(Hematopoietic cell lineage)	K06473	NA	sialic acid binding Ig-like lectin H [Source:MGI Symbol;Acc:MGI:2443256]	protein_coding;nonsense_mediated_decay	R_MMU_198933(Immunoregulatory_interactions_between_a_Lymphoid_and_a_non_Lymphoid_cell);R_MMU_168256(Immune_System);R_MMU_6798695(Neutrophil_degranulation);R_MMU_168249(Innate_Immune_System);R_MMU_1280218(Adaptive_Immune_System)	0.387665	2.14311	0.180889	-2.46682	1.09597e-19	6.19031e-17	down	yes
ENSMUSG00000037887	Dusp8	18218	ENSMUST00000039926	GO:0000188(inactivation of MAPK activity);GO:0004721(phosphoprotein phosphatase activity);GO:0004725(protein tyrosine phosphatase activity);GO:0005634(nucleus);GO:0005737(cytoplasm);GO:0005829(cytosol);GO:0006470(protein dephosphorylation);GO:0008138(protein tyrosine/serine/threonine phosphatase activity);GO:0008330(protein tyrosine/threonine phosphatase activity);GO:0016311(dephosphorylation);GO…	04010(MAPK signaling pathway)	K04459	3.1.3.48;EC:3.1.3.16	dual specificity phosphatase 8 [Source:MGI Symbol;Acc:MGI:106626]	protein_coding	R_MMU_5683057(MAPK_family_signaling_cascades);R_MMU_5673001(RAF/MAP_kinase_cascade);R_MMU_5675221(Negative_regulation_of_MAPK_pathway);R_MMU_162582(Signal_Transduction);R_MMU_112409(RAF_independent_MAPK1/3_activation);R_MMU_5684996(MAPK1/MAPK3_signaling)	0.254311	1.39451	0.182366	-2.45509	3.37337e-19	1.75294e-16	down	yes
ENSMUSG00000000782	Tcf7	21414	ENSMUST00000086844;ENSMUST00000109071;ENSMUST00000238914	GO:0000122(negative regulation of transcription by RNA polymerase II);GO:0000976(transcription regulatory region sequence-specific DNA binding);GO:0000978(RNA polymerase II cis-regulatory region sequence-specific DNA binding);GO:0001217(DNA-binding transcription repressor activity);GO:0001227(DNA-binding transcription repressor activity, RNA polymerase II-specific);GO:0001228(DNA-binding transcri…	04310(Wnt signaling pathway);04390(Hippo signaling pathway);04520(Adherens junction);04916(Melanogenesis);04934(Cushing syndrome);05165(Human papillomavirus infection);05200(Pathways in cancer);05210(Colorectal cancer);05213(Endometrial cancer);05215(Prostate cancer);05216(Thyroid cancer);05217(Basal cell carcinoma);05221(Acute myeloid leukemia);05224(Breast cancer);05225(Hepatocellular carcinoma…	K02620	NA	transcription factor 7, T cell specific [Source:MGI Symbol;Acc:MGI:98507]	protein_coding	R_MMU_3769402(Deactivation_of_the_beta_catenin_transactivating_complex);R_MMU_73857(RNA_Polymerase_II_Transcription);R_MMU_4641265(Repression_of_WNT_target_genes);R_MMU_212436(Generic_Transcription_Pathway);R_MMU_3858494(Beta_catenin_independent_WNT_signaling);R_MMU_201681(TCF_dependent_signaling_in_response_to_WNT);R_MMU_195721(Signaling_by_WNT);R_MMU_201722(Formation_of_the_beta_catenin:TCF_tra…	1.80824	7.39174	0.244629	-2.03133	1.12675e-18	5.42134e-16	down	yes
ENSMUSG00000106106	CT010467		ENSMUST00000198477	NA	NA	NA	NA	18s RNA, related sequence 5	rRNA	NA	3333.23	12073.7	0.276074	-1.85687	2.35248e-18	1.09147e-15	down	yes
ENSMUSG00000060143	Gm10076	100126819	ENSMUST00000227553;ENSMUST00000073238	NA	NA	NA	NA	predicted gene 10076 [Source:MGI Symbol;Acc:MGI:3704451]	lincRNA	NA	12.8523	52.0195	0.247067	-2.01703	4.16865e-18	1.86741e-15	down	yes
ENSMUSG00000094315	Igkv4-78	545849	ENSMUST00000103343	GO:0002377(immunoglobulin production);GO:0005615(extracellular space);GO:0006955(immune response)	NA	NA	NA	immunoglobulin kappa variable 4-78 [Source:MGI Symbol;Acc:MGI:3819775]	IG_V_gene	NA	3.7364	18.9934	0.19672	-2.34578	5.91071e-18	2.55954e-15	down	yes
ENSMUSG00000117748	Gm50241		ENSMUST00000169312;ENSMUST00000176437	GO:0005634(nucleus);GO:0005654(nucleoplasm);GO:0005654(nucleoplasm)	NA	NA	NA	predicted gene, 50241 [Source:MGI Symbol;Acc:MGI:6303050]	protein_coding;processed_transcript	NA	0.58354	2.79856	0.208514	-2.26178	6.82291e-18	2.85924e-15	down	yes
ENSMUSG00000076498	Trbc2	100125263	ENSMUST00000103299	GO:0003823(antigen binding);GO:0006910(phagocytosis, recognition);GO:0006911(phagocytosis, engulfment);GO:0006958(complement activation, classical pathway);GO:0009897(external side of plasma membrane);GO:0016020(membrane);GO:0016021(integral component of membrane);GO:0034987(immunoglobulin receptor binding);GO:0042571(immunoglobulin complex, circulating);GO:0042742(defense response to bacterium);…	NA	NA	NA	T cell receptor beta, constant 2 [Source:MGI Symbol;Acc:MGI:4835227]	TR_C_gene	R_MMU_202430(Translocation_of_ZAP_70_to_Immunological_synapse);R_MMU_202427(Phosphorylation_of_CD3_and_TCR_zeta_chains);R_MMU_202433(Generation_of_second_messenger_molecules);R_MMU_389948(PD_1_signaling);R_MMU_198933(Immunoregulatory_interactions_between_a_Lymphoid_and_a_non_Lymphoid_cell);R_MMU_168256(Immune_System);R_MMU_202424(Downstream_TCR_signaling);R_MMU_202403(TCR_signaling);R_MMU_1280218…	3.45639	14.5813	0.237044	-2.07678	7.1073e-17	2.79791e-14	down	yes
ENSMUSG00000032011	Thy1	21838	ENSMUST00000114840;ENSMUST00000213632;ENSMUST00000215156;ENSMUST00000215809;ENSMUST00000214627	GO:0001525(angiogenesis);GO:0001952(regulation of cell-matrix adhesion);GO:0002693(positive regulation of cellular extravasation);GO:0005096(GTPase activator activity);GO:0005178(integrin binding);GO:0005783(endoplasmic reticulum);GO:0005829(cytosol);GO:0005886(plasma membrane);GO:0006469(negative regulation of protein kinase activity);GO:0007010(cytoskeleton organization);GO:0007155(cell adhesio…	04670(Leukocyte transendothelial migration);04670(Leukocyte transendothelial migration)	K06514	NA	thymus cell antigen 1, theta [Source:MGI Symbol;Acc:MGI:98747]	protein_coding;retained_intron	R_MMU_597592(Post_translational_protein_modification);R_MMU_392499(Metabolism_of_proteins);R_MMU_163125(Post_translational_modification:_synthesis_of_GPI_anchored_proteins)	1.24378	4.8599	0.255927	-1.96619	1.71251e-16	6.54332e-14	down	yes
ENSMUSG00000032093	Cd3e	12501	ENSMUST00000102832;ENSMUST00000214582;ENSMUST00000214081;ENSMUST00000217486	GO:0001772(immunological synapse);GO:0001954(positive regulation of cell-matrix adhesion);GO:0002250(adaptive immune response);GO:0002376(immune system process);GO:0002669(positive regulation of T cell anergy);GO:0004888(transmembrane signaling receptor activity);GO:0005515(protein binding);GO:0005886(plasma membrane);GO:0005911(cell-cell junction);GO:0007166(cell surface receptor signaling pathw…	04640(Hematopoietic cell lineage);04658(Th1 and Th2 cell differentiation);04659(Th17 cell differentiation);04660(T cell receptor signaling pathway);05142(Chagas disease (American trypanosomiasis));05162(Measles);05166(Human T-cell leukemia virus 1 infection);05169(Epstein-Barr virus infection);05170(Human immunodeficiency virus 1 infection);05340(Primary immunodeficiency);05340(Primary immunodefi…	K06451	NA	CD3 antigen, epsilon polypeptide [Source:MGI Symbol;Acc:MGI:88332]	protein_coding;retained_intron	R_MMU_202430(Translocation_of_ZAP_70_to_Immunological_synapse);R_MMU_202427(Phosphorylation_of_CD3_and_TCR_zeta_chains);R_MMU_202433(Generation_of_second_messenger_molecules);R_MMU_389948(PD_1_signaling);R_MMU_198933(Immunoregulatory_interactions_between_a_Lymphoid_and_a_non_Lymphoid_cell);R_MMU_168256(Immune_System);R_MMU_202424(Downstream_TCR_signaling);R_MMU_202403(TCR_signaling);R_MMU_1280218…	0.391416	1.7661	0.221627	-2.17379	2.17046e-16	8.05612e-14	down	yes
ENSMUSG00000118332	Fam220a	67238	ENSMUST00000119488;ENSMUST00000118121;ENSMUST00000169329;ENSMUST00000101434;ENSMUST00000067145	GO:0000122(negative regulation of transcription by RNA polymerase II);GO:0005515(protein binding);GO:0005634(nucleus);GO:0006470(protein dephosphorylation);GO:0032092(positive regulation of protein binding);GO:0097677(STAT family protein binding);GO:0097677(STAT family protein binding)	NA	NA	NA	family with sequence similarity 220, member A [Source:MGI Symbol;Acc:MGI:1914488]	protein_coding;nonsense_mediated_decay	NA	1.44797	5.47746	0.26435	-1.91948	4.79198e-16	1.6825e-13	down	yes
ENSMUSG00000026778	Prkcq	18761	ENSMUST00000028118;ENSMUST00000192461;ENSMUST00000114853;ENSMUST00000195207	GO:0000166(nucleotide binding);GO:0001772(immunological synapse);GO:0002376(immune system process);GO:0004672(protein kinase activity);GO:0004674(protein serine/threonine kinase activity);GO:0004697(protein kinase C activity);GO:0004698(calcium-dependent protein kinase C activity);GO:0005515(protein binding);GO:0005524(ATP binding);GO:0005634(nucleus);GO:0005737(cytoplasm);GO:0005886(plasma membr…	04064(NF-kappa B signaling pathway);04140(Autophagy - animal);04270(Vascular smooth muscle contraction);04658(Th1 and Th2 cell differentiation);04659(Th17 cell differentiation);04660(T cell receptor signaling pathway);04750(Inflammatory mediator regulation of TRP channels);04920(Adipocytokine signaling pathway);04931(Insulin resistance);04931(Insulin resistance)	K18052	EC:2.7.11.13	protein kinase C, theta [Source:MGI Symbol;Acc:MGI:97601]	protein_coding;retained_intron	R_MMU_111465(Apoptotic_cleavage_of_cellular_proteins);R_MMU_114508(Effects_of_PIP2_hydrolysis);R_MMU_5683057(MAPK_family_signaling_cascades);R_MMU_5673001(RAF/MAP_kinase_cascade);R_MMU_5357801(Programmed_Cell_Death);R_MMU_109582(Hemostasis);R_MMU_75153(Apoptotic_execution_phase);R_MMU_373752(Netrin_1_signaling);R_MMU_76002(Platelet_activation,_signaling_and_aggregation);R_MMU_168256(Immune_System…	0.419647	1.64889	0.254503	-1.97424	6.12826e-16	2.09506e-13	down	yes
ENSMUSG00000053977	Cd8a	12525	ENSMUST00000066747;ENSMUST00000172321;ENSMUST00000205054	GO:0002250(adaptive immune response);GO:0002376(immune system process);GO:0002456(T cell mediated immunity);GO:0005515(protein binding);GO:0005886(plasma membrane);GO:0007166(cell surface receptor signaling pathway);GO:0009897(external side of plasma membrane);GO:0009986(cell surface);GO:0016020(membrane);GO:0016021(integral component of membrane);GO:0019901(protein kinase binding);GO:0023024(MHC…	04514(Cell adhesion molecules (CAMs));04612(Antigen processing and presentation);04640(Hematopoietic cell lineage);04660(T cell receptor signaling pathway);05340(Primary immunodeficiency);05340(Primary immunodeficiency)	K06458	NA	CD8 antigen, alpha chain [Source:MGI Symbol;Acc:MGI:88346]	protein_coding;retained_intron	R_MMU_198933(Immunoregulatory_interactions_between_a_Lymphoid_and_a_non_Lymphoid_cell);R_MMU_168256(Immune_System);R_MMU_1280218(Adaptive_Immune_System)	0.346836	1.62763	0.213093	-2.23044	1.07515e-15	3.58135e-13	down	yes
ENSMUSG00000079293	Clec7a	56644	ENSMUST00000195589;ENSMUST00000184581;ENSMUST00000184861	GO:0001872((1->3)-beta-D-glucan binding);GO:0002366(leukocyte activation involved in immune response);GO:0002367(cytokine production involved in immune response);GO:0002376(immune system process);GO:0002732(positive regulation of dendritic cell cytokine production);GO:0005515(protein binding);GO:0005886(plasma membrane);GO:0006910(phagocytosis, recognition);GO:0006954(inflammatory response);GO:00…	04145(Phagosome);04625(C-type lectin receptor signaling pathway);05152(Tuberculosis);05152(Tuberculosis)	K10074	NA	C-type lectin domain family 7, member a [Source:MGI Symbol;Acc:MGI:1861431]	polymorphic_pseudogene;protein_coding;retained_intron	R_MMU_5607764(CLEC7A_(Dectin_1)_signaling);R_MMU_5621481(C_type_lectin_receptors_(CLRs));R_MMU_168256(Immune_System);R_MMU_168249(Innate_Immune_System)	1.15096	4.43394	0.259579	-1.94575	1.27938e-15	4.06691e-13	down	yes
ENSMUSG00000096842	Gm10736	100504654	ENSMUST00000179668	NA	NA	NA	NA	predicted gene 10736 [Source:MGI Symbol;Acc:MGI:3704412]	processed_pseudogene	NA	18.9692	83.5041	0.227165	-2.13819	1.68234e-15	4.96712e-13	down	yes
ENSMUSG00000054263	Lifr	16880	ENSMUST00000171588;ENSMUST00000067190;ENSMUST00000226471;ENSMUST00000226934;ENSMUST00000227727	GO:0004896(cytokine receptor activity);GO:0004897(ciliary neurotrophic factor receptor activity);GO:0004923(leukemia inhibitory factor receptor activity);GO:0004924(oncostatin-M receptor activity);GO:0005127(ciliary neurotrophic factor receptor binding);GO:0005515(protein binding);GO:0005576(extracellular region);GO:0005886(plasma membrane);GO:0008284(positive regulation of cell population prolif…	04060(Cytokine-cytokine receptor interaction);04550(Signaling pathways regulating pluripotency of stem cells);04630(Jak-STAT signaling pathway);04630(Jak-STAT signaling pathway)	K05058	NA	LIF receptor alpha [Source:MGI Symbol;Acc:MGI:96788]	protein_coding;nonsense_mediated_decay	R_MMU_449147(Signaling_by_Interleukins);R_MMU_6783589(Interleukin_6_family_signaling);R_MMU_168256(Immune_System);R_MMU_1280215(Cytokine_Signaling_in_Immune_system);R_MMU_6788467(IL_6_type_cytokine_receptor_ligand_interactions)	0.524653	1.83347	0.286152	-1.80514	4.21742e-15	1.21752e-12	down	yes
ENSMUSG00000022657	Cd96	84544	ENSMUST00000023336	GO:0002534(cytokine production involved in inflammatory response);GO:0002728(negative regulation of natural killer cell cytokine production);GO:0005515(protein binding);GO:0005737(cytoplasm);GO:0006954(inflammatory response);GO:0007155(cell adhesion);GO:0007160(cell-matrix adhesion);GO:0016020(membrane);GO:0016021(integral component of membrane);GO:0032496(response to lipopolysaccharide);GO:00326…	NA	K06517	NA	CD96 antigen [Source:MGI Symbol;Acc:MGI:1934368]	protein_coding	R_MMU_198933(Immunoregulatory_interactions_between_a_Lymphoid_and_a_non_Lymphoid_cell);R_MMU_168256(Immune_System);R_MMU_1280218(Adaptive_Immune_System)	0.466838	2.23409	0.208961	-2.25869	4.40486e-15	1.24399e-12	down	yes
ENSMUSG00000029135	Fosl2	14284	ENSMUST00000031017;ENSMUST00000202169;ENSMUST00000201110	GO:0000976(transcription regulatory region sequence-specific DNA binding);GO:0000977(RNA polymerase II regulatory region sequence-specific DNA binding);GO:0000978(RNA polymerase II cis-regulatory region sequence-specific DNA binding);GO:0000981(DNA-binding transcription factor activity, RNA polymerase II-specific);GO:0001228(DNA-binding transcription activator activity, RNA polymerase II-specific…	04380(Osteoclast differentiation);04380(Osteoclast differentiation)	K09030	NA	fos-like antigen 2 [Source:MGI Symbol;Acc:MGI:102858]	protein_coding;retained_intron	NA	0.648182	2.22072	0.29188	-1.77656	6.86106e-15	1.89643e-12	down	yes
ENSMUSG00000049866	Arl4c	320982	ENSMUST00000159814;ENSMUST00000051236	GO:0000166(nucleotide binding);GO:0005525(GTP binding);GO:0005737(cytoplasm);GO:0005829(cytosol);GO:0005886(plasma membrane);GO:0006886(intracellular protein transport);GO:0016020(membrane);GO:0016192(vesicle-mediated transport);GO:0030175(filopodium);GO:0032456(endocytic recycling);GO:0042995(cell projection);GO:0043014(alpha-tubulin binding);GO:0043014(alpha-tubulin binding)	NA	K07945	NA	ADP-ribosylation factor-like 4C [Source:MGI Symbol;Acc:MGI:2445172]	protein_coding;nonsense_mediated_decay	NA	0.592666	2.16278	0.27403	-1.86759	1.00286e-14	2.71421e-12	down	yes
ENSMUSG00000039153	Runx2	12393	ENSMUST00000113572;ENSMUST00000162816;ENSMUST00000162130;ENSMUST00000161489;ENSMUST00000162373;ENSMUST00000113571	GO:0000790(nuclear chromatin);GO:0000976(transcription regulatory region sequence-specific DNA binding);GO:0000978(RNA polymerase II cis-regulatory region sequence-specific DNA binding);GO:0000981(DNA-binding transcription factor activity, RNA polymerase II-specific);GO:0001228(DNA-binding transcription activator activity, RNA polymerase II-specific);GO:0001501(skeletal system development);GO:000…	04928(Parathyroid hormone synthesis, secretion and action);05202(Transcriptional misregulation in cancer);05202(Transcriptional misregulation in cancer)	K09278	NA	runt related transcription factor 2 [Source:MGI Symbol;Acc:MGI:99829]	protein_coding;nonsense_mediated_decay;retained_intron	R_MMU_8941326(RUNX2_regulates_bone_development);R_MMU_8939902(Regulation_of_RUNX2_expression_and_activity);R_MMU_73857(RNA_Polymerase_II_Transcription);R_MMU_8878166(Transcriptional_regulation_by_RUNX2);R_MMU_212436(Generic_Transcription_Pathway);R_MMU_74160(Gene_expression_(Transcription));R_MMU_8940973(RUNX2_regulates_osteoblast_differentiation)	0.246669	0.96502	0.25561	-1.96798	1.37262e-14	3.63913e-12	down	yes
ENSMUSG00000057359	Gm17494	100503394	ENSMUST00000072769;ENSMUST00000199060	NA	NA	NA	NA	predicted gene, 17494 [Source:MGI Symbol;Acc:MGI:4937128]	antisense;retained_intron	NA	0.402297	1.45	0.277446	-1.84972	1.50523e-14	3.84653e-12	down	yes
ENSMUSG00000053199	Arhgap20	244867	ENSMUST00000065496;ENSMUST00000149754;ENSMUST00000124907;ENSMUST00000146509	GO:0005096(GTPase activator activity);GO:0007165(signal transduction);GO:0043547(positive regulation of GTPase activity);GO:0043547(positive regulation of GTPase activity)	NA	K20641	NA	Rho GTPase activating protein 20 [Source:MGI Symbol;Acc:MGI:2445175]	protein_coding;processed_transcript;retained_intron	R_MMU_8980692(RHOA_GTPase_cycle);R_MMU_9012999(RHO_GTPase_cycle);R_MMU_9716542(Signaling_by_Rho_GTPases,_Miro_GTPases_and_RHOBTB3);R_MMU_9013148(CDC42_GTPase_cycle);R_MMU_194315(Signaling_by_Rho_GTPases);R_MMU_162582(Signal_Transduction);R_MMU_9013149(RAC1_GTPase_cycle)	0.108398	0.460936	0.23517	-2.08822	1.51007e-14	3.84653e-12	down	yes
ENSMUSG00000037652	Phc3	241915	ENSMUST00000129817;ENSMUST00000177992;ENSMUST00000152357;ENSMUST00000046624;ENSMUST00000124472;ENSMUST00000108255;ENSMUST00000168645;ENSMUST00000099163;ENSMUST00000150939	GO:0003677(DNA binding);GO:0003682(chromatin binding);GO:0005515(protein binding);GO:0005634(nucleus);GO:0005654(nucleoplasm);GO:0007275(multicellular organism development);GO:0008270(zinc ion binding);GO:0031519(PcG protein complex);GO:0035102(PRC1 complex);GO:0042393(histone binding);GO:0045892(negative regulation of transcription, DNA-templated);GO:0046872(metal ion binding);GO:0046872(metal i…	NA	K11458	NA	polyhomeotic 3 [Source:MGI Symbol;Acc:MGI:2181434]	protein_coding;nonsense_mediated_decay;retained_intron	R_MMU_4551638(SUMOylation_of_chromatin_organization_proteins);R_MMU_2559580(Oxidative_Stress_Induced_Senescence);R_MMU_2559583(Cellular_Senescence);R_MMU_2262752(Cellular_responses_to_stress);R_MMU_73857(RNA_Polymerase_II_Transcription);R_MMU_212436(Generic_Transcription_Pathway);R_MMU_8953897(Cellular_responses_to_external_stimuli);R_MMU_8943724(Regulation_of_PTEN_gene_transcription);R_MMU_12576…	2.35905	7.25386	0.325214	-1.62054	3.256e-14	7.98089e-12	down	yes
ENSMUSG00000076490	Trbc1	100125262	ENSMUST00000192856;ENSMUST00000103291	GO:0003823(antigen binding);GO:0006910(phagocytosis, recognition);GO:0006911(phagocytosis, engulfment);GO:0006958(complement activation, classical pathway);GO:0009897(external side of plasma membrane);GO:0016020(membrane);GO:0016021(integral component of membrane);GO:0034987(immunoglobulin receptor binding);GO:0042571(immunoglobulin complex, circulating);GO:0042742(defense response to bacterium);…	NA	NA	NA	T cell receptor beta, constant region 1 [Source:MGI Symbol;Acc:MGI:4439726]	TR_C_gene	R_MMU_202430(Translocation_of_ZAP_70_to_Immunological_synapse);R_MMU_202427(Phosphorylation_of_CD3_and_TCR_zeta_chains);R_MMU_202433(Generation_of_second_messenger_molecules);R_MMU_389948(PD_1_signaling);R_MMU_198933(Immunoregulatory_interactions_between_a_Lymphoid_and_a_non_Lymphoid_cell);R_MMU_168256(Immune_System);R_MMU_202424(Downstream_TCR_signaling);R_MMU_202403(TCR_signaling);R_MMU_1280218…	3.25754	11.9688	0.272169	-1.87743	6.62274e-14	1.59326e-11	down	yes
ENSMUSG00000023274	Cd4	12504	ENSMUST00000024044;ENSMUST00000145818;ENSMUST00000151594;ENSMUST00000145977;ENSMUST00000130378	GO:0001816(cytokine production);GO:0001934(positive regulation of protein phosphorylation);GO:0002250(adaptive immune response);GO:0002376(immune system process);GO:0005102(signaling receptor binding);GO:0005515(protein binding);GO:0005788(endoplasmic reticulum lumen);GO:0005789(endoplasmic reticulum membrane);GO:0005886(plasma membrane);GO:0005887(integral component of plasma membrane);GO:000694…	04060(Cytokine-cytokine receptor interaction);04514(Cell adhesion molecules (CAMs));04612(Antigen processing and presentation);04640(Hematopoietic cell lineage);04658(Th1 and Th2 cell differentiation);04659(Th17 cell differentiation);04660(T cell receptor signaling pathway);05166(Human T-cell leukemia virus 1 infection);05170(Human immunodeficiency virus 1 infection);05340(Primary immunodeficienc…	K06454	NA	CD4 antigen [Source:MGI Symbol;Acc:MGI:88335]	protein_coding;processed_transcript;retained_intron	R_MMU_5653656(Vesicle_mediated_transport);R_MMU_6803157(Antimicrobial_peptides);R_MMU_202430(Translocation_of_ZAP_70_to_Immunological_synapse);R_MMU_449147(Signaling_by_Interleukins);R_MMU_202427(Phosphorylation_of_CD3_and_TCR_zeta_chains);R_MMU_449836(Other_interleukin_signaling);R_MMU_8856825(Cargo_recognition_for_clathrin_mediated_endocytosis);R_MMU_202433(Generation_of_second_messenger_molecu…	1.2796	4.25366	0.300825	-1.73301	6.96085e-14	1.64415e-11	down	yes
ENSMUSG00000021108	Prkch	18755	ENSMUST00000221153;ENSMUST00000119092;ENSMUST00000220898;ENSMUST00000021527	GO:0000166(nucleotide binding);GO:0004672(protein kinase activity);GO:0004674(protein serine/threonine kinase activity);GO:0004697(protein kinase C activity);GO:0004698(calcium-dependent protein kinase C activity);GO:0004699(calcium-independent protein kinase C activity);GO:0005515(protein binding);GO:0005524(ATP binding);GO:0005737(cytoplasm);GO:0005829(cytosol);GO:0005886(plasma membrane);GO:00…	04270(Vascular smooth muscle contraction);04750(Inflammatory mediator regulation of TRP channels);04750(Inflammatory mediator regulation of TRP channels)	K18051	EC:2.7.11.13	protein kinase C, eta [Source:MGI Symbol;Acc:MGI:97600]	nonsense_mediated_decay;processed_transcript;retained_intron;protein_coding	R_MMU_114508(Effects_of_PIP2_hydrolysis);R_MMU_109582(Hemostasis);R_MMU_76002(Platelet_activation,_signaling_and_aggregation);R_MMU_416476(G_alpha_(q)_signalling_events);R_MMU_372790(Signaling_by_GPCR);R_MMU_388396(GPCR_downstream_signalling);R_MMU_162582(Signal_Transduction)	0.281408	1.06445	0.264369	-1.91937	7.17326e-14	1.66407e-11	down	yes
ENSMUSG00000033083	Tbc1d4	210789	ENSMUST00000161991;ENSMUST00000100340;ENSMUST00000160473;ENSMUST00000161304;ENSMUST00000160297	GO:0005096(GTPase activator activity);GO:0005515(protein binding);GO:0005829(cytosol);GO:0016192(vesicle-mediated transport);GO:0031339(negative regulation of vesicle fusion);GO:0031982(vesicle);GO:0032869(cellular response to insulin stimulus);GO:0043547(positive regulation of GTPase activity);GO:0043547(positive regulation of GTPase activity)	04919(Thyroid hormone signaling pathway);04931(Insulin resistance);04931(Insulin resistance)	K17902	NA	TBC1 domain family, member 4 [Source:MGI Symbol;Acc:MGI:2429660]	protein_coding;retained_intron	NA	0.319882	1.16316	0.27501	-1.86244	7.9452e-14	1.81081e-11	down	yes
ENSMUSG00000076614	Ighg1	16017	ENSMUST00000103420;ENSMUST00000194304	GO:0016020(membrane);GO:0016021(integral component of membrane);GO:0016021(integral component of membrane)	NA	NA	NA	immunoglobulin heavy constant gamma 1 (G1m marker) [Source:MGI Symbol;Acc:MGI:96446]	IG_C_gene	R_MMU_977606(Regulation_of_Complement_cascade);R_MMU_2029481(FCGR_activation);R_MMU_2029480(Fcgamma_receptor_(FCGR)_dependent_phagocytosis);R_MMU_173623(Classical_antibody_mediated_complement_activation);R_MMU_166663(Initial_triggering_of_complement);R_MMU_166658(Complement_cascade);R_MMU_2029482(Regulation_of_actin_dynamics_for_phagocytic_cup_formation);R_MMU_168256(Immune_System);R_MMU_166786(C…	45.712	136.127	0.335803	-1.57431	1.0527e-13	2.31791e-11	down	yes
ENSMUSG00000079444	Gm21981		ENSMUST00000143789	GO:0001725(stress fiber);GO:0003779(actin binding);GO:0005912(adherens junction);GO:0007507(heart development);GO:0008270(zinc ion binding);GO:0030018(Z disc);GO:0030036(actin cytoskeleton organization);GO:0031941(filamentous actin);GO:0046872(metal ion binding);GO:0051371(muscle alpha-actinin binding);GO:0061061(muscle structure development)	NA	NA	NA	predicted gene 21981 [Source:MGI Symbol;Acc:MGI:5439450]	nonsense_mediated_decay	NA	1.40637	4.73104	0.297265	-1.75018	1.68205e-13	3.60564e-11	down	yes
ENSMUSG00000093752	Gm20716	105980075	ENSMUST00000138667	GO:0004169(dolichyl-phosphate-mannose-protein mannosyltransferase activity);GO:0004582(dolichyl-phosphate beta-D-mannosyltransferase activity);GO:0005537(mannose binding);GO:0005783(endoplasmic reticulum);GO:0005789(endoplasmic reticulum membrane);GO:0006486(protein glycosylation);GO:0006506(GPI anchor biosynthetic process);GO:0016020(membrane);GO:0016740(transferase activity);GO:0016757(transfer…	NA	NA	NA	predicted gene 20716 [Source:MGI Symbol;Acc:MGI:5313163]	nonsense_mediated_decay	R_MMU_446193(Biosynthesis_of_the_N_glycan_precursor_(dolichol_lipid_linked_oligosaccharide,_LLO)_and_transfer_to_a_nascent_protein);R_MMU_597592(Post_translational_protein_modification);R_MMU_392499(Metabolism_of_proteins);R_MMU_446219(Synthesis_of_substrates_in_N_glycan_biosythesis);R_MMU_446203(Asparagine_N_linked_glycosylation);R_MMU_162699(Synthesis_of_dolichyl_phosphate_mannose);R_MMU_163125…	2.93129	8.93692	0.327997	-1.60824	1.69305e-13	3.60564e-11	down	yes
ENSMUSG00000029651	Mtus2	77521	ENSMUST00000085558;ENSMUST00000085554;ENSMUST00000152105	GO:0005634(nucleus);GO:0005737(cytoplasm);GO:0005813(centrosome);GO:0005856(cytoskeleton);GO:0005874(microtubule);GO:0005881(cytoplasmic microtubule);GO:0008017(microtubule binding);GO:0042803(protein homodimerization activity);GO:0042803(protein homodimerization activity)	NA	NA	NA	microtubule associated tumor suppressor candidate 2 [Source:MGI Symbol;Acc:MGI:1915388]	protein_coding	NA	0.0857379	0.365774	0.234402	-2.09295	1.97219e-13	4.13238e-11	down	yes
ENSMUSG00000005763	Cd247	12503	ENSMUST00000005907;ENSMUST00000162411;ENSMUST00000027849;ENSMUST00000161559;ENSMUST00000187313;ENSMUST00000159070	GO:0002250(adaptive immune response);GO:0002376(immune system process);GO:0004888(transmembrane signaling receptor activity);GO:0005515(protein binding);GO:0005737(cytoplasm);GO:0005886(plasma membrane);GO:0007166(cell surface receptor signaling pathway);GO:0016020(membrane);GO:0016021(integral component of membrane);GO:0032623(interleukin-2 production);GO:0042101(T cell receptor complex);GO:0042…	04650(Natural killer cell mediated cytotoxicity);04658(Th1 and Th2 cell differentiation);04659(Th17 cell differentiation);04660(T cell receptor signaling pathway);05142(Chagas disease (American trypanosomiasis));05169(Epstein-Barr virus infection);05170(Human immunodeficiency virus 1 infection);05170(Human immunodeficiency virus 1 infection)	K06453	NA	CD247 antigen [Source:MGI Symbol;Acc:MGI:88334]	protein_coding;processed_transcript;retained_intron	R_MMU_2029481(FCGR_activation);R_MMU_2029480(Fcgamma_receptor_(FCGR)_dependent_phagocytosis);R_MMU_202430(Translocation_of_ZAP_70_to_Immunological_synapse);R_MMU_202427(Phosphorylation_of_CD3_and_TCR_zeta_chains);R_MMU_2029482(Regulation_of_actin_dynamics_for_phagocytic_cup_formation);R_MMU_202433(Generation_of_second_messenger_molecules);R_MMU_389948(PD_1_signaling);R_MMU_198933(Immunoregulatory…	0.220004	0.920739	0.238943	-2.06526	2.33245e-13	4.80967e-11	down	yes
ENSMUSG00000001473	Tubb6	67951	ENSMUST00000001513;ENSMUST00000236667	GO:0000166(nucleotide binding);GO:0000226(microtubule cytoskeleton organization);GO:0000278(mitotic cell cycle);GO:0003924(GTPase activity);GO:0005200(structural constituent of cytoskeleton);GO:0005525(GTP binding);GO:0005737(cytoplasm);GO:0005856(cytoskeleton);GO:0005874(microtubule);GO:0007010(cytoskeleton organization);GO:0007017(microtubule-based process);GO:0007017(microtubule-based process)	04145(Phagosome);04540(Gap junction);04540(Gap junction)	K07375	NA	tubulin, beta 6 class V [Source:MGI Symbol;Acc:MGI:1915201]	protein_coding;retained_intron	R_MMU_157858(Gap_junction_trafficking_and_regulation);R_MMU_8852276(The_role_of_GTSE1_in_G2/M_progression_after_G2_checkpoint);R_MMU_9663891(Selective_autophagy);R_MMU_5653656(Vesicle_mediated_transport);R_MMU_373760(L1CAM_interactions);R_MMU_199977(ER_to_Golgi_Anterograde_Transport);R_MMU_5358351(Signaling_by_Hedgehog);R_MMU_5626467(RHO_GTPases_activate_IQGAPs);R_MMU_109582(Hemostasis);R_MMU_226…	0.902283	3.2921	0.274075	-1.86736	2.58618e-13	5.24953e-11	down	yes
ENSMUSG00000018927	Ccl6	20305	ENSMUST00000019071;ENSMUST00000138145;ENSMUST00000150243	GO:0002548(monocyte chemotaxis);GO:0005125(cytokine activity);GO:0005576(extracellular region);GO:0005615(extracellular space);GO:0006935(chemotaxis);GO:0006954(inflammatory response);GO:0006955(immune response);GO:0007186(G protein-coupled receptor signaling pathway);GO:0008009(chemokine activity);GO:0030593(neutrophil chemotaxis);GO:0043547(positive regulation of GTPase activity);GO:0048020(CCR…	04060(Cytokine-cytokine receptor interaction);04062(Chemokine signaling pathway);04062(Chemokine signaling pathway)	K05510	NA	chemokine (C-C motif) ligand 6 [Source:MGI Symbol;Acc:MGI:98263]	protein_coding;retained_intron	R_MMU_373076(Class_A/1_(Rhodopsin_like_receptors));R_MMU_375276(Peptide_ligand_binding_receptors);R_MMU_500792(GPCR_ligand_binding);R_MMU_444473(Formyl_peptide_receptors_bind_formyl_peptides_and_many_other_ligands);R_MMU_416476(G_alpha_(q)_signalling_events);R_MMU_372790(Signaling_by_GPCR);R_MMU_388396(GPCR_downstream_signalling);R_MMU_162582(Signal_Transduction);R_MMU_418594(G_alpha_(i)_signalli…	2.42058	7.84862	0.308409	-1.69709	6.55909e-13	1.25308e-10	down	yes
ENSMUSG00000110123	Gm18562	100417363	ENSMUST00000209949	NA	NA	NA	NA	predicted gene, 18562 [Source:MGI Symbol;Acc:MGI:5010747]	unprocessed_pseudogene	NA	2.46012	8.63321	0.28496	-1.81117	9.10084e-13	1.71346e-10	down	yes
ENSMUSG00000022659	Gcsam	14525	ENSMUST00000023339;ENSMUST00000161347	GO:0003779(actin binding);GO:0005737(cytoplasm);GO:0005886(plasma membrane);GO:0016020(membrane);GO:0019901(protein kinase binding);GO:0045159(myosin II binding);GO:0050855(regulation of B cell receptor signaling pathway);GO:2000401(regulation of lymphocyte migration);GO:2000402(negative regulation of lymphocyte migration);GO:2000402(negative regulation of lymphocyte migration)	NA	NA	NA	germinal center associated, signaling and motility [Source:MGI Symbol;Acc:MGI:102969]	protein_coding	NA	0.904711	2.98593	0.302992	-1.72265	1.40314e-12	2.60404e-10	down	yes
ENSMUSG00000110195	Pde2a	207728	ENSMUST00000163751;ENSMUST00000210535;ENSMUST00000210348;ENSMUST00000211051;ENSMUST00000209315;ENSMUST00000209695	GO:0000122(negative regulation of transcription by RNA polymerase II);GO:0000166(nucleotide binding);GO:0000287(magnesium ion binding);GO:0003170(heart valve development);GO:0003279(cardiac septum development);GO:0003281(ventricular septum development);GO:0004114(3',5'-cyclic-nucleotide phosphodiesterase activity);GO:0004115(3',5'-cyclic-AMP phosphodiesterase activity);GO:0004118(cGMP-stimulated …	00230(Purine metabolism);04022(cGMP-PKG signaling pathway);04740(Olfactory transduction);04925(Aldosterone synthesis and secretion);05032(Morphine addiction);05032(Morphine addiction)	K18283	EC:3.1.4.17	phosphodiesterase 2A, cGMP-stimulated [Source:MGI Symbol;Acc:MGI:2446107]	protein_coding;processed_transcript;retained_intron	R_MMU_418346(Platelet_homeostasis);R_MMU_109582(Hemostasis);R_MMU_418457(cGMP_effects);R_MMU_418555(G_alpha_(s)_signalling_events);R_MMU_392154(Nitric_oxide_stimulates_guanylate_cyclase);R_MMU_372790(Signaling_by_GPCR);R_MMU_388396(GPCR_downstream_signalling);R_MMU_162582(Signal_Transduction)	1.80836	5.3409	0.338588	-1.5624	1.47798e-12	2.70428e-10	down	yes
ENSMUSG00000098650	Commd1b		ENSMUST00000160826	GO:0005768(endosome);GO:0031398(positive regulation of protein ubiquitination);GO:0032434(regulation of proteasomal ubiquitin-dependent protein catabolic process);GO:0055070(copper ion homeostasis);GO:1902306(negative regulation of sodium ion transmembrane transport);GO:2000009(negative regulation of protein localization to cell surface)	NA	NA	NA	COMM domain containing 1B [Source:MGI Symbol;Acc:MGI:5547784]	protein_coding	NA	1.02151	3.40453	0.300044	-1.73675	1.5427e-12	2.7835e-10	down	yes
ENSMUSG00000040907	Atp1a3	232975	ENSMUST00000196684;ENSMUST00000146595;ENSMUST00000102858;ENSMUST00000125444;ENSMUST00000080882	GO:0000166(nucleotide binding);GO:0001540(amyloid-beta binding);GO:0001917(photoreceptor inner segment);GO:0005391(sodium:potassium-exchanging ATPase activity);GO:0005524(ATP binding);GO:0005634(nucleus);GO:0005737(cytoplasm);GO:0005783(endoplasmic reticulum);GO:0005794(Golgi apparatus);GO:0005886(plasma membrane);GO:0005890(sodium:potassium-exchanging ATPase complex);GO:0006811(ion transport);GO…	04022(cGMP-PKG signaling pathway);04024(cAMP signaling pathway);04260(Cardiac muscle contraction);04261(Adrenergic signaling in cardiomyocytes);04911(Insulin secretion);04918(Thyroid hormone synthesis);04919(Thyroid hormone signaling pathway);04925(Aldosterone synthesis and secretion);04960(Aldosterone-regulated sodium reabsorption);04961(Endocrine and other factor-regulated calcium reabsorption)…	K01539	EC:7.2.2.13	ATPase, Na+/K+ transporting, alpha 3 polypeptide [Source:MGI Symbol;Acc:MGI:88107]	protein_coding;retained_intron	R_MMU_936837(Ion_transport_by_P_type_ATPases);R_MMU_382551(Transport_of_small_molecules);R_MMU_5576891(Cardiac_conduction);R_MMU_5578775(Ion_homeostasis);R_MMU_397014(Muscle_contraction);R_MMU_983712(Ion_channel_transport)	0.735348	2.28872	0.321292	-1.63804	2.78621e-12	4.95832e-10	down	yes
ENSMUSG00000087642	Ighe	380792	ENSMUST00000137336;ENSMUST00000223335	NA	NA	NA	NA	Immunoglobulin heavy constant epsilon [Source:MGI Symbol;Acc:MGI:2685746]	IG_C_gene	R_MMU_2871809(FCERI_mediated_Ca+2_mobilization);R_MMU_2871796(FCERI_mediated_MAPK_activation);R_MMU_168256(Immune_System);R_MMU_2730905(Role_of_LAT2/NTAL/LAB_on_calcium_mobilization);R_MMU_168249(Innate_Immune_System);R_MMU_2454202(Fc_epsilon_receptor_(FCERI)_signaling);R_MMU_2871837(FCERI_mediated_NF_kB_activation)	1.53758	5.13392	0.299494	-1.7394	3.86325e-12	6.69167e-10	down	yes
ENSMUSG00000032578	Cish	12700	ENSMUST00000085102;ENSMUST00000168260;ENSMUST00000165664	GO:0005515(protein binding);GO:0005886(plasma membrane);GO:0005942(phosphatidylinositol 3-kinase complex);GO:0007205(protein kinase C-activating G protein-coupled receptor signaling pathway);GO:0009968(negative regulation of signal transduction);GO:0016567(protein ubiquitination);GO:0035556(intracellular signal transduction);GO:0040008(regulation of growth);GO:0043551(regulation of phosphatidylin…	04630(Jak-STAT signaling pathway);04917(Prolactin signaling pathway);04917(Prolactin signaling pathway)	K04701	NA	cytokine inducible SH2-containing protein [Source:MGI Symbol;Acc:MGI:103159]	protein_coding;processed_transcript	R_MMU_8951664(Neddylation);R_MMU_597592(Post_translational_protein_modification);R_MMU_392499(Metabolism_of_proteins)	0.27245	0.959789	0.283865	-1.81673	6.54095e-12	1.11807e-09	down	yes
ENSMUSG00000107023	Gm42715		ENSMUST00000189629;ENSMUST00000206825	GO:0000166(nucleotide binding);GO:0000812(Swr1 complex);GO:0003677(DNA binding);GO:0005524(ATP binding);GO:0005634(nucleus);GO:0006338(chromatin remodeling);GO:0016458(gene silencing);GO:0016887(ATPase activity);GO:0042393(histone binding);GO:0043044(ATP-dependent chromatin remodeling);GO:0043486(histone exchange);GO:0043486(histone exchange)	NA	NA	NA	predicted gene 42715 [Source:MGI Symbol;Acc:MGI:5662852]	nonsense_mediated_decay	NA	6.57981	17.9741	0.366072	-1.4498	7.33233e-12	1.23707e-09	down	yes
ENSMUSG00000000531	Grasp		ENSMUST00000000543	GO:0005515(protein binding);GO:0005641(nuclear envelope lumen);GO:0005737(cytoplasm);GO:0005886(plasma membrane);GO:0006886(intracellular protein transport);GO:0007165(signal transduction);GO:0008104(protein localization);GO:0014069(postsynaptic density);GO:0016020(membrane);GO:0030054(cell junction);GO:0030165(PDZ domain binding);GO:0030306(ADP-ribosylation factor binding);GO:0042802(identical p…	NA	NA	NA	GRP1 (general receptor for phosphoinositides 1)-associated scaffold protein [Source:MGI Symbol;Acc:MGI:1860303]	protein_coding	NA	2.8879	8.55668	0.337502	-1.56703	8.76399e-12	1.45965e-09	down	yes
ENSMUSG00000022148	Fyb	23880	ENSMUST00000090461;ENSMUST00000162154;ENSMUST00000159604;ENSMUST00000227175;ENSMUST00000161947;ENSMUST00000162430;ENSMUST00000159714;ENSMUST00000163073;ENSMUST00000226412	GO:0005515(protein binding);GO:0005634(nucleus);GO:0005737(cytoplasm);GO:0005829(cytosol);GO:0005886(plasma membrane);GO:0006955(immune response);GO:0007229(integrin-mediated signaling pathway);GO:0008289(lipid binding);GO:0015629(actin cytoskeleton);GO:0030054(cell junction);GO:0032991(protein-containing complex);GO:0044877(protein-containing complex binding);GO:0050852(T cell receptor signaling…	04015(Rap1 signaling pathway);04015(Rap1 signaling pathway)	K17698	NA	FYN binding protein [Source:MGI Symbol;Acc:MGI:1346327]	protein_coding;processed_transcript;retained_intron	R_MMU_202433(Generation_of_second_messenger_molecules);R_MMU_168256(Immune_System);R_MMU_1500931(Cell_Cell_communication);R_MMU_202403(TCR_signaling);R_MMU_1280218(Adaptive_Immune_System);R_MMU_391160(Signal_regulatory_protein_family_interactions)	1.34082	3.92206	0.341866	-1.5485	9.06691e-12	1.49099e-09	down	yes
ENSMUSG00000026070	Il18r1	16182	ENSMUST00000108044;ENSMUST00000167723;ENSMUST00000193793;ENSMUST00000193391;ENSMUST00000087983	GO:0005515(protein binding);GO:0006954(inflammatory response);GO:0007165(signal transduction);GO:0016020(membrane);GO:0016021(integral component of membrane);GO:0016787(hydrolase activity);GO:0030101(natural killer cell activation);GO:0032729(positive regulation of interferon-gamma production);GO:0035655(interleukin-18-mediated signaling pathway);GO:0042007(interleukin-18 binding);GO:0042008(inte…	04060(Cytokine-cytokine receptor interaction);04668(TNF signaling pathway);05321(Inflammatory bowel disease (IBD));05321(Inflammatory bowel disease (IBD))	K05173	NA	interleukin 18 receptor 1 [Source:MGI Symbol;Acc:MGI:105383]	protein_coding	NA	0.456813	1.53605	0.297394	-1.74955	9.98098e-12	1.62079e-09	down	yes
ENSMUSG00000004317	Clcn5	12728	ENSMUST00000115746;ENSMUST00000132126;ENSMUST00000128319;ENSMUST00000154382;ENSMUST00000004428	GO:0000139(Golgi membrane);GO:0000166(nucleotide binding);GO:0005247(voltage-gated chloride channel activity);GO:0005254(chloride channel activity);GO:0005524(ATP binding);GO:0005768(endosome);GO:0005769(early endosome);GO:0005794(Golgi apparatus);GO:0005829(cytosol);GO:0005886(plasma membrane);GO:0005887(integral component of plasma membrane);GO:0006811(ion transport);GO:0006821(chloride transpo…	NA	K05012	NA	chloride channel, voltage-sensitive 5 [Source:MGI Symbol;Acc:MGI:99486]	protein_coding;processed_transcript;retained_intron	R_MMU_382551(Transport_of_small_molecules);R_MMU_2672351(Stimuli_sensing_channels);R_MMU_983712(Ion_channel_transport)	0.554119	1.62355	0.3413	-1.55089	1.14076e-11	1.82959e-09	down	yes
ENSMUSG00000062933	Gm10123	19034	ENSMUST00000075723	NA	NA	NA	NA	predicted pseudogene 10123 [Source:MGI Symbol;Acc:MGI:3704342]	processed_pseudogene	NA	64.8861	177.115	0.36635	-1.44871	1.19258e-11	1.88936e-09	down	yes
ENSMUSG00000030029	Lrig1	16206	ENSMUST00000150811;ENSMUST00000204645;ENSMUST00000101126	GO:0005515(protein binding);GO:0005615(extracellular space);GO:0005886(plasma membrane);GO:0007605(sensory perception of sound);GO:0016020(membrane);GO:0016021(integral component of membrane);GO:0022405(hair cycle process);GO:0031012(extracellular matrix);GO:0032474(otolith morphogenesis);GO:0060384(innervation);GO:0060384(innervation)	NA	NA	NA	leucine-rich repeats and immunoglobulin-like domains 1 [Source:MGI Symbol;Acc:MGI:107935]	processed_transcript;nonsense_mediated_decay;protein_coding	R_MMU_177929(Signaling_by_EGFR);R_MMU_6807004(Negative_regulation_of_MET_activity);R_MMU_9006934(Signaling_by_Receptor_Tyrosine_Kinases);R_MMU_6806834(Signaling_by_MET);R_MMU_162582(Signal_Transduction)	0.276022	0.978243	0.282161	-1.82541	1.3863e-11	2.1698e-09	down	yes
ENSMUSG00000062175	Tgif2	228839	ENSMUST00000081335;ENSMUST00000175634;ENSMUST00000176281;ENSMUST00000073352;ENSMUST00000150078	GO:0000122(negative regulation of transcription by RNA polymerase II);GO:0003677(DNA binding);GO:0005634(nucleus);GO:0005654(nucleoplasm);GO:0005813(centrosome);GO:0006355(regulation of transcription, DNA-templated);GO:0010470(regulation of gastrulation);GO:0038092(nodal signaling pathway);GO:0045666(positive regulation of neuron differentiation);GO:0060041(retina development in camera-type eye);…	04350(TGF-beta signaling pathway);04350(TGF-beta signaling pathway)	K19553	NA	TGFB-induced factor homeobox 2 [Source:MGI Symbol;Acc:MGI:1915299]	protein_coding;processed_transcript;nonsense_mediated_decay	R_MMU_170834(Signaling_by_TGF_beta_Receptor_Complex);R_MMU_9006936(Signaling_by_TGFB_family_members);R_MMU_73857(RNA_Polymerase_II_Transcription);R_MMU_212436(Generic_Transcription_Pathway);R_MMU_2173795(Downregulation_of_SMAD2/3:SMAD4_transcriptional_activity);R_MMU_162582(Signal_Transduction);R_MMU_74160(Gene_expression_(Transcription));R_MMU_2173793(Transcriptional_activity_of_SMAD2/SMAD3:SMAD…	4.42552	12.0988	0.365783	-1.45094	2.05769e-11	3.14488e-09	down	yes
ENSMUSG00000085148	Mir22hg	100042498	ENSMUST00000149940;ENSMUST00000134345	NA	NA	NA	NA	Mir22 host gene (non-protein coding) [Source:MGI Symbol;Acc:MGI:1914348]	processed_transcript	NA	2.63114	7.5813	0.347056	-1.52676	5.31509e-11	7.93658e-09	down	yes
ENSMUSG00000112907	Gm47015		ENSMUST00000217947	NA	NA	NA	NA	predicted gene, 47015 [Source:MGI Symbol;Acc:MGI:6095697]	lincRNA	NA	1.01817	3.09956	0.328487	-1.60609	9.35391e-11	1.36536e-08	down	yes
ENSMUSG00000059775	Rps26-ps1	100042812	ENSMUST00000077208;ENSMUST00000212102	NA	NA	NA	NA	ribosomal protein S26, pseudogene 1 [Source:MGI Symbol;Acc:MGI:3704322]	processed_transcript;transcribed_processed_pseudogene	NA	13.8646	38.5325	0.359816	-1.47467	1.11032e-10	1.60269e-08	down	yes
ENSMUSG00000068227	Il2rb	16185	ENSMUST00000089398	GO:0004896(cytokine receptor activity);GO:0004911(interleukin-2 receptor activity);GO:0005515(protein binding);GO:0005886(plasma membrane);GO:0009897(external side of plasma membrane);GO:0009986(cell surface);GO:0016020(membrane);GO:0016021(integral component of membrane);GO:0019221(cytokine-mediated signaling pathway);GO:0019976(interleukin-2 binding);GO:0030101(natural killer cell activation);G…	04060(Cytokine-cytokine receptor interaction);04144(Endocytosis);04151(PI3K-Akt signaling pathway);04630(Jak-STAT signaling pathway);04658(Th1 and Th2 cell differentiation);04659(Th17 cell differentiation);05162(Measles);05166(Human T-cell leukemia virus 1 infection);05200(Pathways in cancer);05202(Transcriptional misregulation in cancer)	K05069	NA	interleukin 2 receptor, beta chain [Source:MGI Symbol;Acc:MGI:96550]	protein_coding	R_MMU_5683057(MAPK_family_signaling_cascades);R_MMU_449147(Signaling_by_Interleukins);R_MMU_5673001(RAF/MAP_kinase_cascade);R_MMU_451927(Interleukin_2_family_signaling);R_MMU_8983432(Interleukin_15_signaling);R_MMU_168256(Immune_System);R_MMU_9020558(Interleukin_2_signaling);R_MMU_912526(Interleukin_receptor_SHC_signaling);R_MMU_1280215(Cytokine_Signaling_in_Immune_system);R_MMU_162582(Signal_Tra…	1.71164	4.68055	0.365692	-1.4513	1.29e-10	1.84158e-08	down	yes
ENSMUSG00000034613	Ppm1h	319468	ENSMUST00000067918;ENSMUST00000161487;ENSMUST00000161065;ENSMUST00000159885;ENSMUST00000162853	GO:0003824(catalytic activity);GO:0004721(phosphoprotein phosphatase activity);GO:0004722(protein serine/threonine phosphatase activity);GO:0004724(magnesium-dependent protein serine/threonine phosphatase activity);GO:0005634(nucleus);GO:0005654(nucleoplasm);GO:0005737(cytoplasm);GO:0006470(protein dephosphorylation);GO:0016787(hydrolase activity);GO:0042802(identical protein binding);GO:0042802(…	NA	K17503	EC:3.1.3.16	protein phosphatase 1H (PP2C domain containing) [Source:MGI Symbol;Acc:MGI:2442087]	protein_coding;retained_intron	NA	0.0952029	0.35364	0.269209	-1.8932	1.36819e-10	1.93197e-08	down	yes
ENSMUSG00000026579	F5	14067	ENSMUST00000086040	GO:0005507(copper ion binding);GO:0005576(extracellular region);GO:0005615(extracellular space);GO:0005783(endoplasmic reticulum);GO:0005794(Golgi apparatus);GO:0007596(blood coagulation);GO:0007599(hemostasis);GO:0008015(blood circulation);GO:0031091(platelet alpha granule);GO:0046872(metal ion binding)	04610(Complement and coagulation cascades)	K03902	NA	coagulation factor V [Source:MGI Symbol;Acc:MGI:88382]	protein_coding	R_MMU_5653656(Vesicle_mediated_transport);R_MMU_8957275(Post_translational_protein_phosphorylation);R_MMU_5694530(Cargo_concentration_in_the_ER);R_MMU_199977(ER_to_Golgi_Anterograde_Transport);R_MMU_109582(Hemostasis);R_MMU_948021(Transport_to_the_Golgi_and_subsequent_modification);R_MMU_76002(Platelet_activation,_signaling_and_aggregation);R_MMU_597592(Post_translational_protein_modification);R_…	0.19152	0.648162	0.295482	-1.75886	1.62162e-10	2.21752e-08	down	yes
ENSMUSG00000039899	Fgl2	14190	ENSMUST00000035799	GO:0002291(T cell activation via T cell receptor contact with antigen bound to MHC molecule on antigen presenting cell);GO:0002381(immunoglobulin production involved in immunoglobulin mediated immune response);GO:0002605(negative regulation of dendritic cell antigen processing and presentation);GO:0002617(negative regulation of macrophage antigen processing and presentation);GO:0005102(signaling …	NA	NA	NA	fibrinogen-like protein 2 [Source:MGI Symbol;Acc:MGI:103266]	protein_coding	R_MMU_168256(Immune_System);R_MMU_6798695(Neutrophil_degranulation);R_MMU_168249(Innate_Immune_System)	1.85122	4.98764	0.37116	-1.42989	2.60178e-10	3.5208e-08	down	yes
ENSMUSG00000026068	Il18rap	16174	ENSMUST00000027237;ENSMUST00000163057;ENSMUST00000159724;ENSMUST00000160468	GO:0004908(interleukin-1 receptor activity);GO:0005515(protein binding);GO:0005886(plasma membrane);GO:0006954(inflammatory response);GO:0007165(signal transduction);GO:0008283(cell population proliferation);GO:0016020(membrane);GO:0016021(integral component of membrane);GO:0016787(hydrolase activity);GO:0032609(interferon-gamma production);GO:0032635(interleukin-6 production);GO:0035655(interleu…	04060(Cytokine-cytokine receptor interaction);05321(Inflammatory bowel disease (IBD));05321(Inflammatory bowel disease (IBD))	K05174	NA	interleukin 18 receptor accessory protein [Source:MGI Symbol;Acc:MGI:1338888]	protein_coding;retained_intron	NA	0.448931	1.29604	0.346386	-1.52955	3.79121e-10	4.92516e-08	down	yes
ENSMUSG00000020395	Itk	16428	ENSMUST00000020664;ENSMUST00000155991;ENSMUST00000109237;ENSMUST00000101306	GO:0000166(nucleotide binding);GO:0001816(cytokine production);GO:0001865(NK T cell differentiation);GO:0002250(adaptive immune response);GO:0002376(immune system process);GO:0004672(protein kinase activity);GO:0004713(protein tyrosine kinase activity);GO:0004715(non-membrane spanning protein tyrosine kinase activity);GO:0005515(protein binding);GO:0005524(ATP binding);GO:0005634(nucleus);GO:0005…	04062(Chemokine signaling pathway);04660(T cell receptor signaling pathway);04670(Leukocyte transendothelial migration);04670(Leukocyte transendothelial migration)	K07363	EC:2.7.10.2	IL2 inducible T cell kinase [Source:MGI Symbol;Acc:MGI:96621]	protein_coding;retained_intron	R_MMU_2871809(FCERI_mediated_Ca+2_mobilization);R_MMU_202433(Generation_of_second_messenger_molecules);R_MMU_168256(Immune_System);R_MMU_168249(Innate_Immune_System);R_MMU_2454202(Fc_epsilon_receptor_(FCERI)_signaling);R_MMU_202403(TCR_signaling);R_MMU_1280218(Adaptive_Immune_System)	0.854222	2.34959	0.363563	-1.45972	4.20884e-10	5.41356e-08	down	yes
ENSMUSG00000049804	Armcx4	100503043	ENSMUST00000124226	GO:0003674(molecular_function);GO:0005515(protein binding);GO:0005575(cellular_component);GO:0008150(biological_process);GO:0016020(membrane);GO:0016021(integral component of membrane)	NA	NA	NA	armadillo repeat containing, X-linked 4 [Source:MGI Symbol;Acc:MGI:2147887]	protein_coding	NA	0.194695	0.623457	0.312283	-1.67907	7.40164e-10	9.42693e-08	down	yes
ENSMUSG00000049625	Tifab	212937	ENSMUST00000169652;ENSMUST00000225063	GO:0003674(molecular_function);GO:0005515(protein binding);GO:0005575(cellular_component);GO:0007249(I-kappaB kinase/NF-kappaB signaling);GO:0007356(thorax and anterior abdomen determination);GO:0021559(trigeminal nerve development);GO:0021650(vestibulocochlear nerve formation);GO:0030432(peristalsis);GO:0031223(auditory behavior);GO:0035112(genitalia morphogenesis);GO:0042472(inner ear morphogen…	NA	NA	NA	TRAF-interacting protein with forkhead-associated domain, family member B [Source:MGI Symbol;Acc:MGI:2385852]	protein_coding	NA	0.435202	1.39027	0.313035	-1.6756	9.6597e-10	1.21834e-07	down	yes
ENSMUSG00000029093	Sorcs2	81840	ENSMUST00000037370;ENSMUST00000137040;ENSMUST00000141508;ENSMUST00000070720	GO:0005515(protein binding);GO:0005768(endosome);GO:0005886(plasma membrane);GO:0005887(integral component of plasma membrane);GO:0006886(intracellular protein transport);GO:0014069(postsynaptic density);GO:0016020(membrane);GO:0016021(integral component of membrane);GO:0030054(cell junction);GO:0030425(dendrite);GO:0030659(cytoplasmic vesicle membrane);GO:0031410(cytoplasmic vesicle);GO:0031901(…	NA	NA	NA	sortilin-related VPS10 domain containing receptor 2 [Source:MGI Symbol;Acc:MGI:1932289]	protein_coding;retained_intron;processed_transcript	NA	0.308292	0.886726	0.347674	-1.52419	1.17915e-09	1.47292e-07	down	yes
ENSMUSG00000026011	Ctla4	12477	ENSMUST00000027164;ENSMUST00000124816	GO:0005794(Golgi apparatus);GO:0005886(plasma membrane);GO:0005887(integral component of plasma membrane);GO:0006955(immune response);GO:0006974(cellular response to DNA damage stimulus);GO:0009897(external side of plasma membrane);GO:0016020(membrane);GO:0016021(integral component of membrane);GO:0030889(negative regulation of B cell proliferation);GO:0042129(regulation of T cell proliferation);…	04514(Cell adhesion molecules (CAMs));04660(T cell receptor signaling pathway);05320(Autoimmune thyroid disease);05323(Rheumatoid arthritis);05323(Rheumatoid arthritis)	K06538	NA	cytotoxic T-lymphocyte-associated protein 4 [Source:MGI Symbol;Acc:MGI:88556]	protein_coding;processed_transcript	R_MMU_168256(Immune_System);R_MMU_389513(CTLA4_inhibitory_signaling);R_MMU_1280218(Adaptive_Immune_System);R_MMU_388841(Costimulation_by_the_CD28_family)	1.48344	4.10928	0.360997	-1.46994	1.29373e-09	1.60066e-07	down	yes
ENSMUSG00000042453	Reln	19699	ENSMUST00000161356;ENSMUST00000200318;ENSMUST00000199034;ENSMUST00000200667;ENSMUST00000161782	GO:0000904(cell morphogenesis involved in differentiation);GO:0001764(neuron migration);GO:0005201(extracellular matrix structural constituent);GO:0005515(protein binding);GO:0005576(extracellular region);GO:0005615(extracellular space);GO:0005737(cytoplasm);GO:0005886(plasma membrane);GO:0006508(proteolysis);GO:0007155(cell adhesion);GO:0007275(multicellular organism development);GO:0007411(axon…	04151(PI3K-Akt signaling pathway);04510(Focal adhesion);04512(ECM-receptor interaction);05165(Human papillomavirus infection);05165(Human papillomavirus infection)	K06249	EC:3.4.21.-	reelin [Source:MGI Symbol;Acc:MGI:103022]	protein_coding;retained_intron;processed_transcript	R_MMU_422475(Axon_guidance);R_MMU_8866376(Reelin_signalling_pathway);R_MMU_9675108(Nervous_system_development);R_MMU_1266738(Developmental_Biology)	0.105314	0.301892	0.348845	-1.51934	1.41914e-09	1.73925e-07	down	yes
ENSMUSG00000034765	Dusp5	240672	ENSMUST00000038287	GO:0000188(inactivation of MAPK activity);GO:0001706(endoderm formation);GO:0004721(phosphoprotein phosphatase activity);GO:0004725(protein tyrosine phosphatase activity);GO:0005634(nucleus);GO:0005737(cytoplasm);GO:0006470(protein dephosphorylation);GO:0008138(protein tyrosine/serine/threonine phosphatase activity);GO:0008330(protein tyrosine/threonine phosphatase activity);GO:0016311(dephosphor…	04010(MAPK signaling pathway)	K04459	3.1.3.48;EC:3.1.3.16	dual specificity phosphatase 5 [Source:MGI Symbol;Acc:MGI:2685183]	protein_coding	R_MMU_5683057(MAPK_family_signaling_cascades);R_MMU_5673001(RAF/MAP_kinase_cascade);R_MMU_5675221(Negative_regulation_of_MAPK_pathway);R_MMU_162582(Signal_Transduction);R_MMU_112409(RAF_independent_MAPK1/3_activation);R_MMU_5684996(MAPK1/MAPK3_signaling)	7.89794	19.4558	0.405943	-1.30065	1.56568e-09	1.90091e-07	down	yes
ENSMUSG00000033066	Gas7	14457	ENSMUST00000108682;ENSMUST00000145496;ENSMUST00000140863;ENSMUST00000133367;ENSMUST00000151784;ENSMUST00000108680	GO:0005515(protein binding);GO:0005515(protein binding)	NA	K18618	NA	growth arrest specific 7 [Source:MGI Symbol;Acc:MGI:1202388]	protein_coding;processed_transcript	NA	0.602626	1.54496	0.39006	-1.35823	2.0112e-09	2.41921e-07	down	yes
ENSMUSG00000029468	P2rx7	18439	ENSMUST00000100737;ENSMUST00000199281;ENSMUST00000199371;ENSMUST00000197042;ENSMUST00000086247;ENSMUST00000121489	GO:0000187(activation of MAPK activity);GO:0000902(cell morphogenesis);GO:0001530(lipopolysaccharide binding);GO:0001614(purinergic nucleotide receptor activity);GO:0001845(phagolysosome assembly);GO:0001916(positive regulation of T cell mediated cytotoxicity);GO:0001934(positive regulation of protein phosphorylation);GO:0004931(extracellularly ATP-gated cation channel activity);GO:0005216(ion ch…	04020(Calcium signaling pathway);04080(Neuroactive ligand-receptor interaction);04621(NOD-like receptor signaling pathway);04621(NOD-like receptor signaling pathway)	K05220	NA	purinergic receptor P2X, ligand-gated ion channel, 7 [Source:MGI Symbol;Acc:MGI:1339957]	protein_coding;processed_transcript;retained_intron	R_MMU_418346(Platelet_homeostasis);R_MMU_622312(Inflammasomes);R_MMU_139853(Elevation_of_cytosolic_Ca2+_levels);R_MMU_109582(Hemostasis);R_MMU_168643(Nucleotide_binding_domain,_leucine_rich_repeat_containing_receptor_(NLR)_signaling_pathways);R_MMU_168256(Immune_System);R_MMU_844456(The_NLRP3_inflammasome);R_MMU_418360(Platelet_calcium_homeostasis);R_MMU_168249(Innate_Immune_System)	0.315034	0.937693	0.335967	-1.57361	2.35384e-09	2.79349e-07	down	yes
ENSMUSG00000074063	Osgin1	71839	ENSMUST00000152420;ENSMUST00000131448;ENSMUST00000098365;ENSMUST00000145604;ENSMUST00000144381	GO:0005575(cellular_component);GO:0007165(signal transduction);GO:0008083(growth factor activity);GO:0030154(cell differentiation);GO:0030308(negative regulation of cell growth);GO:0030334(regulation of cell migration);GO:0040008(regulation of growth);GO:0042127(regulation of cell population proliferation);GO:0042981(regulation of apoptotic process);GO:0043065(positive regulation of apoptotic pro…	NA	NA	NA	oxidative stress induced growth inhibitor 1 [Source:MGI Symbol;Acc:MGI:1919089]	protein_coding;retained_intron	NA	1.00717	2.83199	0.355639	-1.49151	2.61823e-09	3.03691e-07	down	yes
ENSMUSG00000024042	Sik1	17691	ENSMUST00000024839;ENSMUST00000234331;ENSMUST00000234142;ENSMUST00000234867	GO:0000122(negative regulation of transcription by RNA polymerase II);GO:0000166(nucleotide binding);GO:0000287(magnesium ion binding);GO:0002028(regulation of sodium ion transport);GO:0004672(protein kinase activity);GO:0004674(protein serine/threonine kinase activity);GO:0005515(protein binding);GO:0005524(ATP binding);GO:0005634(nucleus);GO:0005737(cytoplasm);GO:0005829(cytosol);GO:0006468(pro…	04922(Glucagon signaling pathway);04922(Glucagon signaling pathway)	K19008	EC:2.7.11.1	salt inducible kinase 1 [Source:MGI Symbol;Acc:MGI:104754]	protein_coding;retained_intron;processed_transcript	NA	22.1735	52.8498	0.419556	-1.25306	2.74977e-09	3.16127e-07	down	yes
ENSMUSG00000002033	Cd3g	12502	ENSMUST00000002101;ENSMUST00000159019;ENSMUST00000160886	GO:0002250(adaptive immune response);GO:0002376(immune system process);GO:0004888(transmembrane signaling receptor activity);GO:0005515(protein binding);GO:0005829(cytosol);GO:0005886(plasma membrane);GO:0007163(establishment or maintenance of cell polarity);GO:0007166(cell surface receptor signaling pathway);GO:0009897(external side of plasma membrane);GO:0015031(protein transport);GO:0016020(me…	04640(Hematopoietic cell lineage);04658(Th1 and Th2 cell differentiation);04659(Th17 cell differentiation);04660(T cell receptor signaling pathway);05142(Chagas disease (American trypanosomiasis));05162(Measles);05166(Human T-cell leukemia virus 1 infection);05169(Epstein-Barr virus infection);05170(Human immunodeficiency virus 1 infection);05170(Human immunodeficiency virus 1 infection)	K06452	NA	CD3 antigen, gamma polypeptide [Source:MGI Symbol;Acc:MGI:88333]	protein_coding;retained_intron	R_MMU_5653656(Vesicle_mediated_transport);R_MMU_2029481(FCGR_activation);R_MMU_2029480(Fcgamma_receptor_(FCGR)_dependent_phagocytosis);R_MMU_202430(Translocation_of_ZAP_70_to_Immunological_synapse);R_MMU_202427(Phosphorylation_of_CD3_and_TCR_zeta_chains);R_MMU_2029482(Regulation_of_actin_dynamics_for_phagocytic_cup_formation);R_MMU_8856825(Cargo_recognition_for_clathrin_mediated_endocytosis);R_MM…	1.15975	3.10495	0.373515	-1.42076	2.83724e-09	3.23321e-07	down	yes
ENSMUSG00000024014	Pim1	18712	ENSMUST00000234665;ENSMUST00000234270;ENSMUST00000024811;ENSMUST00000234294;ENSMUST00000234650;ENSMUST00000234263	GO:0000166(nucleotide binding);GO:0004672(protein kinase activity);GO:0004674(protein serine/threonine kinase activity);GO:0005515(protein binding);GO:0005524(ATP binding);GO:0005634(nucleus);GO:0005730(nucleolus);GO:0005737(cytoplasm);GO:0005829(cytosol);GO:0005886(plasma membrane);GO:0006468(protein phosphorylation);GO:0006915(apoptotic process);GO:0007049(cell cycle);GO:0008134(transcription f…	04630(Jak-STAT signaling pathway);04933(AGE-RAGE signaling pathway in diabetic complications);05200(Pathways in cancer);05206(MicroRNAs in cancer);05221(Acute myeloid leukemia);05221(Acute myeloid leukemia)	K04702	EC:2.7.11.1	proviral integration site 1 [Source:MGI Symbol;Acc:MGI:97584]	protein_coding;retained_intron;processed_transcript	NA	38.3107	90.8494	0.421695	-1.24573	3.30876e-09	3.73454e-07	down	yes
ENSMUSG00000028602	Tnfrsf8	21941	ENSMUST00000030339	GO:0004888(transmembrane signaling receptor activity);GO:0005515(protein binding);GO:0005886(plasma membrane);GO:0007165(signal transduction);GO:0016020(membrane);GO:0016021(integral component of membrane);GO:0042535(positive regulation of tumor necrosis factor biosynthetic process);GO:0043065(positive regulation of apoptotic process);GO:0045556(positive regulation of TRAIL biosynthetic process);…	04060(Cytokine-cytokine receptor interaction)	K05145	NA	tumor necrosis factor receptor superfamily, member 8 [Source:MGI Symbol;Acc:MGI:99908]	protein_coding	R_MMU_5668541(TNFR2_non_canonical_NF_kB_pathway);R_MMU_5669034(TNFs_bind_their_physiological_receptors);R_MMU_168256(Immune_System);R_MMU_1280215(Cytokine_Signaling_in_Immune_system)	0.362097	1.15637	0.313132	-1.67516	3.33467e-09	3.73454e-07	down	yes
ENSMUSG00000026628	Atf3	11910	ENSMUST00000027941	GO:0000122(negative regulation of transcription by RNA polymerase II);GO:0000976(transcription regulatory region sequence-specific DNA binding);GO:0000977(RNA polymerase II regulatory region sequence-specific DNA binding);GO:0000978(RNA polymerase II cis-regulatory region sequence-specific DNA binding);GO:0000981(DNA-binding transcription factor activity, RNA polymerase II-specific);GO:0001227(DN…	NA	K09032	NA	activating transcription factor 3 [Source:MGI Symbol;Acc:MGI:109384]	protein_coding	NA	32.4989	77.2002	0.420969	-1.24821	3.4867e-09	3.87143e-07	down	yes
ENSMUSG00000069516	Lyz2	17105	ENSMUST00000092163	GO:0000137(Golgi cis cisterna);GO:0003796(lysozyme activity);GO:0003824(catalytic activity);GO:0005576(extracellular region);GO:0005615(extracellular space);GO:0005737(cytoplasm);GO:0005788(endoplasmic reticulum lumen);GO:0005795(Golgi stack);GO:0005902(microvillus);GO:0008152(metabolic process);GO:0016787(hydrolase activity);GO:0016798(hydrolase activity, acting on glycosyl bonds);GO:0019835(cyt…	04970(Salivary secretion)	K13915	EC:3.2.1.17	lysozyme 2 [Source:MGI Symbol;Acc:MGI:96897]	protein_coding	R_MMU_6803157(Antimicrobial_peptides);R_MMU_168256(Immune_System);R_MMU_6798695(Neutrophil_degranulation);R_MMU_168249(Innate_Immune_System)	37.3959	88.7888	0.421178	-1.2475	3.99262e-09	4.3956e-07	down	yes
ENSMUSG00000044345	Marveld1	277010	ENSMUST00000184186;ENSMUST00000061111	GO:0005634(nucleus);GO:0005737(cytoplasm);GO:0005856(cytoskeleton);GO:0005886(plasma membrane);GO:0007049(cell cycle);GO:0016020(membrane);GO:0016021(integral component of membrane);GO:0019911(structural constituent of myelin sheath);GO:0042552(myelination);GO:0042552(myelination)	NA	NA	NA	MARVEL (membrane-associating) domain containing 1 [Source:MGI Symbol;Acc:MGI:2147570]	protein_coding	NA	0.344644	1.0683	0.322611	-1.63213	4.49048e-09	4.86132e-07	down	yes
ENSMUSG00000027398	Il1b	16176	ENSMUST00000028881;ENSMUST00000141979;ENSMUST00000155994	GO:0000122(negative regulation of transcription by RNA polymerase II);GO:0000165(MAPK cascade);GO:0000187(activation of MAPK activity);GO:0001660(fever generation);GO:0001934(positive regulation of protein phosphorylation);GO:0005125(cytokine activity);GO:0005149(interleukin-1 receptor binding);GO:0005178(integrin binding);GO:0005576(extracellular region);GO:0005615(extracellular space);GO:000573…	01523(Antifolate resistance);04010(MAPK signaling pathway);04060(Cytokine-cytokine receptor interaction);04064(NF-kappa B signaling pathway);04217(Necroptosis);04380(Osteoclast differentiation);04620(Toll-like receptor signaling pathway);04621(NOD-like receptor signaling pathway);04623(Cytosolic DNA-sensing pathway);04625(C-type lectin receptor signaling pathway);04640(Hematopoietic cell lineage)…	K04519	NA	interleukin 1 beta [Source:MGI Symbol;Acc:MGI:96543]	protein_coding;processed_transcript;retained_intron	R_MMU_446652(Interleukin_1_family_signaling);R_MMU_5218859(Regulated_Necrosis);R_MMU_449147(Signaling_by_Interleukins);R_MMU_5357801(Programmed_Cell_Death);R_MMU_5620971(Pyroptosis);R_MMU_448706(Interleukin_1_processing);R_MMU_168256(Immune_System);R_MMU_1280215(Cytokine_Signaling_in_Immune_system);R_MMU_9020702(Interleukin_1_signaling)	8.31423	20.0842	0.413968	-1.27241	4.56826e-09	4.90465e-07	down	yes
ENSMUSG00000032691	Nlrp3	216799	ENSMUST00000101148;ENSMUST00000149126	GO:0000139(Golgi membrane);GO:0000166(nucleotide binding);GO:0002374(cytokine secretion involved in immune response);GO:0002376(immune system process);GO:0002523(leukocyte migration involved in inflammatory response);GO:0002674(negative regulation of acute inflammatory response);GO:0002830(positive regulation of type 2 immune response);GO:0005515(protein binding);GO:0005524(ATP binding);GO:000557…	04217(Necroptosis);04621(NOD-like receptor signaling pathway);04625(C-type lectin receptor signaling pathway);05133(Pertussis);05164(Influenza A);05164(Influenza A)	K12800	NA	NLR family, pyrin domain containing 3 [Source:MGI Symbol;Acc:MGI:2653833]	protein_coding	R_MMU_622312(Inflammasomes);R_MMU_168643(Nucleotide_binding_domain,_leucine_rich_repeat_containing_receptor_(NLR)_signaling_pathways);R_MMU_597592(Post_translational_protein_modification);R_MMU_392499(Metabolism_of_proteins);R_MMU_168256(Immune_System);R_MMU_5688426(Deubiquitination);R_MMU_844456(The_NLRP3_inflammasome);R_MMU_5689901(Metalloprotease_DUBs);R_MMU_168249(Innate_Immune_System)	0.515237	1.47421	0.3495	-1.51664	4.66368e-09	4.96606e-07	down	yes
ENSMUSG00000026770	Il2ra	16184	ENSMUST00000028111;ENSMUST00000195427;ENSMUST00000150890	GO:0002376(immune system process);GO:0002437(inflammatory response to antigenic stimulus);GO:0002664(regulation of T cell tolerance induction);GO:0004911(interleukin-2 receptor activity);GO:0005515(protein binding);GO:0006924(activation-induced cell death of T cells);GO:0006954(inflammatory response);GO:0007219(Notch signaling pathway);GO:0009897(external side of plasma membrane);GO:0009986(cell …	04060(Cytokine-cytokine receptor interaction);04144(Endocytosis);04151(PI3K-Akt signaling pathway);04630(Jak-STAT signaling pathway);04640(Hematopoietic cell lineage);04658(Th1 and Th2 cell differentiation);04659(Th17 cell differentiation);05162(Measles);05166(Human T-cell leukemia virus 1 infection);05200(Pathways in cancer);05200(Pathways in cancer)	K05068	NA	interleukin 2 receptor, alpha chain [Source:MGI Symbol;Acc:MGI:96549]	protein_coding;retained_intron	R_MMU_5683057(MAPK_family_signaling_cascades);R_MMU_449147(Signaling_by_Interleukins);R_MMU_5673001(RAF/MAP_kinase_cascade);R_MMU_451927(Interleukin_2_family_signaling);R_MMU_168256(Immune_System);R_MMU_9020558(Interleukin_2_signaling);R_MMU_912526(Interleukin_receptor_SHC_signaling);R_MMU_1280215(Cytokine_Signaling_in_Immune_system);R_MMU_162582(Signal_Transduction);R_MMU_512988(Interleukin_3,_I…	0.226022	0.703829	0.321133	-1.63876	5.0947e-09	5.38091e-07	down	yes
ENSMUSG00000004612	Nkg7	72310	ENSMUST00000206251;ENSMUST00000070518	GO:0016020(membrane);GO:0016021(integral component of membrane);GO:0016021(integral component of membrane)	NA	NA	NA	natural killer cell group 7 sequence [Source:MGI Symbol;Acc:MGI:1931250]	retained_intron;protein_coding	NA	0.962605	3.29481	0.292158	-1.77518	5.42652e-09	5.68515e-07	down	yes
ENSMUSG00000056290	Ms4a4b	60361	ENSMUST00000035258;ENSMUST00000142135;ENSMUST00000136366;ENSMUST00000152242;ENSMUST00000145160;ENSMUST00000123758	GO:0005887(integral component of plasma membrane);GO:0016020(membrane);GO:0016021(integral component of membrane);GO:0016021(integral component of membrane)	NA	K22190	NA	membrane-spanning 4-domains, subfamily A, member 4B [Source:MGI Symbol;Acc:MGI:1913083]	protein_coding;retained_intron	NA	0.581595	1.49786	0.388284	-1.36482	5.47472e-09	5.68976e-07	down	yes
ENSMUSG00000040627	Aicda	11628	ENSMUST00000043301;ENSMUST00000160685	GO:0000932(P-body);GO:0003723(RNA binding);GO:0003824(catalytic activity);GO:0004126(cytidine deaminase activity);GO:0005515(protein binding);GO:0005634(nucleus);GO:0005737(cytoplasm);GO:0006397(mRNA processing);GO:0008270(zinc ion binding);GO:0009972(cytidine deamination);GO:0010529(negative regulation of transposition);GO:0016445(somatic diversification of immunoglobulins);GO:0016446(somatic hy…	04672(Intestinal immune network for IgA production);05340(Primary immunodeficiency);05340(Primary immunodeficiency)	K10989	EC:3.5.4.38	activation-induced cytidine deaminase [Source:MGI Symbol;Acc:MGI:1342279]	protein_coding	NA	2.04731	5.20832	0.393086	-1.34708	5.78372e-09	5.9632e-07	down	yes
ENSMUSG00000025094	Slc18a2	214084	ENSMUST00000026084;ENSMUST00000236270	GO:0001975(response to amphetamine);GO:0005275(amine transmembrane transporter activity);GO:0005335(serotonin:sodium symporter activity);GO:0005515(protein binding);GO:0005737(cytoplasm);GO:0005813(centrosome);GO:0006836(neurotransmitter transport);GO:0007568(aging);GO:0007626(locomotory behavior);GO:0008021(synaptic vesicle);GO:0008144(drug binding);GO:0008504(monoamine transmembrane transporter…	04721(Synaptic vesicle cycle);04726(Serotonergic synapse);04728(Dopaminergic synapse);05012(Parkinson disease);05030(Cocaine addiction);05031(Amphetamine addiction);05034(Alcoholism);05034(Alcoholism)	K08155	NA	solute carrier family 18 (vesicular monoamine), member 2 [Source:MGI Symbol;Acc:MGI:106677]	protein_coding;retained_intron	R_MMU_112315(Transmission_across_Chemical_Synapses);R_MMU_212676(Dopamine_Neurotransmitter_Release_Cycle);R_MMU_442660(Na+/Cl__dependent_neurotransmitter_transporters);R_MMU_112310(Neurotransmitter_release_cycle);R_MMU_425407(SLC_mediated_transmembrane_transport);R_MMU_382551(Transport_of_small_molecules);R_MMU_425366(Transport_of_bile_salts_and_organic_acids,_metal_ions_and_amine_compounds);R_MM…	0.173921	0.581283	0.299201	-1.74081	7.09241e-09	7.19825e-07	down	yes
ENSMUSG00000032094	Cd3d	12500	ENSMUST00000034602;ENSMUST00000214715;ENSMUST00000214800	GO:0002250(adaptive immune response);GO:0002376(immune system process);GO:0003713(transcription coactivator activity);GO:0004888(transmembrane signaling receptor activity);GO:0005515(protein binding);GO:0007166(cell surface receptor signaling pathway);GO:0009897(external side of plasma membrane);GO:0016020(membrane);GO:0016021(integral component of membrane);GO:0030217(T cell differentiation);GO:…	04640(Hematopoietic cell lineage);04658(Th1 and Th2 cell differentiation);04659(Th17 cell differentiation);04660(T cell receptor signaling pathway);05142(Chagas disease (American trypanosomiasis));05162(Measles);05166(Human T-cell leukemia virus 1 infection);05169(Epstein-Barr virus infection);05170(Human immunodeficiency virus 1 infection);05340(Primary immunodeficiency);05340(Primary immunodefi…	K06450	NA	CD3 antigen, delta polypeptide [Source:MGI Symbol;Acc:MGI:88331]	protein_coding;retained_intron	R_MMU_5653656(Vesicle_mediated_transport);R_MMU_202430(Translocation_of_ZAP_70_to_Immunological_synapse);R_MMU_202427(Phosphorylation_of_CD3_and_TCR_zeta_chains);R_MMU_8856825(Cargo_recognition_for_clathrin_mediated_endocytosis);R_MMU_202433(Generation_of_second_messenger_molecules);R_MMU_389948(PD_1_signaling);R_MMU_198933(Immunoregulatory_interactions_between_a_Lymphoid_and_a_non_Lymphoid_cell)…	0.939787	2.7524	0.341443	-1.55028	8.88007e-09	8.94271e-07	down	yes
ENSMUSG00000032193	Ldlr	16835	ENSMUST00000034713;ENSMUST00000214359;ENSMUST00000217111;ENSMUST00000215917;ENSMUST00000217613;ENSMUST00000214549	GO:0001540(amyloid-beta binding);GO:0002020(protease binding);GO:0005041(low-density lipoprotein particle receptor activity);GO:0005509(calcium ion binding);GO:0005515(protein binding);GO:0005615(extracellular space);GO:0005764(lysosome);GO:0005768(endosome);GO:0005769(early endosome);GO:0005770(late endosome);GO:0005794(Golgi apparatus);GO:0005886(plasma membrane);GO:0005901(caveola);GO:0005905(…	04144(Endocytosis);04913(Ovarian steroidogenesis);04925(Aldosterone synthesis and secretion);04927(Cortisol synthesis and secretion);04934(Cushing syndrome);04976(Bile secretion);04979(Cholesterol metabolism);05145(Toxoplasmosis);05160(Hepatitis C);05160(Hepatitis C)	K12473	NA	low density lipoprotein receptor [Source:MGI Symbol;Acc:MGI:96765]	protein_coding;retained_intron	R_MMU_5653656(Vesicle_mediated_transport);R_MMU_8964043(Plasma_lipoprotein_clearance);R_MMU_8856825(Cargo_recognition_for_clathrin_mediated_endocytosis);R_MMU_382551(Transport_of_small_molecules);R_MMU_8964038(LDL_clearance);R_MMU_199991(Membrane_Trafficking);R_MMU_174824(Plasma_lipoprotein_assembly,_remodeling,_and_clearance);R_MMU_8964026(Chylomicron_clearance);R_MMU_8856828(Clathrin_mediated_e…	0.59014	1.47788	0.399315	-1.3244	9.59415e-09	9.58751e-07	down	yes
ENSMUSG00000024669	Cd5	12507	ENSMUST00000025571;ENSMUST00000237397;ENSMUST00000235856;ENSMUST00000238167	GO:0005044(scavenger receptor activity);GO:0005515(protein binding);GO:0005886(plasma membrane);GO:0006897(endocytosis);GO:0009897(external side of plasma membrane);GO:0016020(membrane);GO:0016021(integral component of membrane);GO:0031295(T cell costimulation);GO:0044214(spanning component of plasma membrane);GO:0097190(apoptotic signaling pathway);GO:0097190(apoptotic signaling pathway)	04640(Hematopoietic cell lineage);04640(Hematopoietic cell lineage)	K06455	NA	CD5 antigen [Source:MGI Symbol;Acc:MGI:88340]	protein_coding;retained_intron	NA	0.744758	1.94463	0.382982	-1.38465	1.04167e-08	1.02517e-06	down	yes
ENSMUSG00000096458	Moap1	64113	ENSMUST00000178384;ENSMUST00000173760	GO:0001844(protein insertion into mitochondrial membrane involved in apoptotic signaling pathway);GO:0005515(protein binding);GO:0005634(nucleus);GO:0005737(cytoplasm);GO:0005739(mitochondrion);GO:0005741(mitochondrial outer membrane);GO:0005829(cytosol);GO:0006915(apoptotic process);GO:0008625(extrinsic apoptotic signaling pathway via death domain receptors);GO:0008630(intrinsic apoptotic signal…	NA	NA	NA	modulator of apoptosis 1 [Source:MGI Symbol;Acc:MGI:1915555]	protein_coding	NA	0.786781	2.52838	0.31118	-1.68418	1.05168e-08	1.02725e-06	down	yes
ENSMUSG00000029822	Osbpl3	71720	ENSMUST00000114468;ENSMUST00000133141;ENSMUST00000071728;ENSMUST00000141466	GO:0005634(nucleus);GO:0005737(cytoplasm);GO:0005783(endoplasmic reticulum);GO:0005789(endoplasmic reticulum membrane);GO:0005829(cytosol);GO:0005886(plasma membrane);GO:0006869(lipid transport);GO:0008289(lipid binding);GO:0015248(sterol transporter activity);GO:0015485(cholesterol binding);GO:0015918(sterol transport);GO:0016020(membrane);GO:0031965(nuclear membrane);GO:0032433(filopodium tip);…	NA	K20463	NA	oxysterol binding protein-like 3 [Source:MGI Symbol;Acc:MGI:1918970]	protein_coding;retained_intron	R_MMU_556833(Metabolism_of_lipids);R_MMU_1430728(Metabolism);R_MMU_8957322(Metabolism_of_steroids);R_MMU_194068(Bile_acid_and_bile_salt_metabolism);R_MMU_192105(Synthesis_of_bile_acids_and_bile_salts)	0.211748	0.600576	0.352574	-1.504	1.07188e-08	1.03211e-06	down	yes
ENSMUSG00000103593	Gm37352		ENSMUST00000193908	NA	NA	NA	NA	predicted gene, 37352 [Source:MGI Symbol;Acc:MGI:5610580]	TEC	NA	3.8823	9.41633	0.412294	-1.27825	1.07254e-08	1.03211e-06	down	yes
ENSMUSG00000076587	Igkv6-20	108024	ENSMUST00000103388	GO:0002377(immunoglobulin production);GO:0005615(extracellular space);GO:0006955(immune response)	NA	NA	NA	immunoglobulin kappa variable 6-20 [Source:MGI Symbol;Acc:MGI:1330836]	IG_V_gene	NA	35.5567	84.0451	0.423066	-1.24104	1.42897e-08	1.36498e-06	down	yes
ENSMUSG00000056124	B4galt6	56386	ENSMUST00000070080	GO:0001572(lactosylceramide biosynthetic process);GO:0005575(cellular_component);GO:0005794(Golgi apparatus);GO:0005975(carbohydrate metabolic process);GO:0006486(protein glycosylation);GO:0006629(lipid metabolic process);GO:0006665(sphingolipid metabolic process);GO:0006688(glycosphingolipid biosynthetic process);GO:0008378(galactosyltransferase activity);GO:0008489(UDP-galactose:glucosylceramid…	00600(Sphingolipid metabolism)	K07553	EC:2.4.1.274	UDP-Gal:betaGlcNAc beta 1,4-galactosyltransferase, polypeptide 6 [Source:MGI Symbol;Acc:MGI:1928380]	protein_coding	R_MMU_913709(O_linked_glycosylation_of_mucins);R_MMU_975576(N_glycan_antennae_elongation_in_the_medial/trans_Golgi);R_MMU_71387(Metabolism_of_carbohydrates);R_MMU_1430728(Metabolism);R_MMU_5173105(O_linked_glycosylation);R_MMU_948021(Transport_to_the_Golgi_and_subsequent_modification);R_MMU_2022854(Keratan_sulfate_biosynthesis);R_MMU_597592(Post_translational_protein_modification);R_MMU_392499(Me…	0.188348	0.594769	0.316674	-1.65893	1.49491e-08	1.41366e-06	down	yes
ENSMUSG00000026358	Rgs1	50778	ENSMUST00000189061;ENSMUST00000167812;ENSMUST00000167317;ENSMUST00000170870;ENSMUST00000172388;ENSMUST00000169042	GO:0001965(G-protein alpha-subunit binding);GO:0005096(GTPase activator activity);GO:0005737(cytoplasm);GO:0005829(cytosol);GO:0005886(plasma membrane);GO:0007165(signal transduction);GO:0007186(G protein-coupled receptor signaling pathway);GO:0008277(regulation of G protein-coupled receptor signaling pathway);GO:0009617(response to bacterium);GO:0009968(negative regulation of signal transduction…	NA	K16449	NA	regulator of G-protein signaling 1 [Source:MGI Symbol;Acc:MGI:1354694]	protein_coding;nonsense_mediated_decay;retained_intron	R_MMU_416476(G_alpha_(q)_signalling_events);R_MMU_372790(Signaling_by_GPCR);R_MMU_388396(GPCR_downstream_signalling);R_MMU_162582(Signal_Transduction);R_MMU_418594(G_alpha_(i)_signalling_events)	5.88029	13.5291	0.434639	-1.20211	1.58275e-08	1.47925e-06	down	yes
ENSMUSG00000043895	S1pr2	14739	ENSMUST00000054197;ENSMUST00000216499;ENSMUST00000214218;ENSMUST00000214333	GO:0001664(G protein-coupled receptor binding);GO:0003376(sphingosine-1-phosphate receptor signaling pathway);GO:0004930(G protein-coupled receptor activity);GO:0005178(integrin binding);GO:0005515(protein binding);GO:0005737(cytoplasm);GO:0005886(plasma membrane);GO:0007165(signal transduction);GO:0007186(G protein-coupled receptor signaling pathway);GO:0007189(adenylate cyclase-activating G pro…	04071(Sphingolipid signaling pathway);04080(Neuroactive ligand-receptor interaction);04080(Neuroactive ligand-receptor interaction)	K04292	NA	sphingosine-1-phosphate receptor 2 [Source:MGI Symbol;Acc:MGI:99569]	protein_coding;processed_transcript;retained_intron	R_MMU_373076(Class_A/1_(Rhodopsin_like_receptors));R_MMU_500792(GPCR_ligand_binding);R_MMU_419408(Lysosphingolipid_and_LPA_receptors);R_MMU_372790(Signaling_by_GPCR);R_MMU_388396(GPCR_downstream_signalling);R_MMU_162582(Signal_Transduction);R_MMU_418594(G_alpha_(i)_signalling_events)	0.629072	1.56442	0.402113	-1.31433	1.80798e-08	1.67768e-06	down	yes
ENSMUSG00000064043	Trerf1	224829	ENSMUST00000190080;ENSMUST00000191153;ENSMUST00000077951;ENSMUST00000188947;ENSMUST00000190020	NA	NA	NA	NA	transcriptional regulating factor 1 [Source:MGI Symbol;Acc:MGI:2442086]	processed_transcript;retained_intron	NA	0.209871	0.591841	0.354606	-1.49571	1.94786e-08	1.76956e-06	down	yes
ENSMUSG00000097125	Gm26885	102640282	ENSMUST00000234040	NA	NA	NA	NA	predicted gene, 26885 [Source:MGI Symbol;Acc:MGI:5477379]	antisense	NA	0.339908	0.921316	0.368937	-1.43855	2.1548e-08	1.94396e-06	down	yes
ENSMUSG00000029370	Rassf6	73246	ENSMUST00000031317;ENSMUST00000201436;ENSMUST00000202807;ENSMUST00000201370;ENSMUST00000202704;ENSMUST00000201121	GO:0005515(protein binding);GO:0005575(cellular_component);GO:0006915(apoptotic process);GO:0007165(signal transduction);GO:0042981(regulation of apoptotic process);GO:0043065(positive regulation of apoptotic process);GO:0043065(positive regulation of apoptotic process)	04390(Hippo signaling pathway);04392(Hippo signaling pathway - multiple species);04392(Hippo signaling pathway - multiple species)	K09854	NA	Ras association (RalGDS/AF-6) domain family member 6 [Source:MGI Symbol;Acc:MGI:1920496]	protein_coding;processed_transcript;nonsense_mediated_decay	NA	1.22278	3.01181	0.405995	-1.30047	2.4528e-08	2.16764e-06	down	yes
ENSMUSG00000030103	Bhlhe40	20893	ENSMUST00000032194;ENSMUST00000204550;ENSMUST00000166346;ENSMUST00000163617	GO:0000122(negative regulation of transcription by RNA polymerase II);GO:0000977(RNA polymerase II regulatory region sequence-specific DNA binding);GO:0000978(RNA polymerase II cis-regulatory region sequence-specific DNA binding);GO:0000981(DNA-binding transcription factor activity, RNA polymerase II-specific);GO:0001102(RNA polymerase II activating transcription factor binding);GO:0001227(DNA-bi…	04710(Circadian rhythm);04710(Circadian rhythm)	NA	NA	basic helix-loop-helix family, member e40 [Source:MGI Symbol;Acc:MGI:1097714]	protein_coding;retained_intron	NA	16.4994	37.2558	0.442868	-1.17505	2.59806e-08	2.2805e-06	down	yes
ENSMUSG00000066245	Gm10156	626661	ENSMUST00000122364	NA	NA	NA	NA	predicted gene 10156 [Source:MGI Symbol;Acc:MGI:3642344]	processed_pseudogene	NA	5.8974	15.4417	0.381914	-1.38868	2.82064e-08	2.44286e-06	down	yes
ENSMUSG00000030208	Emp1	13730	ENSMUST00000032330;ENSMUST00000154270;ENSMUST00000204299;ENSMUST00000204894	GO:0005886(plasma membrane);GO:0008219(cell death);GO:0016020(membrane);GO:0016021(integral component of membrane);GO:0032060(bleb assembly);GO:0032060(bleb assembly)	NA	NA	NA	epithelial membrane protein 1 [Source:MGI Symbol;Acc:MGI:107941]	protein_coding;nonsense_mediated_decay;retained_intron	NA	0.363299	0.991932	0.366254	-1.44908	2.91084e-08	2.49431e-06	down	yes
ENSMUSG00000001288	Rarg	19411	ENSMUST00000043172;ENSMUST00000063339;ENSMUST00000130204	GO:0000122(negative regulation of transcription by RNA polymerase II);GO:0000790(nuclear chromatin);GO:0000977(RNA polymerase II regulatory region sequence-specific DNA binding);GO:0001843(neural tube closure);GO:0002063(chondrocyte development);GO:0002068(glandular epithelial cell development);GO:0003417(growth plate cartilage development);GO:0003430(growth plate cartilage chondrocyte growth);GO…	NA	K08529	NA	retinoic acid receptor, gamma [Source:MGI Symbol;Acc:MGI:97858]	protein_coding	R_MMU_73857(RNA_Polymerase_II_Transcription);R_MMU_212436(Generic_Transcription_Pathway);R_MMU_9006931(Signaling_by_Nuclear_Receptors);R_MMU_383280(Nuclear_Receptor_transcription_pathway);R_MMU_162582(Signal_Transduction);R_MMU_74160(Gene_expression_(Transcription));R_MMU_5362517(Signaling_by_Retinoic_Acid)	0.328304	0.969164	0.338749	-1.56171	3.16102e-08	2.68397e-06	down	yes
ENSMUSG00000059326	Csf2ra	12982	ENSMUST00000076046;ENSMUST00000235172;ENSMUST00000237286;ENSMUST00000236872;ENSMUST00000237877;ENSMUST00000237386;ENSMUST00000235483;ENSMUST00000235987	GO:0004896(cytokine receptor activity);GO:0005515(protein binding);GO:0009897(external side of plasma membrane);GO:0016020(membrane);GO:0016021(integral component of membrane);GO:0019221(cytokine-mediated signaling pathway);GO:0019955(cytokine binding);GO:0043235(receptor complex);GO:0043235(receptor complex)	04060(Cytokine-cytokine receptor interaction);04630(Jak-STAT signaling pathway);04640(Hematopoietic cell lineage);05200(Pathways in cancer);05200(Pathways in cancer)	K05066	NA	colony stimulating factor 2 receptor, alpha, low-affinity (granulocyte-macrophage) [Source:MGI Symbol;Acc:MGI:1339754]	protein_coding;retained_intron;processed_transcript	R_MMU_5683057(MAPK_family_signaling_cascades);R_MMU_449147(Signaling_by_Interleukins);R_MMU_5673001(RAF/MAP_kinase_cascade);R_MMU_451927(Interleukin_2_family_signaling);R_MMU_5683826(Surfactant_metabolism);R_MMU_392499(Metabolism_of_proteins);R_MMU_168256(Immune_System);R_MMU_912526(Interleukin_receptor_SHC_signaling);R_MMU_1280215(Cytokine_Signaling_in_Immune_system);R_MMU_162582(Signal_Transduc…	3.06211	7.20386	0.425065	-1.23424	3.72128e-08	3.13917e-06	down	yes
ENSMUSG00000043421	Hilpda	69573	ENSMUST00000115289;ENSMUST00000054445	GO:0001819(positive regulation of cytokine production);GO:0005102(signaling receptor binding);GO:0005576(extracellular region);GO:0005615(extracellular space);GO:0005654(nucleoplasm);GO:0005811(lipid droplet);GO:0008284(positive regulation of cell population proliferation);GO:0009986(cell surface);GO:0010884(positive regulation of lipid storage);GO:0016020(membrane);GO:0016021(integral component …	NA	NA	NA	hypoxia inducible lipid droplet associated [Source:MGI Symbol;Acc:MGI:1916823]	protein_coding	R_MMU_8964572(Lipid_particle_organization);R_MMU_556833(Metabolism_of_lipids);R_MMU_1430728(Metabolism)	2.60977	6.71383	0.388716	-1.36321	3.98991e-08	3.32791e-06	down	yes
ENSMUSG00000037465	Klf10	21847	ENSMUST00000074043;ENSMUST00000228416;ENSMUST00000228732;ENSMUST00000228772	GO:0000976(transcription regulatory region sequence-specific DNA binding);GO:0000978(RNA polymerase II cis-regulatory region sequence-specific DNA binding);GO:0000981(DNA-binding transcription factor activity, RNA polymerase II-specific);GO:0001046(core promoter sequence-specific DNA binding);GO:0001228(DNA-binding transcription activator activity, RNA polymerase II-specific);GO:0003676(nucleic a…	NA	NA	NA	Kruppel-like factor 10 [Source:MGI Symbol;Acc:MGI:1101353]	protein_coding	NA	2.50076	5.79649	0.431426	-1.21281	3.99626e-08	3.32791e-06	down	yes
ENSMUSG00000042622	Maff	17133	ENSMUST00000096350;ENSMUST00000163691;ENSMUST00000229285	GO:0000978(RNA polymerase II cis-regulatory region sequence-specific DNA binding);GO:0001228(DNA-binding transcription activator activity, RNA polymerase II-specific);GO:0001701(in utero embryonic development);GO:0003677(DNA binding);GO:0003700(DNA-binding transcription factor activity);GO:0005634(nucleus);GO:0005654(nucleoplasm);GO:0005739(mitochondrion);GO:0006355(regulation of transcription, D…	NA	K09037	NA	v-maf musculoaponeurotic fibrosarcoma oncogene family, protein F (avian) [Source:MGI Symbol;Acc:MGI:96910]	protein_coding	R_MMU_109582(Hemostasis);R_MMU_983231(Factors_involved_in_megakaryocyte_development_and_platelet_production)	4.69865	10.8364	0.4336	-1.20556	4.18653e-08	3.45393e-06	down	yes
ENSMUSG00000002699	Lcp2	16822	ENSMUST00000052413;ENSMUST00000133120;ENSMUST00000146318;ENSMUST00000109329	GO:0005515(protein binding);GO:0005737(cytoplasm);GO:0005829(cytosol);GO:0005911(cell-cell junction);GO:0007169(transmembrane receptor protein tyrosine kinase signaling pathway);GO:0035556(intracellular signal transduction);GO:0036398(TCR signalosome);GO:0044853(plasma membrane raft);GO:0045576(mast cell activation);GO:0045860(positive regulation of protein kinase activity);GO:0050663(cytokine se…	04015(Rap1 signaling pathway);04380(Osteoclast differentiation);04611(Platelet activation);04650(Natural killer cell mediated cytotoxicity);04660(T cell receptor signaling pathway);04664(Fc epsilon RI signaling pathway);04664(Fc epsilon RI signaling pathway)	K07361	NA	lymphocyte cytosolic protein 2 [Source:MGI Symbol;Acc:MGI:1321402]	protein_coding;processed_transcript	R_MMU_2871809(FCERI_mediated_Ca+2_mobilization);R_MMU_2424491(DAP12_signaling);R_MMU_114604(GPVI_mediated_activation_cascade);R_MMU_109582(Hemostasis);R_MMU_202433(Generation_of_second_messenger_molecules);R_MMU_76002(Platelet_activation,_signaling_and_aggregation);R_MMU_2871796(FCERI_mediated_MAPK_activation);R_MMU_168256(Immune_System);R_MMU_168249(Innate_Immune_System);R_MMU_2454202(Fc_epsilon…	1.92354	4.50806	0.42669	-1.22874	4.42732e-08	3.59471e-06	down	yes
ENSMUSG00000016028	Celsr1	12614	ENSMUST00000016172;ENSMUST00000227450;ENSMUST00000239396;ENSMUST00000239489;ENSMUST00000226840	GO:0001736(establishment of planar polarity);GO:0001764(neuron migration);GO:0001843(neural tube closure);GO:0001942(hair follicle development);GO:0004888(transmembrane signaling receptor activity);GO:0004930(G protein-coupled receptor activity);GO:0005509(calcium ion binding);GO:0005515(protein binding);GO:0005654(nucleoplasm);GO:0005886(plasma membrane);GO:0007155(cell adhesion);GO:0007156(homo…	NA	K04600	NA	cadherin, EGF LAG seven-pass G-type receptor 1 [Source:MGI Symbol;Acc:MGI:1100883]	protein_coding;retained_intron	NA	0.20095	0.531889	0.377804	-1.40429	5.06659e-08	4.06297e-06	down	yes
ENSMUSG00000074259	Gramd2	546134	ENSMUST00000143224;ENSMUST00000133822;ENSMUST00000098661;ENSMUST00000128944;ENSMUST00000129129	GO:0005546(phosphatidylinositol-4,5-bisphosphate binding);GO:0005783(endoplasmic reticulum);GO:0005789(endoplasmic reticulum membrane);GO:0005886(plasma membrane);GO:0008289(lipid binding);GO:0016020(membrane);GO:0016021(integral component of membrane);GO:0031227(intrinsic component of endoplasmic reticulum membrane);GO:0031234(extrinsic component of cytoplasmic side of plasma membrane);GO:003509…	NA	NA	NA	GRAM domain containing 2 [Source:MGI Symbol;Acc:MGI:3528937]	retained_intron;protein_coding	NA	0.249219	0.703148	0.354433	-1.49642	5.12368e-08	4.08354e-06	down	yes
ENSMUSG00000022900	Ildr1	106347	ENSMUST00000089618;ENSMUST00000023617;ENSMUST00000119464;ENSMUST00000128084;ENSMUST00000153802	GO:0005829(cytosol);GO:0005886(plasma membrane);GO:0006897(endocytosis);GO:0016020(membrane);GO:0016021(integral component of membrane);GO:0032991(protein-containing complex);GO:0042802(identical protein binding);GO:0061689(tricellular tight junction);GO:0070506(high-density lipoprotein particle receptor activity);GO:0090277(positive regulation of peptide hormone secretion);GO:1990830(cellular re…	NA	NA	NA	immunoglobulin-like domain containing receptor 1 [Source:MGI Symbol;Acc:MGI:2146574]	protein_coding;retained_intron	NA	0.864497	2.13667	0.4046	-1.30543	5.36715e-08	4.2515e-06	down	yes
ENSMUSG00000028860	Sytl1	269589	ENSMUST00000142039;ENSMUST00000105908;ENSMUST00000030674	GO:0005886(plasma membrane);GO:0006886(intracellular protein transport);GO:0006887(exocytosis);GO:0017137(Rab GTPase binding);GO:0017137(Rab GTPase binding)	NA	K17598	NA	synaptotagmin-like 1 [Source:MGI Symbol;Acc:MGI:1933365]	processed_transcript;protein_coding	R_MMU_5653656(Vesicle_mediated_transport);R_MMU_199991(Membrane_Trafficking);R_MMU_8854214(TBC/RABGAPs);R_MMU_9007101(Rab_regulation_of_trafficking)	0.465792	1.38385	0.336591	-1.57093	5.90183e-08	4.6467e-06	down	yes
ENSMUSG00000001020	S100a4	20198	ENSMUST00000001046;ENSMUST00000142476	GO:0003779(actin binding);GO:0005509(calcium ion binding);GO:0005515(protein binding);GO:0005634(nucleus);GO:0042802(identical protein binding);GO:0043005(neuron projection);GO:0043123(positive regulation of I-kappaB kinase/NF-kappaB signaling);GO:0046872(metal ion binding);GO:0046914(transition metal ion binding);GO:0048306(calcium-dependent protein binding);GO:0048471(perinuclear region of cyto…	NA	NA	NA	S100 calcium binding protein A4 [Source:MGI Symbol;Acc:MGI:1330282]	protein_coding	NA	3.29522	8.83157	0.373118	-1.4223	8.37407e-08	6.47545e-06	down	yes
ENSMUSG00000117789	Gm50388		ENSMUST00000236560	GO:0000139(Golgi membrane);GO:0005794(Golgi apparatus);GO:0006486(protein glycosylation);GO:0007411(axon guidance);GO:0015020(glucuronosyltransferase activity);GO:0016020(membrane);GO:0016021(integral component of membrane);GO:0016740(transferase activity);GO:0016757(transferase activity, transferring glycosyl groups);GO:0035269(protein O-linked mannosylation);GO:0046872(metal ion binding)	NA	NA	NA	predicted gene, 50388 [Source:MGI Symbol;Acc:MGI:6303291]	nonsense_mediated_decay	R_MMU_71387(Metabolism_of_carbohydrates);R_MMU_1430728(Metabolism);R_MMU_5173105(O_linked_glycosylation);R_MMU_2022854(Keratan_sulfate_biosynthesis);R_MMU_597592(Post_translational_protein_modification);R_MMU_392499(Metabolism_of_proteins);R_MMU_1638074(Keratan_sulfate/keratin_metabolism);R_MMU_1630316(Glycosaminoglycan_metabolism)	2.15422	4.95918	0.434389	-1.20294	9.37568e-08	7.16468e-06	down	yes
ENSMUSG00000099875	Rbm3-ps	100043257	ENSMUST00000121422	NA	NA	NA	NA	RNA binding motif (RNP1, RRM) protein 3 [Source:MGI Symbol;Acc:MGI:3642874]	processed_pseudogene	NA	2.87662	8.17151	0.352031	-1.50623	9.48893e-08	7.1669e-06	down	yes
ENSMUSG00000040158	Tax1bp3	76281	ENSMUST00000040687;ENSMUST00000150407;ENSMUST00000133922	GO:0001650(fibrillar center);GO:0005515(protein binding);GO:0005634(nucleus);GO:0005737(cytoplasm);GO:0005886(plasma membrane);GO:0007266(Rho protein signal transduction);GO:0008013(beta-catenin binding);GO:0008022(protein C-terminus binding);GO:0008285(negative regulation of cell population proliferation);GO:0015629(actin cytoskeleton);GO:0016020(membrane);GO:0016055(Wnt signaling pathway);GO:00…	NA	NA	NA	Tax1 (human T cell leukemia virus type I) binding protein 3 [Source:MGI Symbol;Acc:MGI:1923531]	protein_coding;retained_intron;processed_transcript	R_MMU_9716542(Signaling_by_Rho_GTPases,_Miro_GTPases_and_RHOBTB3);R_MMU_194315(Signaling_by_Rho_GTPases);R_MMU_162582(Signal_Transduction);R_MMU_5666185(RHO_GTPases_Activate_Rhotekin_and_Rhophilins);R_MMU_195258(RHO_GTPase_Effectors)	0.710431	1.8878	0.376329	-1.40994	9.79805e-08	7.31531e-06	down	yes
ENSMUSG00000021796	Bmpr1a	12166	ENSMUST00000049005	GO:0000166(nucleotide binding);GO:0000981(DNA-binding transcription factor activity, RNA polymerase II-specific);GO:0001701(in utero embryonic development);GO:0001707(mesoderm formation);GO:0001756(somitogenesis);GO:0001880(Mullerian duct regression);GO:0002053(positive regulation of mesenchymal cell proliferation);GO:0002062(chondrocyte differentiation);GO:0003007(heart morphogenesis);GO:0003148…	04060(Cytokine-cytokine receptor interaction);04350(TGF-beta signaling pathway);04390(Hippo signaling pathway);04550(Signaling pathways regulating pluripotency of stem cells);05418(Fluid shear stress and atherosclerosis)	K04673	EC:2.7.11.30	bone morphogenetic protein receptor, type 1A [Source:MGI Symbol;Acc:MGI:1338938]	protein_coding	R_MMU_201451(Signaling_by_BMP);R_MMU_9006936(Signaling_by_TGFB_family_members);R_MMU_162582(Signal_Transduction)	0.287038	0.763867	0.375769	-1.41208	1.01097e-07	7.50489e-06	down	yes
ENSMUSG00000038037	Socs1	12703	ENSMUST00000038099;ENSMUST00000229866	GO:0001932(regulation of protein phosphorylation);GO:0005159(insulin-like growth factor receptor binding);GO:0005515(protein binding);GO:0005634(nucleus);GO:0005654(nucleoplasm);GO:0005737(cytoplasm);GO:0005829(cytosol);GO:0005942(phosphatidylinositol 3-kinase complex);GO:0007259(receptor signaling pathway via JAK-STAT);GO:0009968(negative regulation of signal transduction);GO:0010533(regulation …	04120(Ubiquitin mediated proteolysis);04380(Osteoclast differentiation);04630(Jak-STAT signaling pathway);04910(Insulin signaling pathway);04917(Prolactin signaling pathway);04930(Type II diabetes mellitus);05145(Toxoplasmosis);05206(MicroRNAs in cancer);05206(MicroRNAs in cancer)	K04694	NA	suppressor of cytokine signaling 1 [Source:MGI Symbol;Acc:MGI:1354910]	protein_coding	R_MMU_877300(Interferon_gamma_signaling);R_MMU_6785807(Interleukin_4_and_Interleukin_13_signaling);R_MMU_449147(Signaling_by_Interleukins);R_MMU_9674555(Signaling_by_CSF3_(G_CSF));R_MMU_168256(Immune_System);R_MMU_9705462(Inactivation_of_CSF3_(G_CSF)_signaling);R_MMU_1280215(Cytokine_Signaling_in_Immune_system);R_MMU_913531(Interferon_Signaling);R_MMU_983168(Antigen_processing:_Ubiquitination_&_P…	0.404349	1.18853	0.34021	-1.5555	1.14441e-07	8.44717e-06	down	yes
ENSMUSG00000001025	S100a6	20200	ENSMUST00000001051;ENSMUST00000200289;ENSMUST00000198128;ENSMUST00000197189	GO:0001726(ruffle);GO:0005509(calcium ion binding);GO:0005515(protein binding);GO:0005523(tropomyosin binding);GO:0005634(nucleus);GO:0005635(nuclear envelope);GO:0005737(cytoplasm);GO:0005829(cytosol);GO:0005886(plasma membrane);GO:0008270(zinc ion binding);GO:0015075(ion transmembrane transporter activity);GO:0016020(membrane);GO:0031234(extrinsic component of cytoplasmic side of plasma membran…	NA	NA	NA	S100 calcium binding protein A6 (calcyclin) [Source:MGI Symbol;Acc:MGI:1339467]	protein_coding;nonsense_mediated_decay;retained_intron	NA	7.24779	16.3647	0.442891	-1.17497	1.15094e-07	8.44735e-06	down	yes
ENSMUSG00000028949	Smarcd3	66993	ENSMUST00000144995;ENSMUST00000147857;ENSMUST00000030791;ENSMUST00000145565;ENSMUST00000140744;ENSMUST00000143501	GO:0000790(nuclear chromatin);GO:0002052(positive regulation of neuroblast proliferation);GO:0003007(heart morphogenesis);GO:0003139(secondary heart field specification);GO:0003219(cardiac right ventricle formation);GO:0003407(neural retina development);GO:0003682(chromatin binding);GO:0005102(signaling receptor binding);GO:0005515(protein binding);GO:0005634(nucleus);GO:0005654(nucleoplasm);GO:0…	04714(Thermogenesis);05225(Hepatocellular carcinoma);05225(Hepatocellular carcinoma)	K11650	NA	SWI/SNF related, matrix associated, actin dependent regulator of chromatin, subfamily d, member 3 [Source:MGI Symbol;Acc:MGI:1914243]	retained_intron;protein_coding	R_MMU_9711123(Cellular_response_to_chemical_stress);R_MMU_556833(Metabolism_of_lipids);R_MMU_1430728(Metabolism);R_MMU_2262752(Cellular_responses_to_stress);R_MMU_73857(RNA_Polymerase_II_Transcription);R_MMU_212436(Generic_Transcription_Pathway);R_MMU_8953897(Cellular_responses_to_external_stimuli);R_MMU_400206(Regulation_of_lipid_metabolism_by_PPARalpha);R_MMU_8939243(RUNX1_interacts_with_co_fac…	0.206553	0.622031	0.332063	-1.59047	1.27497e-07	9.29327e-06	down	yes
ENSMUSG00000028063	Lmna	16905	ENSMUST00000147537;ENSMUST00000120377;ENSMUST00000029699;ENSMUST00000150496;ENSMUST00000149068	GO:0005515(protein binding);GO:0005634(nucleus);GO:0005635(nuclear envelope);GO:0005638(lamin filament);GO:0005652(nuclear lamina);GO:0005654(nucleoplasm);GO:0005829(cytosol);GO:0005882(intermediate filament);GO:0006606(protein import into nucleus);GO:0006997(nucleus organization);GO:0006998(nuclear envelope organization);GO:0007517(muscle organ development);GO:0008157(protein phosphatase 1 bindi…	04210(Apoptosis);05410(Hypertrophic cardiomyopathy (HCM));05412(Arrhythmogenic right ventricular cardiomyopathy (ARVC));05414(Dilated cardiomyopathy (DCM));05414(Dilated cardiomyopathy (DCM))	K12641	NA	lamin A [Source:MGI Symbol;Acc:MGI:96794]	retained_intron;protein_coding	R_MMU_4419969(Depolymerisation_of_the_Nuclear_Lamina);R_MMU_111465(Apoptotic_cleavage_of_cellular_proteins);R_MMU_5357801(Programmed_Cell_Death);R_MMU_75153(Apoptotic_execution_phase);R_MMU_1640170(Cell_Cycle);R_MMU_69278(Cell_Cycle,_Mitotic);R_MMU_2980766(Nuclear_Envelope_Breakdown);R_MMU_352238(Breakdown_of_the_nuclear_lamina);R_MMU_68886(M_Phase);R_MMU_109581(Apoptosis);R_MMU_68875(Mitotic_Pro…	1.65487	3.73398	0.443193	-1.17399	1.33872e-07	9.66182e-06	down	yes
ENSMUSG00000039521	Foxp3	20371	ENSMUST00000115739;ENSMUST00000115740;ENSMUST00000234363;ENSMUST00000045566	GO:0000122(negative regulation of transcription by RNA polymerase II);GO:0000978(RNA polymerase II cis-regulatory region sequence-specific DNA binding);GO:0000981(DNA-binding transcription factor activity, RNA polymerase II-specific);GO:0001782(B cell homeostasis);GO:0001816(cytokine production);GO:0002262(myeloid cell homeostasis);GO:0002362(CD4-positive, CD25-positive, alpha-beta regulatory T c…	04659(Th17 cell differentiation);05321(Inflammatory bowel disease (IBD));05321(Inflammatory bowel disease (IBD))	K10163	NA	forkhead box P3 [Source:MGI Symbol;Acc:MGI:1891436]	protein_coding	R_MMU_73857(RNA_Polymerase_II_Transcription);R_MMU_212436(Generic_Transcription_Pathway);R_MMU_74160(Gene_expression_(Transcription));R_MMU_8877330(RUNX1_and_FOXP3_control_the_development_of_regulatory_T_lymphocytes_(Tregs));R_MMU_8878171(Transcriptional_regulation_by_RUNX1)	0.416314	1.08446	0.383891	-1.38123	1.80203e-07	1.27229e-05	down	yes
ENSMUSG00000056749	Nfil3	18030	ENSMUST00000071065	GO:0000122(negative regulation of transcription by RNA polymerase II);GO:0000977(RNA polymerase II regulatory region sequence-specific DNA binding);GO:0000978(RNA polymerase II cis-regulatory region sequence-specific DNA binding);GO:0001227(DNA-binding transcription repressor activity, RNA polymerase II-specific);GO:0003677(DNA binding);GO:0003700(DNA-binding transcription factor activity);GO:000…	NA	K09059	NA	nuclear factor, interleukin 3, regulated [Source:MGI Symbol;Acc:MGI:109495]	protein_coding	NA	2.05194	4.83534	0.424363	-1.23663	2.0373e-07	1.41532e-05	down	yes
ENSMUSG00000041362	Shtn1	71653	ENSMUST00000047511;ENSMUST00000237215;ENSMUST00000163821	GO:0005515(protein binding);GO:0005737(cytoplasm);GO:0005856(cytoskeleton);GO:0005874(microtubule);GO:0005875(microtubule associated complex);GO:0006930(substrate-dependent cell migration, cell extension);GO:0007265(Ras protein signal transduction);GO:0007275(multicellular organism development);GO:0007409(axonogenesis);GO:0015630(microtubule cytoskeleton);GO:0019894(kinesin binding);GO:0030027(la…	NA	NA	NA	shootin 1 [Source:MGI Symbol;Acc:MGI:1918903]	protein_coding;retained_intron	NA	0.177389	0.511104	0.34707	-1.5267	2.08846e-07	1.42752e-05	down	yes
ENSMUSG00000008384	Sertad1	55942	ENSMUST00000008528;ENSMUST00000135881	GO:0005515(protein binding);GO:0005634(nucleus);GO:0005737(cytoplasm);GO:0030308(negative regulation of cell growth);GO:0045893(positive regulation of transcription, DNA-templated);GO:0045944(positive regulation of transcription by RNA polymerase II);GO:0048096(chromatin-mediated maintenance of transcription);GO:0048096(chromatin-mediated maintenance of transcription)	NA	NA	NA	SERTA domain containing 1 [Source:MGI Symbol;Acc:MGI:1913438]	protein_coding	NA	8.8969	19.5959	0.454018	-1.13918	2.0988e-07	1.42752e-05	down	yes
ENSMUSG00000034981	Parm1	231440	ENSMUST00000040576	GO:0000139(Golgi membrane);GO:0003674(molecular_function);GO:0005654(nucleoplasm);GO:0005768(endosome);GO:0005769(early endosome);GO:0005770(late endosome);GO:0005794(Golgi apparatus);GO:0005829(cytosol);GO:0005886(plasma membrane);GO:0010008(endosome membrane);GO:0016020(membrane);GO:0016021(integral component of membrane);GO:0043231(intracellular membrane-bounded organelle);GO:0051973(positive …	NA	NA	NA	prostate androgen-regulated mucin-like protein 1 [Source:MGI Symbol;Acc:MGI:2443349]	protein_coding	NA	0.736568	1.74941	0.421037	-1.24798	2.20462e-07	1.49168e-05	down	yes
ENSMUSG00000078816	Prkcg	18752	ENSMUST00000100301;ENSMUST00000172109;ENSMUST00000203454	GO:0000166(nucleotide binding);GO:0004672(protein kinase activity);GO:0004674(protein serine/threonine kinase activity);GO:0004697(protein kinase C activity);GO:0004698(calcium-dependent protein kinase C activity);GO:0004712(protein serine/threonine/tyrosine kinase activity);GO:0005515(protein binding);GO:0005524(ATP binding);GO:0005634(nucleus);GO:0005737(cytoplasm);GO:0005829(cytosol);GO:000588…	01521(EGFR tyrosine kinase inhibitor resistance);04010(MAPK signaling pathway);04012(ErbB signaling pathway);04014(Ras signaling pathway);04015(Rap1 signaling pathway);04020(Calcium signaling pathway);04066(HIF-1 signaling pathway);04070(Phosphatidylinositol signaling system);04071(Sphingolipid signaling pathway);04150(mTOR signaling pathway);04270(Vascular smooth muscle contraction);04310(Wnt si…	K19663	EC:2.7.11.13	protein kinase C, gamma [Source:MGI Symbol;Acc:MGI:97597]	protein_coding;retained_intron	R_MMU_112040(G_protein_mediated_events);R_MMU_112315(Transmission_across_Chemical_Synapses);R_MMU_399721(Glutamate_binding,_activation_of_AMPA_receptors_and_synaptic_plasticity);R_MMU_111997(CaM_pathway);R_MMU_416993(Trafficking_of_GluR2_containing_AMPA_receptors);R_MMU_5099900(WNT5A_dependent_internalization_of_FZD4);R_MMU_109582(Hemostasis);R_MMU_399719(Trafficking_of_AMPA_receptors);R_MMU_3858…	0.994152	2.36408	0.420524	-1.24974	2.2171e-07	1.49235e-05	down	yes
ENSMUSG00000046687	Gm5424	432466	ENSMUST00000053865	NA	NA	NA	NA	predicted gene 5424 [Source:MGI Symbol;Acc:MGI:3643173]	processed_pseudogene	NA	4.03642	9.3066	0.433715	-1.20518	2.32397e-07	1.55622e-05	down	yes
ENSMUSG00000101122	Gm17971	100416214	ENSMUST00000190239	NA	NA	NA	NA	predicted gene, 17971 [Source:MGI Symbol;Acc:MGI:5010156]	processed_pseudogene	NA	1.27637	3.70676	0.344335	-1.53812	2.57062e-07	1.70382e-05	down	yes
ENSMUSG00000086629	2810403D21Rik	69964	ENSMUST00000152089;ENSMUST00000123040;ENSMUST00000145250;ENSMUST00000131640;ENSMUST00000151166;ENSMUST00000207966;ENSMUST00000153212;ENSMUST00000144421	NA	NA	NA	NA	RIKEN cDNA 2810403D21 gene [Source:MGI Symbol;Acc:MGI:1917214]	lincRNA;retained_intron	NA	0.110711	0.330227	0.335257	-1.57666	2.67841e-07	1.76626e-05	down	yes
ENSMUSG00000000982	Ccl3	20302	ENSMUST00000001008	GO:0000165(MAPK cascade);GO:0001649(osteoblast differentiation);GO:0001775(cell activation);GO:0002548(monocyte chemotaxis);GO:0004672(protein kinase activity);GO:0004698(calcium-dependent protein kinase C activity);GO:0005125(cytokine activity);GO:0005515(protein binding);GO:0005576(extracellular region);GO:0005615(extracellular space);GO:0005737(cytoplasm);GO:0005829(cytosol);GO:0006468(protein…	04060(Cytokine-cytokine receptor interaction);04062(Chemokine signaling pathway);04620(Toll-like receptor signaling pathway);05132(Salmonella infection);05142(Chagas disease (American trypanosomiasis));05163(Human cytomegalovirus infection);05323(Rheumatoid arthritis)	K05408	NA	chemokine (C-C motif) ligand 3 [Source:MGI Symbol;Acc:MGI:98260]	protein_coding	R_MMU_373076(Class_A/1_(Rhodopsin_like_receptors));R_MMU_380108(Chemokine_receptors_bind_chemokines);R_MMU_375276(Peptide_ligand_binding_receptors);R_MMU_500792(GPCR_ligand_binding);R_MMU_372790(Signaling_by_GPCR);R_MMU_162582(Signal_Transduction)	3.8571	9.25467	0.416773	-1.26267	3.53558e-07	2.27725e-05	down	yes
ENSMUSG00000002489	Tiam1	21844	ENSMUST00000002588;ENSMUST00000089084;ENSMUST00000136760;ENSMUST00000134021;ENSMUST00000164263;ENSMUST00000130951;ENSMUST00000124433	GO:0003300(cardiac muscle hypertrophy);GO:0005085(guanyl-nucleotide exchange factor activity);GO:0005515(protein binding);GO:0005634(nucleus);GO:0005737(cytoplasm);GO:0005829(cytosol);GO:0005874(microtubule);GO:0005886(plasma membrane);GO:0005911(cell-cell junction);GO:0006915(apoptotic process);GO:0007160(cell-matrix adhesion);GO:0007165(signal transduction);GO:0007264(small GTPase mediated sign…	04014(Ras signaling pathway);04015(Rap1 signaling pathway);04024(cAMP signaling pathway);04062(Chemokine signaling pathway);04530(Tight junction);04810(Regulation of actin cytoskeleton);05205(Proteoglycans in cancer);05205(Proteoglycans in cancer)	NA	NA	T cell lymphoma invasion and metastasis 1 [Source:MGI Symbol;Acc:MGI:103306]	protein_coding;retained_intron;processed_transcript	NA	0.216541	0.54381	0.398192	-1.32846	3.81507e-07	2.42949e-05	down	yes
ENSMUSG00000006378	Gcat	26912	ENSMUST00000006544	GO:0003674(molecular_function);GO:0003824(catalytic activity);GO:0005634(nucleus);GO:0005654(nucleoplasm);GO:0005739(mitochondrion);GO:0005743(mitochondrial inner membrane);GO:0006567(threonine catabolic process);GO:0008150(biological_process);GO:0008890(glycine C-acetyltransferase activity);GO:0009058(biosynthetic process);GO:0016607(nuclear speck);GO:0016740(transferase activity);GO:0016746(tra…	00260(Glycine, serine and threonine metabolism)	NA	NA	glycine C-acetyltransferase (2-amino-3-ketobutyrate-coenzyme A ligase) [Source:MGI Symbol;Acc:MGI:1349389]	protein_coding	NA	0.558199	1.52639	0.365699	-1.45127	4.01813e-07	2.54632e-05	down	yes
ENSMUSG00000051079	Rgs13	246709	ENSMUST00000111941;ENSMUST00000052375	GO:0005515(protein binding);GO:0005634(nucleus);GO:0005829(cytosol);GO:0005886(plasma membrane);GO:0007186(G protein-coupled receptor signaling pathway);GO:0009968(negative regulation of signal transduction);GO:0045744(negative regulation of G protein-coupled receptor signaling pathway);GO:0045744(negative regulation of G protein-coupled receptor signaling pathway)	NA	K16449	NA	regulator of G-protein signaling 13 [Source:MGI Symbol;Acc:MGI:2180585]	protein_coding	R_MMU_416476(G_alpha_(q)_signalling_events);R_MMU_372790(Signaling_by_GPCR);R_MMU_388396(GPCR_downstream_signalling);R_MMU_162582(Signal_Transduction);R_MMU_418594(G_alpha_(i)_signalling_events)	3.45292	7.77661	0.444014	-1.17132	4.12177e-07	2.58676e-05	down	yes
ENSMUSG00000095079	Igha	238447	ENSMUST00000178282;ENSMUST00000194738	GO:0002385(mucosal immune response);GO:0002455(humoral immune response mediated by circulating immunoglobulin);GO:0003823(antigen binding);GO:0006910(phagocytosis, recognition);GO:0006911(phagocytosis, engulfment);GO:0006958(complement activation, classical pathway);GO:0009897(external side of plasma membrane);GO:0016064(immunoglobulin mediated immune response);GO:0034987(immunoglobulin receptor …	NA	NA	NA	immunoglobulin heavy constant alpha [Source:MGI Symbol;Acc:MGI:96444]	IG_C_gene	R_MMU_5653656(Vesicle_mediated_transport);R_MMU_109582(Hemostasis);R_MMU_2173782(Binding_and_Uptake_of_Ligands_by_Scavenger_Receptors);R_MMU_202733(Cell_surface_interactions_at_the_vascular_wall);R_MMU_2168880(Scavenging_of_heme_from_plasma)	80.6227	167.737	0.480649	-1.05694	4.73551e-07	2.95765e-05	down	yes
ENSMUSG00000118642	CT010467		ENSMUST00000205406	NA	NA	NA	NA		pseudogene	NA	137.729	287.019	0.479862	-1.05931	4.85614e-07	3.01848e-05	down	yes
ENSMUSG00000085156	Snhg15	100041286	ENSMUST00000129570;ENSMUST00000134527;ENSMUST00000124818;ENSMUST00000147762	NA	NA	NA	NA	small nucleolar RNA host gene 15 [Source:MGI Symbol;Acc:MGI:3650059]	lincRNA	NA	8.3385	17.5661	0.474693	-1.07493	5.75482e-07	3.52646e-05	down	yes
ENSMUSG00000038550	Ciart	229599	ENSMUST00000159739;ENSMUST00000036418;ENSMUST00000161866;ENSMUST00000161867	GO:0000976(transcription regulatory region sequence-specific DNA binding);GO:0000978(RNA polymerase II cis-regulatory region sequence-specific DNA binding);GO:0005515(protein binding);GO:0005634(nucleus);GO:0016605(PML body);GO:0032922(circadian regulation of gene expression);GO:0045475(locomotor rhythm);GO:0045892(negative regulation of transcription, DNA-templated);GO:0048511(rhythmic process);…	NA	K21599	NA	circadian associated repressor of transcription [Source:MGI Symbol;Acc:MGI:2684975]	protein_coding	NA	5.14373	11.0218	0.466688	-1.09947	6.05066e-07	3.65601e-05	down	yes
ENSMUSG00000040152	Thbs1	21825	ENSMUST00000039559;ENSMUST00000142588	GO:0000187(activation of MAPK activity);GO:0001786(phosphatidylserine binding);GO:0001937(negative regulation of endothelial cell proliferation);GO:0001953(negative regulation of cell-matrix adhesion);GO:0001968(fibronectin binding);GO:0002040(sprouting angiogenesis);GO:0002544(chronic inflammatory response);GO:0002581(negative regulation of antigen processing and presentation of peptide or polys…	04015(Rap1 signaling pathway);04115(p53 signaling pathway);04145(Phagosome);04151(PI3K-Akt signaling pathway);04350(TGF-beta signaling pathway);04510(Focal adhesion);04512(ECM-receptor interaction);05144(Malaria);05165(Human papillomavirus infection);05205(Proteoglycans in cancer);05206(MicroRNAs in cancer);05219(Bladder cancer);05219(Bladder cancer)	K16857	NA	thrombospondin 1 [Source:MGI Symbol;Acc:MGI:98737]	protein_coding;retained_intron	R_MMU_109582(Hemostasis);R_MMU_5173105(O_linked_glycosylation);R_MMU_1474244(Extracellular_matrix_organization);R_MMU_76002(Platelet_activation,_signaling_and_aggregation);R_MMU_597592(Post_translational_protein_modification);R_MMU_392499(Metabolism_of_proteins);R_MMU_5173214(O_glycosylation_of_TSR_domain_containing_proteins);R_MMU_114608(Platelet_degranulation);R_MMU_9006934(Signaling_by_Recepto…	0.204237	0.555915	0.367389	-1.44462	6.62284e-07	3.92864e-05	down	yes
ENSMUSG00000079484	Phyhd1	227696	ENSMUST00000138254;ENSMUST00000129512;ENSMUST00000154988;ENSMUST00000113643;ENSMUST00000150695;ENSMUST00000091132;ENSMUST00000139719;ENSMUST00000113645;ENSMUST00000154647;ENSMUST00000085290	GO:0005575(cellular_component);GO:0016491(oxidoreductase activity);GO:0046872(metal ion binding);GO:0051213(dioxygenase activity);GO:0055114(oxidation-reduction process);GO:0055114(oxidation-reduction process)	NA	NA	NA	phytanoyl-CoA dioxygenase domain containing 1 [Source:MGI Symbol;Acc:MGI:3612860]	nonsense_mediated_decay;retained_intron;protein_coding;processed_transcript	NA	0.780491	1.94122	0.402062	-1.31451	6.76879e-07	3.99697e-05	down	yes
ENSMUSG00000030742	Lat	16797	ENSMUST00000032997;ENSMUST00000205426;ENSMUST00000206793;ENSMUST00000205398;ENSMUST00000205642;ENSMUST00000206731	GO:0001772(immunological synapse);GO:0002250(adaptive immune response);GO:0002260(lymphocyte homeostasis);GO:0002376(immune system process);GO:0005515(protein binding);GO:0005794(Golgi apparatus);GO:0005886(plasma membrane);GO:0005887(integral component of plasma membrane);GO:0005911(cell-cell junction);GO:0006954(inflammatory response);GO:0006955(immune response);GO:0006968(cellular defense resp…	04014(Ras signaling pathway);04015(Rap1 signaling pathway);04064(NF-kappa B signaling pathway);04650(Natural killer cell mediated cytotoxicity);04658(Th1 and Th2 cell differentiation);04659(Th17 cell differentiation);04660(T cell receptor signaling pathway);04664(Fc epsilon RI signaling pathway);04666(Fc gamma R-mediated phagocytosis);04666(Fc gamma R-mediated phagocytosis)	K07362	NA	linker for activation of T cells [Source:MGI Symbol;Acc:MGI:1342293]	protein_coding;retained_intron	R_MMU_2871809(FCERI_mediated_Ca+2_mobilization);R_MMU_2424491(DAP12_signaling);R_MMU_114604(GPVI_mediated_activation_cascade);R_MMU_5683057(MAPK_family_signaling_cascades);R_MMU_5673001(RAF/MAP_kinase_cascade);R_MMU_109582(Hemostasis);R_MMU_202433(Generation_of_second_messenger_molecules);R_MMU_76002(Platelet_activation,_signaling_and_aggregation);R_MMU_2871796(FCERI_mediated_MAPK_activation);R_M…	1.73181	3.87506	0.44691	-1.16194	7.1778e-07	4.21931e-05	down	yes
ENSMUSG00000030255	Sspn	16651	ENSMUST00000111702;ENSMUST00000032383;ENSMUST00000111701	GO:0005887(integral component of plasma membrane);GO:0016010(dystrophin-associated glycoprotein complex);GO:0016020(membrane);GO:0016021(integral component of membrane);GO:0030133(transport vesicle);GO:0030133(transport vesicle)	NA	K22194	NA	sarcospan [Source:MGI Symbol;Acc:MGI:1353511]	protein_coding	NA	3.50609	7.36194	0.476245	-1.07022	7.57366e-07	4.41208e-05	down	yes
ENSMUSG00000028460	Sit1	54390	ENSMUST00000030180;ENSMUST00000123526	GO:0002250(adaptive immune response);GO:0002376(immune system process);GO:0005886(plasma membrane);GO:0007165(signal transduction);GO:0016020(membrane);GO:0016021(integral component of membrane);GO:0019900(kinase binding);GO:0043029(T cell homeostasis);GO:0050863(regulation of T cell activation);GO:0050863(regulation of T cell activation)	NA	NA	NA	suppression inducing transmembrane adaptor 1 [Source:MGI Symbol;Acc:MGI:1889342]	protein_coding;processed_transcript	NA	2.38398	5.58057	0.427192	-1.22704	8.03912e-07	4.62107e-05	down	yes
ENSMUSG00000096844	Igkv6-14	667881	ENSMUST00000103394	GO:0002377(immunoglobulin production);GO:0005615(extracellular space);GO:0006955(immune response);GO:0009617(response to bacterium)	NA	NA	NA	immunoglobulin kappa variable 6-14 [Source:MGI Symbol;Acc:MGI:1330830]	IG_V_gene	NA	16.3109	35.8315	0.455213	-1.13539	8.62337e-07	4.91343e-05	down	yes
ENSMUSG00000047842	Diras2	68203	ENSMUST00000057442	GO:0000166(nucleotide binding);GO:0003924(GTPase activity);GO:0005525(GTP binding);GO:0005886(plasma membrane);GO:0007165(signal transduction);GO:0008150(biological_process);GO:0016020(membrane);GO:0019003(GDP binding)	NA	K07841	NA	DIRAS family, GTP-binding RAS-like 2 [Source:MGI Symbol;Acc:MGI:1915453]	protein_coding	NA	0.988685	2.1991	0.449585	-1.15333	8.83667e-07	5.01298e-05	down	yes
ENSMUSG00000038379	Ttk	22137	ENSMUST00000070326;ENSMUST00000189727;ENSMUST00000185913	GO:0000166(nucleotide binding);GO:0000776(kinetochore);GO:0004672(protein kinase activity);GO:0004674(protein serine/threonine kinase activity);GO:0004712(protein serine/threonine/tyrosine kinase activity);GO:0004713(protein tyrosine kinase activity);GO:0005515(protein binding);GO:0005524(ATP binding);GO:0005634(nucleus);GO:0005737(cytoplasm);GO:0005819(spindle);GO:0006468(protein phosphorylation…	04110(Cell cycle);04110(Cell cycle)	K08866	EC:2.7.12.1	Ttk protein kinase [Source:MGI Symbol;Acc:MGI:1194921]	protein_coding;retained_intron	NA	0.37895	0.942865	0.401913	-1.31505	9.57292e-07	5.38363e-05	down	yes
ENSMUSG00000081855	Rpl17-ps5	100042067	ENSMUST00000121001	NA	NA	NA	NA	ribosomal protein L17, pseudogene 5 [Source:MGI Symbol;Acc:MGI:3704246]	processed_pseudogene	NA	26.213	54.9441	0.477086	-1.06768	1.0155e-06	5.68638e-05	down	yes
ENSMUSG00000028341	Nr4a3	18124	ENSMUST00000030025;ENSMUST00000153369;ENSMUST00000154186;ENSMUST00000133539	GO:0000122(negative regulation of transcription by RNA polymerase II);GO:0000977(RNA polymerase II regulatory region sequence-specific DNA binding);GO:0000978(RNA polymerase II cis-regulatory region sequence-specific DNA binding);GO:0001223(transcription coactivator binding);GO:0001228(DNA-binding transcription activator activity, RNA polymerase II-specific);GO:0001707(mesoderm formation);GO:0003…	05202(Transcriptional misregulation in cancer);05202(Transcriptional misregulation in cancer)	K08559	NA	nuclear receptor subfamily 4, group A, member 3 [Source:MGI Symbol;Acc:MGI:1352457]	protein_coding;processed_transcript	R_MMU_73857(RNA_Polymerase_II_Transcription);R_MMU_212436(Generic_Transcription_Pathway);R_MMU_383280(Nuclear_Receptor_transcription_pathway);R_MMU_74160(Gene_expression_(Transcription))	1.23164	2.65023	0.46473	-1.10554	1.06174e-06	5.88363e-05	down	yes
ENSMUSG00000026039	Sgo2a	68549	ENSMUST00000027202;ENSMUST00000190746	GO:0000070(mitotic sister chromatid segregation);GO:0000775(chromosome, centromeric region);GO:0000776(kinetochore);GO:0000777(condensed chromosome kinetochore);GO:0000779(condensed chromosome, centromeric region);GO:0000780(condensed nuclear chromosome, centromeric region);GO:0005515(protein binding);GO:0005634(nucleus);GO:0005654(nucleoplasm);GO:0005694(chromosome);GO:0007049(cell cycle);GO:000…	NA	K11581	NA	shugoshin 2A [Source:MGI Symbol;Acc:MGI:1098767]	protein_coding;retained_intron	R_MMU_69620(Cell_Cycle_Checkpoints);R_MMU_9648025(EML4_and_NUDC_in_mitotic_spindle_formation);R_MMU_2467813(Separation_of_Sister_Chromatids);R_MMU_1640170(Cell_Cycle);R_MMU_141444(Amplification__of_signal_from_unattached__kinetochores_via_a_MAD2__inhibitory_signal);R_MMU_5663220(RHO_GTPases_Activate_Formins);R_MMU_69278(Cell_Cycle,_Mitotic);R_MMU_2500257(Resolution_of_Sister_Chromatid_Cohesion);R…	0.393097	0.920294	0.427143	-1.22721	1.06432e-06	5.88363e-05	down	yes
ENSMUSG00000021706	Zfyve16	218441	ENSMUST00000022217;ENSMUST00000154850;ENSMUST00000156586;ENSMUST00000136135	GO:0005545(1-phosphatidylinositol binding);GO:0005547(phosphatidylinositol-3,4,5-trisphosphate binding);GO:0005737(cytoplasm);GO:0005768(endosome);GO:0005769(early endosome);GO:0005829(cytosol);GO:0006622(protein targeting to lysosome);GO:0016020(membrane);GO:0016197(endosomal transport);GO:0031901(early endosome membrane);GO:0043231(intracellular membrane-bounded organelle);GO:0046872(metal ion …	04144(Endocytosis);04350(TGF-beta signaling pathway);04350(TGF-beta signaling pathway)	K04679	NA	zinc finger, FYVE domain containing 16 [Source:MGI Symbol;Acc:MGI:2145181]	protein_coding;processed_transcript;retained_intron	R_MMU_201451(Signaling_by_BMP);R_MMU_9006936(Signaling_by_TGFB_family_members);R_MMU_162582(Signal_Transduction)	4.38101	9.00642	0.486431	-1.03969	1.10795e-06	6.0989e-05	down	yes
ENSMUSG00000099250	Rn7s2	103949	ENSMUST00000175032	NA	NA	NA	NA	7S RNA 2 [Source:MGI Symbol;Acc:MGI:97953]	misc_RNA	NA	7.11792	17.2903	0.411672	-1.28043	1.14836e-06	6.29468e-05	down	yes
ENSMUSG00000065420	Mir142b	102466883	ENSMUST00000083486	NA	NA	NA	NA	microRNA 142b [Source:MGI Symbol;Acc:MGI:5531132]	miRNA	NA	16.8238	41.1662	0.408679	-1.29096	1.21673e-06	6.64138e-05	down	yes
ENSMUSG00000094124	Ighv1-74	100775173	ENSMUST00000103543;ENSMUST00000196587	GO:0003823(antigen binding);GO:0006910(phagocytosis, recognition);GO:0006911(phagocytosis, engulfment);GO:0006958(complement activation, classical pathway);GO:0009897(external side of plasma membrane);GO:0034987(immunoglobulin receptor binding);GO:0042571(immunoglobulin complex, circulating);GO:0042742(defense response to bacterium);GO:0045087(innate immune response);GO:0050853(B cell receptor si…	NA	NA	NA	immunoglobulin heavy variable V1-74 [Source:MGI Symbol;Acc:MGI:4439634]	IG_V_gene	R_MMU_2871809(FCERI_mediated_Ca+2_mobilization);R_MMU_977606(Regulation_of_Complement_cascade);R_MMU_5653656(Vesicle_mediated_transport);R_MMU_2029481(FCGR_activation);R_MMU_2029480(Fcgamma_receptor_(FCGR)_dependent_phagocytosis);R_MMU_983705(Signaling_by_the_B_Cell_Receptor_(BCR));R_MMU_109582(Hemostasis);R_MMU_173623(Classical_antibody_mediated_complement_activation);R_MMU_166663(Initial_trigge…	5.60335	13.6658	0.410027	-1.28621	1.22707e-06	6.66983e-05	down	yes
ENSMUSG00000047205	Dusp18	75219	ENSMUST00000055931;ENSMUST00000109996	GO:0000188(inactivation of MAPK activity);GO:0004721(phosphoprotein phosphatase activity);GO:0004725(protein tyrosine phosphatase activity);GO:0005634(nucleus);GO:0005654(nucleoplasm);GO:0005737(cytoplasm);GO:0005739(mitochondrion);GO:0005743(mitochondrial inner membrane);GO:0005758(mitochondrial intermembrane space);GO:0006470(protein dephosphorylation);GO:0006612(protein targeting to membrane);…	NA	K14165	3.1.3.48;EC:3.1.3.16	dual specificity phosphatase 18 [Source:MGI Symbol;Acc:MGI:1922469]	protein_coding	NA	1.01536	2.22308	0.456738	-1.13056	1.44544e-06	7.75645e-05	down	yes
ENSMUSG00000021360	Gcnt2	14538	ENSMUST00000067778;ENSMUST00000069958;ENSMUST00000110191;ENSMUST00000225759;ENSMUST00000223570;ENSMUST00000225996	GO:0000139(Golgi membrane);GO:0005794(Golgi apparatus);GO:0006486(protein glycosylation);GO:0007179(transforming growth factor beta receptor signaling pathway);GO:0008109(N-acetyllactosaminide beta-1,6-N-acetylglucosaminyltransferase activity);GO:0008284(positive regulation of cell population proliferation);GO:0008375(acetylglucosaminyltransferase activity);GO:0010608(posttranscriptional regulati…	00601(Glycosphingolipid biosynthesis - lacto and neolacto series);00601(Glycosphingolipid biosynthesis - lacto and neolacto series)	K00742	EC:2.4.1.150	glucosaminyl (N-acetyl) transferase 2, I-branching enzyme [Source:MGI Symbol;Acc:MGI:1100870]	protein_coding;retained_intron	NA	0.727066	1.58781	0.457906	-1.12688	1.52028e-06	8.09422e-05	down	yes
ENSMUSG00000076596	Igkv3-10	667924	ENSMUST00000196940;ENSMUST00000103397	GO:0002377(immunoglobulin production);GO:0005615(extracellular space);GO:0006955(immune response);GO:0006955(immune response)	NA	NA	NA	immunoglobulin kappa variable 3-10 [Source:MGI Symbol;Acc:MGI:1330821]	IG_V_gene	NA	72.4282	147.713	0.49033	-1.02818	1.55873e-06	8.26508e-05	down	yes
ENSMUSG00000023015	Racgap1	26934	ENSMUST00000171702;ENSMUST00000023756;ENSMUST00000168976;ENSMUST00000168834;ENSMUST00000164983;ENSMUST00000171908;ENSMUST00000169810;ENSMUST00000165745;ENSMUST00000170369;ENSMUST00000171017	GO:0000281(mitotic cytokinesis);GO:0000915(actomyosin contractile ring assembly);GO:0001669(acrosomal vesicle);GO:0005096(GTPase activator activity);GO:0005547(phosphatidylinositol-3,4,5-trisphosphate binding);GO:0005634(nucleus);GO:0005654(nucleoplasm);GO:0005737(cytoplasm);GO:0005819(spindle);GO:0005856(cytoskeleton);GO:0005886(plasma membrane);GO:0006811(ion transport);GO:0007049(cell cycle);G…	NA	NA	NA	Rac GTPase-activating protein 1 [Source:MGI Symbol;Acc:MGI:1349423]	protein_coding;retained_intron;nonsense_mediated_decay	R_MMU_8980692(RHOA_GTPase_cycle);R_MMU_5653656(Vesicle_mediated_transport);R_MMU_9013405(RHOD_GTPase_cycle);R_MMU_9013423(RAC3_GTPase_cycle);R_MMU_9012999(RHO_GTPase_cycle);R_MMU_9013404(RAC2_GTPase_cycle);R_MMU_109582(Hemostasis);R_MMU_6811434(COPI_dependent_Golgi_to_ER_retrograde_traffic);R_MMU_983231(Factors_involved_in_megakaryocyte_development_and_platelet_production);R_MMU_9013106(RHOC_GTPa…	1.73315	3.61064	0.480011	-1.05886	1.62142e-06	8.56253e-05	down	yes
ENSMUSG00000104435	Gm37422		ENSMUST00000193794	NA	NA	NA	NA	predicted gene, 37422 [Source:MGI Symbol;Acc:MGI:5610650]	antisense	NA	0.219056	0.601017	0.364476	-1.45611	1.69763e-06	8.88459e-05	down	yes
ENSMUSG00000031821	Gins2	272551	ENSMUST00000034278;ENSMUST00000155609;ENSMUST00000146526	GO:0000727(double-strand break repair via break-induced replication);GO:0000811(GINS complex);GO:0005634(nucleus);GO:0006260(DNA replication);GO:0031298(replication fork protection complex);GO:0032508(DNA duplex unwinding);GO:0043138(3'-5' DNA helicase activity);GO:0043138(3'-5' DNA helicase activity)	NA	K10733	NA	GINS complex subunit 2 (Psf2 homolog) [Source:MGI Symbol;Acc:MGI:1921019]	protein_coding;retained_intron	R_MMU_69190(DNA_strand_elongation);R_MMU_69239(Synthesis_of_DNA);R_MMU_69242(S_Phase);R_MMU_1640170(Cell_Cycle);R_MMU_69278(Cell_Cycle,_Mitotic);R_MMU_176974(Unwinding_of_DNA);R_MMU_69306(DNA_Replication)	0.94602	2.08552	0.453614	-1.14046	1.98095e-06	0.000101317	down	yes
ENSMUSG00000097296	Gm26532		ENSMUST00000180630	NA	NA	NA	NA	predicted gene, 26532 [Source:MGI Symbol;Acc:MGI:5477026]	lincRNA	NA	12.9993	27.1698	0.478446	-1.06357	2.10511e-06	0.000107245	down	yes
ENSMUSG00000017144	Rnd3	74194	ENSMUST00000017288;ENSMUST00000140864;ENSMUST00000154545	GO:0000139(Golgi membrane);GO:0000166(nucleotide binding);GO:0003924(GTPase activity);GO:0005515(protein binding);GO:0005525(GTP binding);GO:0005737(cytoplasm);GO:0005794(Golgi apparatus);GO:0005856(cytoskeleton);GO:0005886(plasma membrane);GO:0005938(cell cortex);GO:0007015(actin filament organization);GO:0007264(small GTPase mediated signal transduction);GO:0008360(regulation of cell shape);GO:…	NA	K07859	NA	Rho family GTPase 3 [Source:MGI Symbol;Acc:MGI:1921444]	protein_coding;retained_intron	R_MMU_9012999(RHO_GTPase_cycle);R_MMU_9716542(Signaling_by_Rho_GTPases,_Miro_GTPases_and_RHOBTB3);R_MMU_194315(Signaling_by_Rho_GTPases);R_MMU_9696264(RND3_GTPase_cycle);R_MMU_162582(Signal_Transduction)	0.27292	0.716477	0.38092	-1.39244	2.18185e-06	0.00011072	down	yes
ENSMUSG00000026458	Ppfia4	68507	ENSMUST00000189862;ENSMUST00000186964;ENSMUST00000168515	GO:0005515(protein binding);GO:0045202(synapse);GO:0048786(presynaptic active zone);GO:0050808(synapse organization);GO:0050808(synapse organization)	NA	NA	NA	protein tyrosine phosphatase, receptor type, f polypeptide (PTPRF), interacting protein (liprin), alpha 4 [Source:MGI Symbol;Acc:MGI:1915757]	retained_intron;processed_transcript;protein_coding	R_MMU_6794362(Protein_protein_interactions_at_synapses);R_MMU_112315(Transmission_across_Chemical_Synapses);R_MMU_210500(Glutamate_Neurotransmitter_Release_Cycle);R_MMU_264642(Acetylcholine_Neurotransmitter_Release_Cycle);R_MMU_212676(Dopamine_Neurotransmitter_Release_Cycle);R_MMU_112310(Neurotransmitter_release_cycle);R_MMU_388844(Receptor_type_tyrosine_protein_phosphatases);R_MMU_181429(Seroton…	0.147248	0.402818	0.365544	-1.45188	2.28829e-06	0.00011567	down	yes
ENSMUSG00000025408	Ddit3	13198	ENSMUST00000134686;ENSMUST00000026475;ENSMUST00000139091	GO:0000122(negative regulation of transcription by RNA polymerase II);GO:0000976(transcription regulatory region sequence-specific DNA binding);GO:0000978(RNA polymerase II cis-regulatory region sequence-specific DNA binding);GO:0001228(DNA-binding transcription activator activity, RNA polymerase II-specific);GO:0001955(blood vessel maturation);GO:0003677(DNA binding);GO:0003700(DNA-binding trans…	04010(MAPK signaling pathway);04141(Protein processing in endoplasmic reticulum);04210(Apoptosis);04932(Non-alcoholic fatty liver disease (NAFLD));05202(Transcriptional misregulation in cancer);05202(Transcriptional misregulation in cancer)	K04452	NA	DNA-damage inducible transcript 3 [Source:MGI Symbol;Acc:MGI:109247]	retained_intron;protein_coding	NA	13.9628	28.2187	0.494807	-1.01506	2.3037e-06	0.000115998	down	yes
ENSMUSG00000085894	Gm15832		ENSMUST00000146314	NA	NA	NA	NA	predicted gene 15832 [Source:MGI Symbol;Acc:MGI:3834078]	processed_transcript	NA	0.880572	2.17398	0.40505	-1.30383	2.33739e-06	0.00011724	down	yes
ENSMUSG00000067344	Rps25-ps1	100042866	ENSMUST00000119876	NA	NA	NA	NA	ribosomal protein S25, pseudogene 1 [Source:MGI Symbol;Acc:MGI:3642902]	processed_pseudogene	NA	4.83863	11.7086	0.413255	-1.2749	2.36016e-06	0.000117475	down	yes
ENSMUSG00000020681	Ace	11421	ENSMUST00000001963;ENSMUST00000132280;ENSMUST00000001964	GO:0001822(kidney development);GO:0002446(neutrophil mediated immunity);GO:0003081(regulation of systemic arterial blood pressure by renin-angiotensin);GO:0003084(positive regulation of systemic arterial blood pressure);GO:0003779(actin binding);GO:0004175(endopeptidase activity);GO:0004180(carboxypeptidase activity);GO:0005515(protein binding);GO:0005576(extracellular region);GO:0005615(extracel…	04614(Renin-angiotensin system);04924(Renin secretion);05142(Chagas disease (American trypanosomiasis));05410(Hypertrophic cardiomyopathy (HCM));05410(Hypertrophic cardiomyopathy (HCM))	K01283	EC:3.4.15.1	angiotensin I converting enzyme (peptidyl-dipeptidase A) 1 [Source:MGI Symbol;Acc:MGI:87874]	protein_coding	R_MMU_2980736(Peptide_hormone_metabolism);R_MMU_392499(Metabolism_of_proteins);R_MMU_2022377(Metabolism_of_Angiotensinogen_to_Angiotensins)	0.84378	1.82954	0.461199	-1.11654	2.55458e-06	0.000126666	down	yes
ENSMUSG00000104235	Gm37589		ENSMUST00000193609	NA	NA	NA	NA	predicted gene, 37589 [Source:MGI Symbol;Acc:MGI:5610817]	TEC	NA	0.222699	0.623838	0.356982	-1.48608	2.62228e-06	0.000129529	down	yes
ENSMUSG00000074340	Ovgp1	12659	ENSMUST00000000573;ENSMUST00000163626;ENSMUST00000164055;ENSMUST00000092878	GO:0004568(chitinase activity);GO:0005576(extracellular region);GO:0005975(carbohydrate metabolic process);GO:0006032(chitin catabolic process);GO:0007338(single fertilization);GO:0008061(chitin binding);GO:0030133(transport vesicle);GO:0031410(cytoplasmic vesicle);GO:0035805(egg coat);GO:0098595(perivitelline space);GO:2000360(negative regulation of binding of sperm to zona pellucida);GO:2000360…	NA	K17526	NA	oviductal glycoprotein 1 [Source:MGI Symbol;Acc:MGI:106661]	protein_coding;nonsense_mediated_decay;retained_intron;processed_transcript	R_MMU_1474165(Reproduction);R_MMU_2534343(Interaction_With_Cumulus_Cells_And_The_Zona_Pellucida);R_MMU_1187000(Fertilization)	0.684347	1.57063	0.435714	-1.19855	2.79478e-06	0.000137007	down	yes
ENSMUSG00000029581	Fscn1	14086	ENSMUST00000031565;ENSMUST00000135293;ENSMUST00000139131	GO:0001725(stress fiber);GO:0001726(ruffle);GO:0002102(podosome);GO:0003779(actin binding);GO:0005515(protein binding);GO:0005737(cytoplasm);GO:0005829(cytosol);GO:0005856(cytoskeleton);GO:0005886(plasma membrane);GO:0005902(microvillus);GO:0005911(cell-cell junction);GO:0005938(cell cortex);GO:0007015(actin filament organization);GO:0007043(cell-cell junction assembly);GO:0007163(establishment o…	NA	K17455	NA	fascin actin-bundling protein 1 [Source:MGI Symbol;Acc:MGI:1352745]	protein_coding;retained_intron;processed_transcript	NA	0.400827	1.0274	0.390136	-1.35795	2.93898e-06	0.000143535	down	yes
ENSMUSG00000028927	Padi2	18600	ENSMUST00000030765	GO:0004668(protein-arginine deiminase activity);GO:0005509(calcium ion binding);GO:0005634(nucleus);GO:0005737(cytoplasm);GO:0010848(regulation of chromatin disassembly);GO:0016787(hydrolase activity);GO:0018101(protein citrullination);GO:0030331(estrogen receptor binding);GO:0030520(intracellular estrogen receptor signaling pathway);GO:0035327(transcriptionally active chromatin);GO:0036413(histo…	NA	K01481	EC:3.5.3.15	peptidyl arginine deiminase, type II [Source:MGI Symbol;Acc:MGI:1338892]	protein_coding	R_MMU_168256(Immune_System);R_MMU_6798695(Neutrophil_degranulation);R_MMU_168249(Innate_Immune_System);R_MMU_3247509(Chromatin_modifying_enzymes);R_MMU_4839726(Chromatin_organization)	0.194936	0.523293	0.372517	-1.42462	3.24555e-06	0.000154443	down	yes
ENSMUSG00000040204	Pclaf	68026	ENSMUST00000045802;ENSMUST00000130308;ENSMUST00000153841	GO:0003682(chromatin binding);GO:0005634(nucleus);GO:0005737(cytoplasm);GO:0005813(centrosome);GO:0006260(DNA replication);GO:0006281(DNA repair);GO:0006974(cellular response to DNA damage stimulus);GO:0007098(centrosome cycle);GO:0009411(response to UV);GO:0019985(translesion synthesis);GO:0048471(perinuclear region of cytoplasm);GO:0051726(regulation of cell cycle);GO:0051726(regulation of cell…	NA	NA	NA	PCNA clamp associated factor [Source:MGI Symbol;Acc:MGI:1915276]	protein_coding;retained_intron	R_MMU_5656169(Termination_of_translesion_DNA_synthesis);R_MMU_73893(DNA_Damage_Bypass);R_MMU_110313(Translesion_synthesis_by_Y_family_DNA_polymerases_bypasses_lesions_on_DNA_template);R_MMU_73894(DNA_Repair)	1.84608	3.78976	0.487123	-1.03764	3.80218e-06	0.000178964	down	yes
ENSMUSG00000039396	Neil3	234258	ENSMUST00000047768;ENSMUST00000211404;ENSMUST00000130656	GO:0000405(bubble DNA binding);GO:0003676(nucleic acid binding);GO:0003677(DNA binding);GO:0003684(damaged DNA binding);GO:0003690(double-stranded DNA binding);GO:0003697(single-stranded DNA binding);GO:0003824(catalytic activity);GO:0003906(DNA-(apurinic or apyrimidinic site) endonuclease activity);GO:0005634(nucleus);GO:0005654(nucleoplasm);GO:0006281(DNA repair);GO:0006284(base-excision repair…	03410(Base excision repair);03410(Base excision repair)	K10569	NA	nei like 3 (E. coli) [Source:MGI Symbol;Acc:MGI:2384588]	protein_coding;processed_transcript;retained_intron	R_MMU_73927(Depurination);R_MMU_110330(Recognition_and_association_of_DNA_glycosylase_with_site_containing_an_affected_purine);R_MMU_73884(Base_Excision_Repair);R_MMU_110331(Cleavage_of_the_damaged_purine);R_MMU_73894(DNA_Repair);R_MMU_73929(Base_Excision_Repair,_AP_Site_Formation)	0.272152	0.665171	0.409146	-1.28931	3.8977e-06	0.000182798	down	yes
ENSMUSG00000023132	Gzma	14938	ENSMUST00000023897;ENSMUST00000224282	GO:0004252(serine-type endopeptidase activity);GO:0005576(extracellular region);GO:0005634(nucleus);GO:0006508(proteolysis);GO:0006915(apoptotic process);GO:0008233(peptidase activity);GO:0008236(serine-type peptidase activity);GO:0009617(response to bacterium);GO:0016787(hydrolase activity);GO:0019835(cytolysis);GO:0032078(negative regulation of endodeoxyribonuclease activity);GO:0042803(protein…	04080(Neuroactive ligand-receptor interaction);04080(Neuroactive ligand-receptor interaction)	K01352	EC:3.4.21.78	granzyme A [Source:MGI Symbol;Acc:MGI:109266]	protein_coding	NA	2.96041	6.57424	0.450304	-1.15103	4.22208e-06	0.000195193	down	yes
ENSMUSG00000034686	Prr7	432763	ENSMUST00000046533	GO:0002250(adaptive immune response);GO:0002376(immune system process);GO:0005634(nucleus);GO:0005737(cytoplasm);GO:0005886(plasma membrane);GO:0010942(positive regulation of cell death);GO:0014069(postsynaptic density);GO:0016020(membrane);GO:0016021(integral component of membrane);GO:0030054(cell junction);GO:0030425(dendrite);GO:0031397(negative regulation of protein ubiquitination);GO:0036041…	NA	NA	NA	proline rich 7 (synaptic) [Source:MGI Symbol;Acc:MGI:3487246]	protein_coding	NA	3.4822	7.35564	0.473405	-1.07885	4.28798e-06	0.000197536	down	yes
ENSMUSG00000052336	Cx3cr1	13051	ENSMUST00000215016;ENSMUST00000064165	GO:0001774(microglial cell activation);GO:0002052(positive regulation of neuroblast proliferation);GO:0002881(negative regulation of chronic inflammatory response to non-antigenic stimulus);GO:0002931(response to ischemia);GO:0004896(cytokine receptor activity);GO:0004930(G protein-coupled receptor activity);GO:0004950(chemokine receptor activity);GO:0005886(plasma membrane);GO:0006935(chemotaxis…	04060(Cytokine-cytokine receptor interaction);04062(Chemokine signaling pathway);04062(Chemokine signaling pathway)	K04192	NA	chemokine (C-X3-C motif) receptor 1 [Source:MGI Symbol;Acc:MGI:1333815]	protein_coding	R_MMU_373076(Class_A/1_(Rhodopsin_like_receptors));R_MMU_380108(Chemokine_receptors_bind_chemokines);R_MMU_375276(Peptide_ligand_binding_receptors);R_MMU_500792(GPCR_ligand_binding);R_MMU_372790(Signaling_by_GPCR);R_MMU_388396(GPCR_downstream_signalling);R_MMU_162582(Signal_Transduction);R_MMU_418594(G_alpha_(i)_signalling_events)	0.214757	0.570655	0.376335	-1.40991	4.59928e-06	0.000210126	down	yes
ENSMUSG00000041540	Sox5	20678	ENSMUST00000038815;ENSMUST00000149451;ENSMUST00000141102;ENSMUST00000111749;ENSMUST00000077160	GO:0000976(transcription regulatory region sequence-specific DNA binding);GO:0000981(DNA-binding transcription factor activity, RNA polymerase II-specific);GO:0000987(cis-regulatory region sequence-specific DNA binding);GO:0001502(cartilage condensation);GO:0001701(in utero embryonic development);GO:0002062(chondrocyte differentiation);GO:0003677(DNA binding);GO:0003700(DNA-binding transcription …	NA	K09269	NA	SRY (sex determining region Y)-box 5 [Source:MGI Symbol;Acc:MGI:98367]	protein_coding;processed_transcript;retained_intron	NA	0.225296	0.49273	0.457241	-1.12897	4.60979e-06	0.000210126	down	yes
ENSMUSG00000099021	Rn7s1	103948	ENSMUST00000174924	NA	NA	NA	NA	7S RNA 1 [Source:MGI Symbol;Acc:MGI:97950]	misc_RNA	NA	7.27024	16.6134	0.437613	-1.19227	5.25899e-06	0.00023722	down	yes
ENSMUSG00000029049	Morn1	76866	ENSMUST00000127457;ENSMUST00000129415;ENSMUST00000155375;ENSMUST00000132367;ENSMUST00000030915;ENSMUST00000151710	GO:0003674(molecular_function);GO:0005575(cellular_component);GO:0008150(biological_process);GO:0008150(biological_process)	NA	NA	NA	MORN repeat containing 1 [Source:MGI Symbol;Acc:MGI:1924116]	protein_coding;retained_intron;processed_transcript;nonsense_mediated_decay	NA	0.196863	0.554494	0.355032	-1.49398	5.43816e-06	0.000244454	down	yes
ENSMUSG00000108741	Gm44553		ENSMUST00000206316	NA	NA	NA	NA	predicted gene 44553 [Source:MGI Symbol;Acc:MGI:5753129]	TEC	NA	0.920843	2.13475	0.43136	-1.21304	5.8264e-06	0.000259215	down	yes
ENSMUSG00000032076	Cadm1	54725	ENSMUST00000152459;ENSMUST00000151624;ENSMUST00000114548;ENSMUST00000148925;ENSMUST00000114547;ENSMUST00000085909;ENSMUST00000143026;ENSMUST00000124073;ENSMUST00000239368	GO:0001889(liver development);GO:0002376(immune system process);GO:0005102(signaling receptor binding);GO:0005515(protein binding);GO:0005886(plasma membrane);GO:0005911(cell-cell junction);GO:0006915(apoptotic process);GO:0007155(cell adhesion);GO:0007156(homophilic cell adhesion via plasma membrane adhesion molecules);GO:0007157(heterophilic cell-cell adhesion via plasma membrane cell adhesion …	04514(Cell adhesion molecules (CAMs));04514(Cell adhesion molecules (CAMs))	NA	NA	cell adhesion molecule 1 [Source:MGI Symbol;Acc:MGI:1889272]	protein_coding;processed_transcript;retained_intron	R_MMU_421270(Cell_cell_junction_organization);R_MMU_446728(Cell_junction_organization);R_MMU_418990(Adherens_junctions_interactions);R_MMU_1500931(Cell_Cell_communication);R_MMU_420597(Nectin/Necl__trans_heterodimerization)	0.107484	0.265402	0.404987	-1.30405	6.18046e-06	0.000272171	down	yes
ENSMUSG00000029059	Prxl2b	66469	ENSMUST00000030935	GO:0001516(prostaglandin biosynthetic process);GO:0005737(cytoplasm);GO:0005783(endoplasmic reticulum);GO:0005829(cytosol);GO:0006629(lipid metabolic process);GO:0006631(fatty acid metabolic process);GO:0006633(fatty acid biosynthetic process);GO:0006693(prostaglandin metabolic process);GO:0008379(thioredoxin peroxidase activity);GO:0016209(antioxidant activity);GO:0016491(oxidoreductase activity…	00590(Arachidonic acid metabolism)	K15717	EC:1.11.1.20	peroxiredoxin like 2B [Source:MGI Symbol;Acc:MGI:1913719]	protein_coding	NA	1.02528	2.64442	0.387714	-1.36694	6.45113e-06	0.000282177	down	yes
ENSMUSG00000038807	Rap1gap2	380711	ENSMUST00000102521;ENSMUST00000145524;ENSMUST00000208896;ENSMUST00000123440;ENSMUST00000047488	GO:0005096(GTPase activator activity);GO:0005737(cytoplasm);GO:0005813(centrosome);GO:0005829(cytosol);GO:0005886(plasma membrane);GO:0008361(regulation of cell size);GO:0010977(negative regulation of neuron projection development);GO:0031965(nuclear membrane);GO:0043005(neuron projection);GO:0043547(positive regulation of GTPase activity);GO:0051056(regulation of small GTPase mediated signal tra…	NA	K17708	NA	RAP1 GTPase activating protein 2 [Source:MGI Symbol;Acc:MGI:3028623]	protein_coding;processed_transcript;nonsense_mediated_decay	R_MMU_168256(Immune_System);R_MMU_392517(Rap1_signalling);R_MMU_1280218(Adaptive_Immune_System)	1.09265	2.21013	0.494382	-1.0163	6.57787e-06	0.000285796	down	yes
ENSMUSG00000005947	Itgae	16407	ENSMUST00000006101;ENSMUST00000102537	GO:0007155(cell adhesion);GO:0007229(integrin-mediated signaling pathway);GO:0008305(integrin complex);GO:0009897(external side of plasma membrane);GO:0016020(membrane);GO:0016021(integral component of membrane);GO:0046872(metal ion binding);GO:0046872(metal ion binding)	04810(Regulation of actin cytoskeleton);04810(Regulation of actin cytoskeleton)	K06524	NA	integrin alpha E, epithelial-associated [Source:MGI Symbol;Acc:MGI:1298377]	protein_coding;retained_intron	R_MMU_1474244(Extracellular_matrix_organization);R_MMU_216083(Integrin_cell_surface_interactions)	0.292696	0.722364	0.405191	-1.30332	6.95031e-06	0.000300972	down	yes
ENSMUSG00000086013	Gm15706	100039495	ENSMUST00000139612	NA	NA	NA	NA	predicted gene 15706 [Source:MGI Symbol;Acc:MGI:3783146]	lincRNA	NA	1.3807	3.43976	0.401394	-1.31691	7.1963e-06	0.000306822	down	yes
ENSMUSG00000104548	Gm43857		ENSMUST00000200343	NA	NA	NA	NA	predicted gene 43857 [Source:MGI Symbol;Acc:MGI:5663994]	TEC	NA	1.55857	3.23634	0.481583	-1.05414	7.20996e-06	0.000306822	down	yes
ENSMUSG00000017493	Igfbp4	16010	ENSMUST00000017637;ENSMUST00000177105	GO:0001558(regulation of cell growth);GO:0005515(protein binding);GO:0005520(insulin-like growth factor binding);GO:0005576(extracellular region);GO:0005615(extracellular space);GO:0006954(inflammatory response);GO:0010906(regulation of glucose metabolic process);GO:0019838(growth factor binding);GO:0031994(insulin-like growth factor I binding);GO:0031995(insulin-like growth factor II binding);GO…	NA	NA	NA	insulin-like growth factor binding protein 4 [Source:MGI Symbol;Acc:MGI:96439]	protein_coding;processed_transcript	R_MMU_8957275(Post_translational_protein_phosphorylation);R_MMU_597592(Post_translational_protein_modification);R_MMU_392499(Metabolism_of_proteins);R_MMU_381426(Regulation_of_Insulin_like_Growth_Factor_(IGF)_transport_and_uptake_by_Insulin_like_Growth_Factor_Binding_Proteins_(IGFBPs))	0.537009	1.19853	0.448057	-1.15825	7.22713e-06	0.000306822	down	yes
ENSMUSG00000077167	Gm24119	115487534	ENSMUST00000103979	NA	NA	NA	NA	predicted gene, 24119 [Source:MGI Symbol;Acc:MGI:5453896]	snoRNA	NA	11.2043	24.5318	0.456728	-1.13059	7.37792e-06	0.00031119	down	yes
ENSMUSG00000027985	Lef1	16842	ENSMUST00000029611;ENSMUST00000098611;ENSMUST00000200166;ENSMUST00000106341;ENSMUST00000136147	GO:0000122(negative regulation of transcription by RNA polymerase II);GO:0000976(transcription regulatory region sequence-specific DNA binding);GO:0000977(RNA polymerase II regulatory region sequence-specific DNA binding);GO:0000978(RNA polymerase II cis-regulatory region sequence-specific DNA binding);GO:0000981(DNA-binding transcription factor activity, RNA polymerase II-specific);GO:0000987(ci…	04310(Wnt signaling pathway);04390(Hippo signaling pathway);04520(Adherens junction);04916(Melanogenesis);04934(Cushing syndrome);05200(Pathways in cancer);05210(Colorectal cancer);05213(Endometrial cancer);05215(Prostate cancer);05216(Thyroid cancer);05217(Basal cell carcinoma);05221(Acute myeloid leukemia);05224(Breast cancer);05225(Hepatocellular carcinoma);05226(Gastric cancer);05412(Arrhythm…	K04492	NA	lymphoid enhancer binding factor 1 [Source:MGI Symbol;Acc:MGI:96770]	protein_coding;retained_intron	R_MMU_3769402(Deactivation_of_the_beta_catenin_transactivating_complex);R_MMU_73857(RNA_Polymerase_II_Transcription);R_MMU_4641265(Repression_of_WNT_target_genes);R_MMU_212436(Generic_Transcription_Pathway);R_MMU_3858494(Beta_catenin_independent_WNT_signaling);R_MMU_201681(TCF_dependent_signaling_in_response_to_WNT);R_MMU_195721(Signaling_by_WNT);R_MMU_201722(Formation_of_the_beta_catenin:TCF_tra…	0.342469	0.74678	0.458594	-1.12471	7.75309e-06	0.000322822	down	yes
ENSMUSG00000043024	Gm16433	677205	ENSMUST00000062429	NA	NA	NA	NA	predicted gene 16433 [Source:MGI Symbol;Acc:MGI:3645626]	processed_pseudogene	NA	1.34576	2.95101	0.456032	-1.13279	8.32712e-06	0.000341254	down	yes
ENSMUSG00000057058	Skap1	78473	ENSMUST00000071510;ENSMUST00000107662;ENSMUST00000136836;ENSMUST00000123814;ENSMUST00000103154;ENSMUST00000100521;ENSMUST00000100519;ENSMUST00000149988;ENSMUST00000107663;ENSMUST00000127639	GO:0001772(immunological synapse);GO:0001954(positive regulation of cell-matrix adhesion);GO:0002250(adaptive immune response);GO:0002376(immune system process);GO:0002821(positive regulation of adaptive immune response);GO:0005515(protein binding);GO:0005634(nucleus);GO:0005654(nucleoplasm);GO:0005737(cytoplasm);GO:0005829(cytosol);GO:0005886(plasma membrane);GO:0005911(cell-cell junction);GO:00…	04015(Rap1 signaling pathway);04015(Rap1 signaling pathway)	K17699	NA	src family associated phosphoprotein 1 [Source:MGI Symbol;Acc:MGI:1925723]	protein_coding;retained_intron;processed_transcript	NA	0.636371	1.31923	0.482379	-1.05176	8.40974e-06	0.000343556	down	yes
ENSMUSG00000036402	Gng12	14701	ENSMUST00000043148;ENSMUST00000114226;ENSMUST00000204862;ENSMUST00000114222;ENSMUST00000114227;ENSMUST00000114225;ENSMUST00000114228;ENSMUST00000114224	GO:0003924(GTPase activity);GO:0005834(heterotrimeric G-protein complex);GO:0005884(actin filament);GO:0005886(plasma membrane);GO:0007165(signal transduction);GO:0007186(G protein-coupled receptor signaling pathway);GO:0016020(membrane);GO:0021987(cerebral cortex development);GO:0030165(PDZ domain binding);GO:0031680(G-protein beta/gamma-subunit complex);GO:0031681(G-protein beta-subunit binding…	04010(MAPK signaling pathway);04014(Ras signaling pathway);04062(Chemokine signaling pathway);04151(PI3K-Akt signaling pathway);04371(Apelin signaling pathway);04713(Circadian entrainment);04723(Retrograde endocannabinoid signaling);04724(Glutamatergic synapse);04725(Cholinergic synapse);04726(Serotonergic synapse);04727(GABAergic synapse);04728(Dopaminergic synapse);04810(Regulation of actin cyt…	K04347	NA	guanine nucleotide binding protein (G protein), gamma 12 [Source:MGI Symbol;Acc:MGI:1336171]	protein_coding	R_MMU_163685(Integration_of_energy_metabolism);R_MMU_112315(Transmission_across_Chemical_Synapses);R_MMU_392451(G_beta:gamma_signalling_through_PI3Kgamma);R_MMU_418346(Platelet_homeostasis);R_MMU_381676(Glucagon_like_Peptide_1_(GLP1)_regulates_insulin_secretion);R_MMU_456926(Thrombin_signalling_through_proteinase_activated_receptors_(PARs));R_MMU_109582(Hemostasis);R_MMU_1430728(Metabolism);R_MMU…	0.548379	1.19717	0.458063	-1.12638	8.65886e-06	0.000352625	down	yes
ENSMUSG00000030789	Itgax	16411	ENSMUST00000033053;ENSMUST00000205460;ENSMUST00000205408;ENSMUST00000206396	GO:0007155(cell adhesion);GO:0007229(integrin-mediated signaling pathway);GO:0008284(positive regulation of cell population proliferation);GO:0008305(integrin complex);GO:0009897(external side of plasma membrane);GO:0009986(cell surface);GO:0010628(positive regulation of gene expression);GO:0016020(membrane);GO:0016021(integral component of membrane);GO:0030335(positive regulation of cell migrati…	04610(Complement and coagulation cascades);04810(Regulation of actin cytoskeleton);05152(Tuberculosis);05152(Tuberculosis)	K06462	NA	integrin alpha X [Source:MGI Symbol;Acc:MGI:96609]	protein_coding;retained_intron	R_MMU_109582(Hemostasis);R_MMU_1474244(Extracellular_matrix_organization);R_MMU_202733(Cell_surface_interactions_at_the_vascular_wall);R_MMU_168256(Immune_System);R_MMU_6798695(Neutrophil_degranulation);R_MMU_168249(Innate_Immune_System);R_MMU_3000178(ECM_proteoglycans);R_MMU_216083(Integrin_cell_surface_interactions)	1.61407	3.2342	0.499061	-1.00271	9.07901e-06	0.000368579	down	yes
ENSMUSG00000019539	Rcn3	52377	ENSMUST00000210355;ENSMUST00000211352;ENSMUST00000019683;ENSMUST00000210615;ENSMUST00000210527	GO:0005509(calcium ion binding);GO:0005783(endoplasmic reticulum);GO:0005788(endoplasmic reticulum lumen);GO:0009306(protein secretion);GO:0010952(positive regulation of peptidase activity);GO:0015031(protein transport);GO:0032964(collagen biosynthetic process);GO:0036503(ERAD pathway);GO:0043129(surfactant homeostasis);GO:0046872(metal ion binding);GO:0051896(regulation of protein kinase B signa…	NA	NA	NA	reticulocalbin 3, EF-hand calcium binding domain [Source:MGI Symbol;Acc:MGI:1277122]	retained_intron;protein_coding	NA	0.928005	2.1857	0.424581	-1.23589	9.20041e-06	0.000372344	down	yes
ENSMUSG00000055926	Gm14137	623781	ENSMUST00000239130;ENSMUST00000069711	GO:0005737(cytoplasm);GO:0005739(mitochondrion);GO:0005856(cytoskeleton);GO:0005886(plasma membrane);GO:0007266(Rho protein signal transduction);GO:0008360(regulation of cell shape);GO:0017049(GTP-Rho binding);GO:0030838(positive regulation of actin filament polymerization);GO:0031274(positive regulation of pseudopodium assembly);GO:0031274(positive regulation of pseudopodium assembly)	NA	NA	NA	predicted gene 14137 [Source:MGI Symbol;Acc:MGI:3651144]	protein_coding	NA	0.847806	1.85313	0.457499	-1.12816	9.37346e-06	0.00037817	down	yes
ENSMUSG00000038963	Slco4a1	108115	ENSMUST00000038259;ENSMUST00000038225;ENSMUST00000128367;ENSMUST00000138446	GO:0005515(protein binding);GO:0005886(plasma membrane);GO:0005887(integral component of plasma membrane);GO:0006811(ion transport);GO:0015347(sodium-independent organic anion transmembrane transporter activity);GO:0015349(thyroid hormone transmembrane transporter activity);GO:0016020(membrane);GO:0016021(integral component of membrane);GO:0022857(transmembrane transporter activity);GO:0042403(th…	NA	K14354	NA	solute carrier organic anion transporter family, member 4a1 [Source:MGI Symbol;Acc:MGI:1351866]	protein_coding;retained_intron	R_MMU_425407(SLC_mediated_transmembrane_transport);R_MMU_382551(Transport_of_small_molecules);R_MMU_879518(Transport_of_organic_anions);R_MMU_425397(Transport_of_vitamins,_nucleosides,_and_related_molecules)	0.494199	1.08769	0.454357	-1.1381	9.57257e-06	0.000382638	down	yes
ENSMUSG00000045377	Tmem88	67020	ENSMUST00000050140	GO:0005515(protein binding);GO:0005829(cytosol);GO:0005886(plasma membrane);GO:0007275(multicellular organism development);GO:0016020(membrane);GO:0016021(integral component of membrane);GO:0016055(Wnt signaling pathway);GO:0030165(PDZ domain binding);GO:0050821(protein stabilization);GO:0072659(protein localization to plasma membrane);GO:0090090(negative regulation of canonical Wnt signaling pat…	NA	NA	NA	transmembrane protein 88 [Source:MGI Symbol;Acc:MGI:1914270]	protein_coding	NA	0.773712	1.90752	0.405612	-1.30183	9.74705e-06	0.000388417	down	yes
ENSMUSG00000104388	Gm37033		ENSMUST00000193199	NA	NA	NA	NA	predicted gene, 37033 [Source:MGI Symbol;Acc:MGI:5610261]	TEC	NA	0.160167	0.394453	0.406048	-1.30028	9.99022e-06	0.00039689	down	yes
ENSMUSG00000041754	Trem3	58218	ENSMUST00000048065	GO:0002374(cytokine secretion involved in immune response);GO:0005515(protein binding);GO:0005886(plasma membrane);GO:0016020(membrane);GO:0016021(integral component of membrane);GO:0016477(cell migration);GO:0030593(neutrophil chemotaxis);GO:0042107(cytokine metabolic process);GO:0045089(positive regulation of innate immune response);GO:0050755(chemokine metabolic process);GO:0070945(neutrophil-…	NA	NA	NA	triggering receptor expressed on myeloid cells 3 [Source:MGI Symbol;Acc:MGI:1930003]	protein_coding	NA	1.10261	2.76203	0.399201	-1.32481	1.03975e-05	0.000410559	down	yes
ENSMUSG00000055188	Rbm3os	70226	ENSMUST00000124018;ENSMUST00000133616	NA	NA	NA	NA	RNA binding motif protein 3, opposite strand [Source:MGI Symbol;Acc:MGI:1917476]	antisense	NA	2.09721	4.7012	0.446102	-1.16456	1.14654e-05	0.000451356	down	yes
ENSMUSG00000068036	Afdn	17356	ENSMUST00000139666;ENSMUST00000137495;ENSMUST00000137503;ENSMUST00000124922;ENSMUST00000170827;ENSMUST00000137784;ENSMUST00000150848;ENSMUST00000139347;ENSMUST00000123030;ENSMUST00000137708;ENSMUST00000133422;ENSMUST00000124188;ENSMUST00000156591;ENSMUST00000239324;ENSMUST00000141640	GO:0005515(protein binding);GO:0005654(nucleoplasm);GO:0005737(cytoplasm);GO:0005829(cytosol);GO:0005886(plasma membrane);GO:0005911(cell-cell junction);GO:0005912(adherens junction);GO:0007155(cell adhesion);GO:0007165(signal transduction);GO:0010628(positive regulation of gene expression);GO:0016607(nuclear speck);GO:0017016(Ras GTPase binding);GO:0021537(telencephalon development);GO:0021987(c…	04014(Ras signaling pathway);04015(Rap1 signaling pathway);04024(cAMP signaling pathway);04520(Adherens junction);04530(Tight junction);04670(Leukocyte transendothelial migration);04670(Leukocyte transendothelial migration)	K05702	NA	afadin, adherens junction formation factor [Source:MGI Symbol;Acc:MGI:1314653]	protein_coding;processed_transcript;retained_intron	R_MMU_421270(Cell_cell_junction_organization);R_MMU_446728(Cell_junction_organization);R_MMU_418990(Adherens_junctions_interactions);R_MMU_1500931(Cell_Cell_communication)	0.238525	0.513998	0.464058	-1.10762	1.18107e-05	0.000462148	down	yes
ENSMUSG00000060548	Tnfrsf19	29820	ENSMUST00000111236;ENSMUST00000225730;ENSMUST00000224371;ENSMUST00000111234	GO:0001942(hair follicle development);GO:0005515(protein binding);GO:0005576(extracellular region);GO:0005886(plasma membrane);GO:0016020(membrane);GO:0016021(integral component of membrane);GO:0038023(signaling receptor activity);GO:0043123(positive regulation of I-kappaB kinase/NF-kappaB signaling);GO:0046330(positive regulation of JNK cascade);GO:0046330(positive regulation of JNK cascade)	04060(Cytokine-cytokine receptor interaction);04060(Cytokine-cytokine receptor interaction)	K05155	NA	tumor necrosis factor receptor superfamily, member 19 [Source:MGI Symbol;Acc:MGI:1352474]	protein_coding	NA	0.527345	1.14358	0.461135	-1.11674	1.18107e-05	0.000462148	down	yes
ENSMUSG00000000791	Il12rb1	16161	ENSMUST00000000808;ENSMUST00000212251;ENSMUST00000212657;ENSMUST00000212826	GO:0002230(positive regulation of defense response to virus by host);GO:0002827(positive regulation of T-helper 1 type immune response);GO:0004896(cytokine receptor activity);GO:0005143(interleukin-12 receptor binding);GO:0005515(protein binding);GO:0005886(plasma membrane);GO:0009897(external side of plasma membrane);GO:0016020(membrane);GO:0016021(integral component of membrane);GO:0018108(pept…	04060(Cytokine-cytokine receptor interaction);04630(Jak-STAT signaling pathway);04658(Th1 and Th2 cell differentiation);04659(Th17 cell differentiation);05200(Pathways in cancer);05321(Inflammatory bowel disease (IBD));05321(Inflammatory bowel disease (IBD))	K05063	NA	interleukin 12 receptor, beta 1 [Source:MGI Symbol;Acc:MGI:104579]	protein_coding;retained_intron	R_MMU_447115(Interleukin_12_family_signaling);R_MMU_449147(Signaling_by_Interleukins);R_MMU_168256(Immune_System);R_MMU_1280215(Cytokine_Signaling_in_Immune_system);R_MMU_9020591(Interleukin_12_signaling);R_MMU_9020933(Interleukin_23_signaling)	0.377564	0.884299	0.426964	-1.22781	1.21732e-05	0.000473767	down	yes
ENSMUSG00000026483	Fam129a		ENSMUST00000148810;ENSMUST00000111875;ENSMUST00000097541	GO:0001933(negative regulation of protein phosphorylation);GO:0001934(positive regulation of protein phosphorylation);GO:0003674(molecular_function);GO:0005737(cytoplasm);GO:0005829(cytosol);GO:0005886(plasma membrane);GO:0006417(regulation of translation);GO:0016020(membrane);GO:0034976(response to endoplasmic reticulum stress);GO:0045727(positive regulation of translation);GO:0045727(positive r…	NA	NA	NA	family with sequence similarity 129, member A [Source:MGI Symbol;Acc:MGI:2137237]	protein_coding;nonsense_mediated_decay	NA	0.91213	1.82712	0.499217	-1.00226	1.21806e-05	0.000473767	down	yes
ENSMUSG00000079037	Prnp	19122	ENSMUST00000091288;ENSMUST00000142070	GO:0001540(amyloid-beta binding);GO:0001933(negative regulation of protein phosphorylation);GO:0002020(protease binding);GO:0005507(copper ion binding);GO:0005509(calcium ion binding);GO:0005515(protein binding);GO:0005521(lamin binding);GO:0005539(glycosaminoglycan binding);GO:0005634(nucleus);GO:0005737(cytoplasm);GO:0005741(mitochondrial outer membrane);GO:0005783(endoplasmic reticulum);GO:000…	04216(Ferroptosis);05020(Prion diseases);05020(Prion diseases)	K05634	NA	prion protein [Source:MGI Symbol;Acc:MGI:97769]	protein_coding;processed_transcript	R_MMU_9609507(Protein_localization);R_MMU_9609523(Insertion_of_tail_anchored_proteins_into_the_endoplasmic_reticulum_membrane)	1.94219	3.96652	0.489647	-1.03019	1.41598e-05	0.000533967	down	yes
ENSMUSG00000024791	Cdca5	67849	ENSMUST00000025704;ENSMUST00000152528;ENSMUST00000156961	GO:0000278(mitotic cell cycle);GO:0000785(chromatin);GO:0000790(nuclear chromatin);GO:0005515(protein binding);GO:0005634(nucleus);GO:0005654(nucleoplasm);GO:0005694(chromosome);GO:0005737(cytoplasm);GO:0006302(double-strand break repair);GO:0007049(cell cycle);GO:0007064(mitotic sister chromatid cohesion);GO:0007076(mitotic chromosome condensation);GO:0007080(mitotic metaphase plate congression)…	05206(MicroRNAs in cancer);05206(MicroRNAs in cancer)	K17390	NA	cell division cycle associated 5 [Source:MGI Symbol;Acc:MGI:1915099]	protein_coding;processed_transcript	R_MMU_2467813(Separation_of_Sister_Chromatids);R_MMU_69242(S_Phase);R_MMU_1640170(Cell_Cycle);R_MMU_2468052(Establishment_of_Sister_Chromatid_Cohesion);R_MMU_69278(Cell_Cycle,_Mitotic);R_MMU_2500257(Resolution_of_Sister_Chromatid_Cohesion);R_MMU_68886(M_Phase);R_MMU_68877(Mitotic_Prometaphase);R_MMU_2555396(Mitotic_Metaphase_and_Anaphase);R_MMU_68882(Mitotic_Anaphase)	1.62521	3.3802	0.480803	-1.05648	1.53137e-05	0.000571667	down	yes
ENSMUSG00000034675	Dbn1	56320	ENSMUST00000139516;ENSMUST00000135705;ENSMUST00000109921;ENSMUST00000021950;ENSMUST00000175813	GO:0003779(actin binding);GO:0005515(protein binding);GO:0005522(profilin binding);GO:0005737(cytoplasm);GO:0005856(cytoskeleton);GO:0005884(actin filament);GO:0005886(plasma membrane);GO:0005911(cell-cell junction);GO:0005921(gap junction);GO:0005938(cell cortex);GO:0007015(actin filament organization);GO:0007275(multicellular organism development);GO:0007399(nervous system development);GO:00080…	NA	NA	NA	drebrin 1 [Source:MGI Symbol;Acc:MGI:1931838]	retained_intron;protein_coding	R_MMU_9013405(RHOD_GTPase_cycle);R_MMU_9706574(RHOBTB_GTPase_Cycle);R_MMU_9012999(RHO_GTPase_cycle);R_MMU_9716542(Signaling_by_Rho_GTPases,_Miro_GTPases_and_RHOBTB3);R_MMU_194315(Signaling_by_Rho_GTPases);R_MMU_162582(Signal_Transduction);R_MMU_9013422(RHOBTB1_GTPase_cycle);R_MMU_9013418(RHOBTB2_GTPase_cycle);R_MMU_9013407(RHOH_GTPase_cycle)	0.255412	0.635332	0.402013	-1.31469	1.55932e-05	0.000580432	down	yes
ENSMUSG00000032340	Neo1	18007	ENSMUST00000068664;ENSMUST00000215165	GO:0005515(protein binding);GO:0005654(nucleoplasm);GO:0005794(Golgi apparatus);GO:0005886(plasma membrane);GO:0005887(integral component of plasma membrane);GO:0007399(nervous system development);GO:0007411(axon guidance);GO:0016020(membrane);GO:0016021(integral component of membrane);GO:0030513(positive regulation of BMP signaling pathway);GO:0038023(signaling receptor activity);GO:0039706(co-r…	04350(TGF-beta signaling pathway);04360(Axon guidance);04514(Cell adhesion molecules (CAMs));04514(Cell adhesion molecules (CAMs))	K06766	NA	neogenin [Source:MGI Symbol;Acc:MGI:1097159]	protein_coding;retained_intron	NA	0.281635	0.608466	0.462861	-1.11135	1.58074e-05	0.000586725	down	yes
ENSMUSG00000020297	Nsg2	18197	ENSMUST00000020537;ENSMUST00000109409;ENSMUST00000093219	GO:0005764(lysosome);GO:0005768(endosome);GO:0005769(early endosome);GO:0005770(late endosome);GO:0005794(Golgi apparatus);GO:0007212(dopamine receptor signaling pathway);GO:0010008(endosome membrane);GO:0016020(membrane);GO:0016021(integral component of membrane);GO:0016197(endosomal transport);GO:0030425(dendrite);GO:0030659(cytoplasmic vesicle membrane);GO:0031410(cytoplasmic vesicle);GO:00319…	NA	NA	NA	neuron specific gene family member 2 [Source:MGI Symbol;Acc:MGI:1202070]	protein_coding	NA	0.315319	0.744064	0.42378	-1.23861	1.64853e-05	0.00060841	down	yes
ENSMUSG00000079481	Nhsl2	100042480	ENSMUST00000101339;ENSMUST00000129185	GO:0003674(molecular_function);GO:0005575(cellular_component);GO:0030154(cell differentiation);GO:0030154(cell differentiation)	NA	NA	NA	NHS-like 2 [Source:MGI Symbol;Acc:MGI:3645090]	protein_coding;processed_transcript	NA	0.0573287	0.145218	0.394778	-1.34089	1.81295e-05	0.000659836	down	yes
ENSMUSG00000059901	Adamts14	237360	ENSMUST00000092486;ENSMUST00000120336	GO:0004222(metalloendopeptidase activity);GO:0005576(extracellular region);GO:0006508(proteolysis);GO:0007229(integrin-mediated signaling pathway);GO:0008233(peptidase activity);GO:0008237(metallopeptidase activity);GO:0016787(hydrolase activity);GO:0030198(extracellular matrix organization);GO:0030199(collagen fibril organization);GO:0031012(extracellular matrix);GO:0046872(metal ion binding);GO…	NA	K08628	EC:3.4.24.-	a disintegrin-like and metallopeptidase (reprolysin type) with thrombospondin type 1 motif, 14 [Source:MGI Symbol;Acc:MGI:2179942]	protein_coding	R_MMU_1650814(Collagen_biosynthesis_and_modifying_enzymes);R_MMU_5173105(O_linked_glycosylation);R_MMU_1474244(Extracellular_matrix_organization);R_MMU_597592(Post_translational_protein_modification);R_MMU_392499(Metabolism_of_proteins);R_MMU_5173214(O_glycosylation_of_TSR_domain_containing_proteins);R_MMU_1474290(Collagen_formation)	0.217513	0.523557	0.415452	-1.26725	1.91705e-05	0.000691789	down	yes
ENSMUSG00000034177	Rnf43	207742	ENSMUST00000092800;ENSMUST00000134684;ENSMUST00000165679;ENSMUST00000124625;ENSMUST00000150866;ENSMUST00000162740	GO:0004842(ubiquitin-protein transferase activity);GO:0005109(frizzled binding);GO:0005515(protein binding);GO:0005634(nucleus);GO:0005635(nuclear envelope);GO:0005783(endoplasmic reticulum);GO:0005789(endoplasmic reticulum membrane);GO:0005886(plasma membrane);GO:0005887(integral component of plasma membrane);GO:0006511(ubiquitin-dependent protein catabolic process);GO:0007275(multicellular orga…	04310(Wnt signaling pathway);04310(Wnt signaling pathway)	K15694	EC:2.3.2.27	ring finger protein 43 [Source:MGI Symbol;Acc:MGI:2442609]	protein_coding;retained_intron;processed_transcript	R_MMU_4641263(Regulation_of_FZD_by_ubiquitination);R_MMU_201681(TCF_dependent_signaling_in_response_to_WNT);R_MMU_195721(Signaling_by_WNT);R_MMU_162582(Signal_Transduction)	0.621635	1.27397	0.487952	-1.03519	1.94622e-05	0.000699797	down	yes
ENSMUSG00000103254	Ighv1-15	629865	ENSMUST00000192077	GO:0003823(antigen binding);GO:0006910(phagocytosis, recognition);GO:0006911(phagocytosis, engulfment);GO:0006958(complement activation, classical pathway);GO:0009897(external side of plasma membrane);GO:0034987(immunoglobulin receptor binding);GO:0042571(immunoglobulin complex, circulating);GO:0042742(defense response to bacterium);GO:0045087(innate immune response);GO:0050853(B cell receptor si…	NA	NA	NA	immunoglobulin heavy variable 1-15 [Source:MGI Symbol;Acc:MGI:4439782]	IG_V_gene	R_MMU_2871809(FCERI_mediated_Ca+2_mobilization);R_MMU_977606(Regulation_of_Complement_cascade);R_MMU_5653656(Vesicle_mediated_transport);R_MMU_2029481(FCGR_activation);R_MMU_2029480(Fcgamma_receptor_(FCGR)_dependent_phagocytosis);R_MMU_983705(Signaling_by_the_B_Cell_Receptor_(BCR));R_MMU_109582(Hemostasis);R_MMU_173623(Classical_antibody_mediated_complement_activation);R_MMU_166663(Initial_trigge…	13.2738	26.6559	0.497968	-1.00588	1.99367e-05	0.000711531	down	yes
ENSMUSG00000087340	Gm15228	100503034	ENSMUST00000142044	NA	NA	NA	NA	predicted gene 15228 [Source:MGI Symbol;Acc:MGI:3705118]	lincRNA	NA	0.539408	1.19503	0.451376	-1.1476	2.02055e-05	0.00071915	down	yes
ENSMUSG00000116858	Gm49797		ENSMUST00000232042;ENSMUST00000231685;ENSMUST00000231987	NA	NA	NA	NA	predicted gene, 49797 [Source:MGI Symbol;Acc:MGI:6215329]	lincRNA	NA	0.797031	1.63572	0.487266	-1.03722	2.10636e-05	0.000747643	down	yes
ENSMUSG00000117113	Gm49883		ENSMUST00000233013	NA	NA	NA	NA	predicted gene, 49883 [Source:MGI Symbol;Acc:MGI:6270565]	TEC	NA	0.586315	1.27272	0.46068	-1.11816	2.30832e-05	0.000809503	down	yes
ENSMUSG00000005533	Igf1r	16001	ENSMUST00000005671;ENSMUST00000208871;ENSMUST00000208348;ENSMUST00000208731;ENSMUST00000207621;ENSMUST00000207487	GO:0000166(nucleotide binding);GO:0004672(protein kinase activity);GO:0004713(protein tyrosine kinase activity);GO:0004714(transmembrane receptor protein tyrosine kinase activity);GO:0005010(insulin-like growth factor-activated receptor activity);GO:0005158(insulin receptor binding);GO:0005515(protein binding);GO:0005520(insulin-like growth factor binding);GO:0005524(ATP binding);GO:0006468(prote…	01521(EGFR tyrosine kinase inhibitor resistance);01522(Endocrine resistance);04010(MAPK signaling pathway);04014(Ras signaling pathway);04015(Rap1 signaling pathway);04066(HIF-1 signaling pathway);04068(FoxO signaling pathway);04114(Oocyte meiosis);04140(Autophagy - animal);04144(Endocytosis);04150(mTOR signaling pathway);04151(PI3K-Akt signaling pathway);04152(AMPK signaling pathway);04211(Longe…	K05087	EC:2.7.10.1	insulin-like growth factor I receptor [Source:MGI Symbol;Acc:MGI:96433]	protein_coding;retained_intron	R_MMU_2428924(IGF1R_signaling_cascade);R_MMU_9009391(Extra_nuclear_estrogen_signaling);R_MMU_9006931(Signaling_by_Nuclear_Receptors);R_MMU_2428933(SHC_related_events_triggered_by_IGF1R);R_MMU_8939211(ESR_mediated_signaling);R_MMU_9006934(Signaling_by_Receptor_Tyrosine_Kinases);R_MMU_2404192(Signaling_by_Type_1_Insulin_like_Growth_Factor_1_Receptor_(IGF1R));R_MMU_162582(Signal_Transduction);R_MMU_…	0.290473	0.582158	0.498959	-1.00301	2.38846e-05	0.000831864	down	yes
ENSMUSG00000074570	Cass4	320664	ENSMUST00000099061;ENSMUST00000228775;ENSMUST00000103073;ENSMUST00000109136	GO:0005515(protein binding);GO:0005737(cytoplasm);GO:0005856(cytoskeleton);GO:0005886(plasma membrane);GO:0005925(focal adhesion);GO:0007155(cell adhesion);GO:0007169(transmembrane receptor protein tyrosine kinase signaling pathway);GO:0016477(cell migration);GO:0030054(cell junction);GO:0030335(positive regulation of cell migration);GO:0061098(positive regulation of protein tyrosine kinase activ…	NA	NA	NA	Cas scaffolding protein family member 4 [Source:MGI Symbol;Acc:MGI:2444482]	protein_coding	NA	0.238078	0.554076	0.429685	-1.21865	2.60396e-05	0.00089968	down	yes
ENSMUSG00000117869	Snhg4	100503380	ENSMUST00000235679;ENSMUST00000235277;ENSMUST00000235750;ENSMUST00000235976;ENSMUST00000237021;ENSMUST00000235956	NA	NA	NA	NA	small nucleolar RNA host gene 4 [Source:MGI Symbol;Acc:MGI:4937091]	lincRNA;retained_intron	NA	0.713886	1.47343	0.484508	-1.04541	2.62441e-05	0.000904343	down	yes
ENSMUSG00000037185	Krt80	74127	ENSMUST00000077196;ENSMUST00000230909;ENSMUST00000230107;ENSMUST00000230831	GO:0005737(cytoplasm);GO:0005882(intermediate filament);GO:0045095(keratin filament);GO:0045111(intermediate filament cytoskeleton);GO:0045111(intermediate filament cytoskeleton)	NA	K07605	NA	keratin 80 [Source:MGI Symbol;Acc:MGI:1921377]	protein_coding;retained_intron	R_MMU_6805567(Keratinization);R_MMU_6809371(Formation_of_the_cornified_envelope);R_MMU_1266738(Developmental_Biology)	0.162616	0.405752	0.400777	-1.31913	2.75888e-05	0.000946881	down	yes
ENSMUSG00000004508	Gab2	14389	ENSMUST00000004622;ENSMUST00000206791	GO:0005068(transmembrane receptor protein tyrosine kinase adaptor activity);GO:0005737(cytoplasm);GO:0005886(plasma membrane);GO:0007169(transmembrane receptor protein tyrosine kinase signaling pathway);GO:0008284(positive regulation of cell population proliferation);GO:0030316(osteoclast differentiation);GO:0030316(osteoclast differentiation)	04014(Ras signaling pathway);04071(Sphingolipid signaling pathway);04072(Phospholipase D signaling pathway);04380(Osteoclast differentiation);04664(Fc epsilon RI signaling pathway);04666(Fc gamma R-mediated phagocytosis);05220(Chronic myeloid leukemia);05220(Chronic myeloid leukemia)	K08091	NA	growth factor receptor bound protein 2-associated protein 2 [Source:MGI Symbol;Acc:MGI:1333854]	protein_coding	NA	0.682817	1.37295	0.497335	-1.00771	2.77692e-05	0.000948547	down	yes
ENSMUSG00000036295	Lrrn3	16981	ENSMUST00000043884	GO:0001934(positive regulation of protein phosphorylation);GO:0005515(protein binding);GO:0005615(extracellular space);GO:0005886(plasma membrane);GO:0016020(membrane);GO:0016021(integral component of membrane);GO:0030131(clathrin adaptor complex);GO:0031012(extracellular matrix);GO:0044877(protein-containing complex binding);GO:0051965(positive regulation of synapse assembly)	NA	NA	NA	leucine rich repeat protein 3, neuronal [Source:MGI Symbol;Acc:MGI:106036]	protein_coding	NA	0.273355	0.662887	0.41237	-1.27799	2.80764e-05	0.000954818	down	yes
ENSMUSG00000040714	Klc3	232943	ENSMUST00000108458;ENSMUST00000125246;ENSMUST00000047170;ENSMUST00000154419;ENSMUST00000108459	GO:0003777(microtubule motor activity);GO:0005515(protein binding);GO:0005737(cytoplasm);GO:0005856(cytoskeleton);GO:0005871(kinesin complex);GO:0005874(microtubule);GO:0008017(microtubule binding);GO:0008088(axo-dendritic transport);GO:0019894(kinesin binding);GO:0031514(motile cilium);GO:0035253(ciliary rootlet);GO:0042073(intraciliary transport);GO:0043005(neuron projection);GO:0043005(neuron …	05132(Salmonella infection);05132(Salmonella infection)	K10407	NA	kinesin light chain 3 [Source:MGI Symbol;Acc:MGI:1277971]	protein_coding;retained_intron	R_MMU_5653656(Vesicle_mediated_transport);R_MMU_109582(Hemostasis);R_MMU_6811434(COPI_dependent_Golgi_to_ER_retrograde_traffic);R_MMU_983231(Factors_involved_in_megakaryocyte_development_and_platelet_production);R_MMU_983189(Kinesins);R_MMU_168256(Immune_System);R_MMU_9716542(Signaling_by_Rho_GTPases,_Miro_GTPases_and_RHOBTB3);R_MMU_8856688(Golgi_to_ER_retrograde_transport);R_MMU_2132295(MHC_clas…	0.683869	1.51511	0.451365	-1.14763	2.87044e-05	0.000971089	down	yes
ENSMUSG00000106317	Gm43848		ENSMUST00000198060	NA	NA	NA	NA	predicted gene 43848 [Source:MGI Symbol;Acc:MGI:5663985]	lincRNA	NA	1.76571	3.75617	0.470084	-1.08901	3.09669e-05	0.00103913	down	yes
ENSMUSG00000042345	Ubash3a	328795	ENSMUST00000236745;ENSMUST00000235375;ENSMUST00000173776;ENSMUST00000236599	GO:0001817(regulation of cytokine production);GO:0005515(protein binding);GO:0005634(nucleus);GO:0005654(nucleoplasm);GO:0005737(cytoplasm);GO:0005794(Golgi apparatus);GO:0050860(negative regulation of T cell receptor signaling pathway);GO:0050860(negative regulation of T cell receptor signaling pathway)	NA	K18993	EC:3.1.3.48	ubiquitin associated and SH3 domain containing, A [Source:MGI Symbol;Acc:MGI:1926074]	protein_coding;retained_intron	NA	0.171655	0.374762	0.458037	-1.12646	3.17516e-05	0.00105748	down	yes
ENSMUSG00000035042	Ccl5	20304	ENSMUST00000035938;ENSMUST00000125015	GO:0000165(MAPK cascade);GO:0002230(positive regulation of defense response to virus by host);GO:0002548(monocyte chemotaxis);GO:0004435(phosphatidylinositol phospholipase C activity);GO:0004672(protein kinase activity);GO:0005125(cytokine activity);GO:0005515(protein binding);GO:0005576(extracellular region);GO:0005615(extracellular space);GO:0005737(cytoplasm);GO:0006816(calcium ion transport);…	04060(Cytokine-cytokine receptor interaction);04062(Chemokine signaling pathway);04620(Toll-like receptor signaling pathway);04621(NOD-like receptor signaling pathway);04623(Cytosolic DNA-sensing pathway);04668(TNF signaling pathway);05020(Prion diseases);05142(Chagas disease (American trypanosomiasis));05163(Human cytomegalovirus infection);05164(Influenza A);05168(Herpes simplex virus 1 infecti…	K12499	NA	chemokine (C-C motif) ligand 5 [Source:MGI Symbol;Acc:MGI:98262]	protein_coding;retained_intron	R_MMU_373076(Class_A/1_(Rhodopsin_like_receptors));R_MMU_380108(Chemokine_receptors_bind_chemokines);R_MMU_375276(Peptide_ligand_binding_receptors);R_MMU_500792(GPCR_ligand_binding);R_MMU_372790(Signaling_by_GPCR);R_MMU_388396(GPCR_downstream_signalling);R_MMU_162582(Signal_Transduction);R_MMU_418594(G_alpha_(i)_signalling_events)	2.90864	6.02437	0.482812	-1.05047	3.18278e-05	0.00105748	down	yes
ENSMUSG00000020439	Smtn	29856	ENSMUST00000170588;ENSMUST00000144635;ENSMUST00000020718	GO:0003085(negative regulation of systemic arterial blood pressure);GO:0003779(actin binding);GO:0005515(protein binding);GO:0005737(cytoplasm);GO:0005815(microtubule organizing center);GO:0005856(cytoskeleton);GO:0017137(Rab GTPase binding);GO:0030036(actin cytoskeleton organization);GO:0031941(filamentous actin);GO:0032456(endocytic recycling);GO:0060452(positive regulation of cardiac muscle co…	NA	NA	NA	smoothelin [Source:MGI Symbol;Acc:MGI:1354727]	protein_coding;processed_transcript	NA	0.242524	0.57792	0.41965	-1.25274	3.3011e-05	0.00109121	down	yes
ENSMUSG00000025723	Nmb	68039	ENSMUST00000026817;ENSMUST00000146619;ENSMUST00000119428;ENSMUST00000149792	GO:0005184(neuropeptide hormone activity);GO:0005576(extracellular region);GO:0007204(positive regulation of cytosolic calcium ion concentration);GO:0007218(neuropeptide signaling pathway);GO:0008284(positive regulation of cell population proliferation);GO:0031710(neuromedin B receptor binding);GO:0042593(glucose homeostasis);GO:0043005(neuron projection);GO:0046887(positive regulation of hormone…	04080(Neuroactive ligand-receptor interaction);04080(Neuroactive ligand-receptor interaction)	K05223	NA	neuromedin B [Source:MGI Symbol;Acc:MGI:1915289]	protein_coding;retained_intron	R_MMU_373076(Class_A/1_(Rhodopsin_like_receptors));R_MMU_375276(Peptide_ligand_binding_receptors);R_MMU_500792(GPCR_ligand_binding);R_MMU_416476(G_alpha_(q)_signalling_events);R_MMU_372790(Signaling_by_GPCR);R_MMU_388396(GPCR_downstream_signalling);R_MMU_162582(Signal_Transduction)	2.40851	5.25996	0.457896	-1.12691	3.59534e-05	0.0011765	down	yes
ENSMUSG00000049493	Pls1	102502	ENSMUST00000093800	GO:0001951(intestinal D-glucose absorption);GO:0003779(actin binding);GO:0005509(calcium ion binding);GO:0005515(protein binding);GO:0005737(cytoplasm);GO:0005884(actin filament);GO:0005903(brush border);GO:0032432(actin filament bundle);GO:0032532(regulation of microvillus length);GO:0040018(positive regulation of multicellular organism growth);GO:0046872(metal ion binding);GO:0051015(actin fila…	NA	K17275	NA	plastin 1 (I-isoform) [Source:MGI Symbol;Acc:MGI:104809]	protein_coding	NA	0.306286	0.717639	0.426796	-1.22838	3.83444e-05	0.00124844	down	yes
ENSMUSG00000027896	Slc16a4	229699	ENSMUST00000153322;ENSMUST00000029502;ENSMUST00000106723	GO:0005886(plasma membrane);GO:0005887(integral component of plasma membrane);GO:0008028(monocarboxylic acid transmembrane transporter activity);GO:0015293(symporter activity);GO:0015718(monocarboxylic acid transport);GO:0016020(membrane);GO:0016021(integral component of membrane);GO:0022857(transmembrane transporter activity);GO:0055085(transmembrane transport);GO:0055085(transmembrane transport)	NA	K08181	NA	solute carrier family 16 (monocarboxylic acid transporters), member 4 [Source:MGI Symbol;Acc:MGI:2385183]	retained_intron;protein_coding	NA	0.227822	0.576015	0.395514	-1.3382	3.86541e-05	0.00124854	down	yes
ENSMUSG00000048142	Nat8l	269642	ENSMUST00000056355	GO:0005737(cytoplasm);GO:0005739(mitochondrion);GO:0008080(N-acetyltransferase activity);GO:0016020(membrane);GO:0016021(integral component of membrane);GO:0017188(aspartate N-acetyltransferase activity);GO:0031966(mitochondrial membrane)	00250(Alanine, aspartate and glutamate metabolism)	K18309	EC:2.3.1.17	N-acetyltransferase 8-like [Source:MGI Symbol;Acc:MGI:2447776]	protein_coding	R_MMU_1430728(Metabolism);R_MMU_8963693(Aspartate_and_asparagine_metabolism);R_MMU_71291(Metabolism_of_amino_acids_and_derivatives)	0.136207	0.336479	0.404802	-1.30471	3.86541e-05	0.00124854	down	yes
ENSMUSG00000071714	Csf2rb2	12984	ENSMUST00000096356	GO:0004896(cytokine receptor activity);GO:0005515(protein binding);GO:0005886(plasma membrane);GO:0016020(membrane);GO:0016021(integral component of membrane);GO:0019221(cytokine-mediated signaling pathway)	04060(Cytokine-cytokine receptor interaction);04210(Apoptosis);04630(Jak-STAT signaling pathway);05200(Pathways in cancer)	K04738	NA	colony stimulating factor 2 receptor, beta 2, low-affinity (granulocyte-macrophage) [Source:MGI Symbol;Acc:MGI:1339760]	protein_coding	R_MMU_5683057(MAPK_family_signaling_cascades);R_MMU_449147(Signaling_by_Interleukins);R_MMU_5673001(RAF/MAP_kinase_cascade);R_MMU_451927(Interleukin_2_family_signaling);R_MMU_5683826(Surfactant_metabolism);R_MMU_392499(Metabolism_of_proteins);R_MMU_168256(Immune_System);R_MMU_912526(Interleukin_receptor_SHC_signaling);R_MMU_1280215(Cytokine_Signaling_in_Immune_system);R_MMU_162582(Signal_Transduc…	0.705475	1.41417	0.49886	-1.00329	5.0572e-05	0.0015755	down	yes
ENSMUSG00000091900	Gm4353	100043313	ENSMUST00000111755	NA	NA	NA	NA	predicted gene 4353 [Source:MGI Symbol;Acc:MGI:3782538]	processed_pseudogene	NA	0.989714	2.36808	0.41794	-1.25863	5.11434e-05	0.00158948	down	yes
ENSMUSG00000056529	Ptafr	19204	ENSMUST00000070690	GO:0001530(lipopolysaccharide binding);GO:0001816(cytokine production);GO:0001875(lipopolysaccharide immune receptor activity);GO:0002693(positive regulation of cellular extravasation);GO:0004930(G protein-coupled receptor activity);GO:0004992(platelet activating factor receptor activity);GO:0005543(phospholipid binding);GO:0005886(plasma membrane);GO:0006357(regulation of transcription by RNA po…	04020(Calcium signaling pathway);04080(Neuroactive ligand-receptor interaction);05150(Staphylococcus aureus infection)	K04279	NA	platelet-activating factor receptor [Source:MGI Symbol;Acc:MGI:106066]	protein_coding	R_MMU_373076(Class_A/1_(Rhodopsin_like_receptors));R_MMU_500792(GPCR_ligand_binding);R_MMU_168256(Immune_System);R_MMU_416476(G_alpha_(q)_signalling_events);R_MMU_372790(Signaling_by_GPCR);R_MMU_388396(GPCR_downstream_signalling);R_MMU_6798695(Neutrophil_degranulation);R_MMU_168249(Innate_Immune_System);R_MMU_162582(Signal_Transduction)	0.893181	1.78685	0.499862	-1.0004	5.13975e-05	0.00159357	down	yes
ENSMUSG00000030086	Chchd6	66098	ENSMUST00000113550;ENSMUST00000204970;ENSMUST00000032172	GO:0005739(mitochondrion);GO:0005743(mitochondrial inner membrane);GO:0005829(cytosol);GO:0006974(cellular response to DNA damage stimulus);GO:0016020(membrane);GO:0042407(cristae formation);GO:0061617(MICOS complex);GO:0061617(MICOS complex)	NA	K17564	NA	coiled-coil-helix-coiled-coil-helix domain containing 6 [Source:MGI Symbol;Acc:MGI:1913348]	protein_coding;retained_intron	NA	0.3684	0.898768	0.409894	-1.28668	5.23656e-05	0.0016152	down	yes
ENSMUSG00000024910	Ctsw	13041	ENSMUST00000236256;ENSMUST00000236091;ENSMUST00000235786;ENSMUST00000025844;ENSMUST00000235502;ENSMUST00000237556	GO:0004197(cysteine-type endopeptidase activity);GO:0005615(extracellular space);GO:0005764(lysosome);GO:0005783(endoplasmic reticulum);GO:0006508(proteolysis);GO:0008233(peptidase activity);GO:0008234(cysteine-type peptidase activity);GO:0016787(hydrolase activity);GO:0051603(proteolysis involved in cellular protein catabolic process);GO:0051603(proteolysis involved in cellular protein catabolic…	04142(Lysosome);04210(Apoptosis);04210(Apoptosis)	K08569	EC:3.4.22.-	cathepsin W [Source:MGI Symbol;Acc:MGI:1338045]	protein_coding;retained_intron	R_MMU_109582(Hemostasis);R_MMU_76002(Platelet_activation,_signaling_and_aggregation);R_MMU_114608(Platelet_degranulation);R_MMU_76005(Response_to_elevated_platelet_cytosolic_Ca2+)	0.738904	1.62925	0.453523	-1.14075	5.91778e-05	0.00179202	down	yes
ENSMUSG00000084821	Gm15880	100504375	ENSMUST00000142678	NA	NA	NA	NA	predicted gene 15880 [Source:MGI Symbol;Acc:MGI:3802014]	antisense	NA	0.975045	1.96971	0.49502	-1.01444	6.4721e-05	0.00194178	down	yes
ENSMUSG00000018378	Cuedc1	103841	ENSMUST00000018522;ENSMUST00000142564;ENSMUST00000131964;ENSMUST00000132377;ENSMUST00000154812;ENSMUST00000125297;ENSMUST00000133149	GO:0003674(molecular_function);GO:0005515(protein binding);GO:0005575(cellular_component);GO:0008150(biological_process);GO:0008150(biological_process)	NA	NA	NA	CUE domain containing 1 [Source:MGI Symbol;Acc:MGI:2144281]	protein_coding;processed_transcript;retained_intron;nonsense_mediated_decay	NA	0.38073	0.779196	0.488619	-1.03322	8.00021e-05	0.00233029	down	yes
ENSMUSG00000026365	Cfh	12628	ENSMUST00000111976;ENSMUST00000194688;ENSMUST00000148225;ENSMUST00000192919	GO:0001525(angiogenesis);GO:0001822(kidney development);GO:0001851(complement component C3b binding);GO:0001905(activation of membrane attack complex);GO:0002376(immune system process);GO:0005515(protein binding);GO:0005576(extracellular region);GO:0005615(extracellular space);GO:0005634(nucleus);GO:0005737(cytoplasm);GO:0005739(mitochondrion);GO:0005886(plasma membrane);GO:0006954(inflammatory r…	04610(Complement and coagulation cascades);05150(Staphylococcus aureus infection);05150(Staphylococcus aureus infection)	K04004	NA	complement component factor h [Source:MGI Symbol;Acc:MGI:88385]	protein_coding;retained_intron	R_MMU_977606(Regulation_of_Complement_cascade);R_MMU_166658(Complement_cascade);R_MMU_168256(Immune_System);R_MMU_168249(Innate_Immune_System)	0.273674	0.564307	0.484973	-1.04402	8.33485e-05	0.00240084	down	yes
ENSMUSG00000023951	Vegfa	22339	ENSMUST00000142351;ENSMUST00000024747;ENSMUST00000143985;ENSMUST00000150327;ENSMUST00000146149;ENSMUST00000071648;ENSMUST00000133605	GO:0000122(negative regulation of transcription by RNA polymerase II);GO:0001525(angiogenesis);GO:0001541(ovarian follicle development);GO:0001568(blood vessel development);GO:0001569(branching involved in blood vessel morphogenesis);GO:0001666(response to hypoxia);GO:0001701(in utero embryonic development);GO:0001822(kidney development);GO:0001934(positive regulation of protein phosphorylation);…	01521(EGFR tyrosine kinase inhibitor resistance);04010(MAPK signaling pathway);04014(Ras signaling pathway);04015(Rap1 signaling pathway);04066(HIF-1 signaling pathway);04151(PI3K-Akt signaling pathway);04370(VEGF signaling pathway);04510(Focal adhesion);04926(Relaxin signaling pathway);04933(AGE-RAGE signaling pathway in diabetic complications);05163(Human cytomegalovirus infection);05165(Human …	K05448	NA	vascular endothelial growth factor A [Source:MGI Symbol;Acc:MGI:103178]	protein_coding;retained_intron	R_MMU_4420097(VEGFA_VEGFR2_Pathway);R_MMU_109582(Hemostasis);R_MMU_194313(VEGF_ligand_receptor_interactions);R_MMU_76002(Platelet_activation,_signaling_and_aggregation);R_MMU_114608(Platelet_degranulation);R_MMU_194138(Signaling_by_VEGF);R_MMU_9006934(Signaling_by_Receptor_Tyrosine_Kinases);R_MMU_162582(Signal_Transduction);R_MMU_76005(Response_to_elevated_platelet_cytosolic_Ca2+);R_MMU_5218921(V…	0.538217	1.09667	0.490772	-1.02688	0.000100127	0.00281547	down	yes
ENSMUSG00000041609	Bicdl1	75665	ENSMUST00000055408;ENSMUST00000118576;ENSMUST00000117847;ENSMUST00000201869;ENSMUST00000121746;ENSMUST00000148840;ENSMUST00000148276	GO:0005515(protein binding);GO:0005737(cytoplasm);GO:0005813(centrosome);GO:0005815(microtubule organizing center);GO:0005856(cytoskeleton);GO:0007399(nervous system development);GO:0016020(membrane);GO:0016021(integral component of membrane);GO:0017137(Rab GTPase binding);GO:0031175(neuron projection development);GO:0034452(dynactin binding);GO:0047496(vesicle transport along microtubule);GO:005…	NA	K16756	NA	BICD family like cargo adaptor 1 [Source:MGI Symbol;Acc:MGI:1922915]	protein_coding;processed_transcript;retained_intron	NA	0.308494	0.647795	0.476221	-1.0703	0.000101619	0.00285125	down	yes
ENSMUSG00000040287	Stac3	237611	ENSMUST00000035839;ENSMUST00000162302;ENSMUST00000160760;ENSMUST00000160610	GO:0003009(skeletal muscle contraction);GO:0005515(protein binding);GO:0005654(nucleoplasm);GO:0005737(cytoplasm);GO:0005829(cytosol);GO:0005886(plasma membrane);GO:0005891(voltage-gated calcium channel complex);GO:0007274(neuromuscular synaptic transmission);GO:0016020(membrane);GO:0030315(T-tubule);GO:0031234(extrinsic component of cytoplasmic side of plasma membrane);GO:0035556(intracellular s…	NA	NA	NA	SH3 and cysteine rich domain 3 [Source:MGI Symbol;Acc:MGI:3606571]	protein_coding;retained_intron	NA	0.531239	1.15365	0.460487	-1.11877	0.00012168	0.00334197	down	yes
ENSMUSG00000097418	Mir155hg	100653389	ENSMUST00000180991;ENSMUST00000185662	NA	NA	NA	NA	Mir155 host gene (non-protein coding) [Source:MGI Symbol;Acc:MGI:5477161]	lincRNA	NA	1.35829	2.78954	0.486925	-1.03823	0.000125251	0.00342555	down	yes
ENSMUSG00000058447	Gm26920		ENSMUST00000182746	GO:0003676(nucleic acid binding);GO:0006355(regulation of transcription, DNA-templated)	NA	NA	NA	predicted gene, 26920 [Source:MGI Symbol;Acc:MGI:5504035]	nonsense_mediated_decay	NA	0.825855	1.68585	0.489874	-1.02952	0.000125251	0.00342555	down	yes
ENSMUSG00000060397	Zfp128	243833,7554	ENSMUST00000144578;ENSMUST00000081891	GO:0000122(negative regulation of transcription by RNA polymerase II);GO:0003676(nucleic acid binding);GO:0005515(protein binding);GO:0005634(nucleus);GO:0006355(regulation of transcription, DNA-templated);GO:0030509(BMP signaling pathway);GO:0046872(metal ion binding);GO:0046872(metal ion binding)	05168(Herpes simplex virus 1 infection);05168(Herpes simplex virus 1 infection)	K09228	NA	zinc finger protein 128 [Source:MGI Symbol;Acc:MGI:2389445]	protein_coding;retained_intron	NA	0.490568	1.0002	0.490469	-1.02777	0.000128708	0.00348342	down	yes
ENSMUSG00000110682	A530010L16Rik	382036	ENSMUST00000212007;ENSMUST00000212247	NA	NA	NA	NA	RIKEN cDNA A530010L16 gene [Source:MGI Symbol;Acc:MGI:3037766]	lincRNA	NA	0.551727	1.20896	0.456366	-1.13174	0.000137562	0.00368165	down	yes
ENSMUSG00000027963	Extl2	58193	ENSMUST00000106502;ENSMUST00000145945;ENSMUST00000128228;ENSMUST00000029575;ENSMUST00000149920	GO:0001888(glucuronyl-galactosyl-proteoglycan 4-alpha-N-acetylglucosaminyltransferase activity);GO:0005539(glycosaminoglycan binding);GO:0005654(nucleoplasm);GO:0005783(endoplasmic reticulum);GO:0005789(endoplasmic reticulum membrane);GO:0005829(cytosol);GO:0006044(N-acetylglucosamine metabolic process);GO:0006486(protein glycosylation);GO:0016020(membrane);GO:0016021(integral component of membra…	00534(Glycosaminoglycan biosynthesis - heparan sulfate / heparin);00534(Glycosaminoglycan biosynthesis - heparan sulfate / heparin)	K02369	EC:2.4.1.223	exostosin-like glycosyltransferase 2 [Source:MGI Symbol;Acc:MGI:1889574]	protein_coding;processed_transcript	NA	0.486385	1.00641	0.483285	-1.04906	0.000138298	0.00368917	down	yes
ENSMUSG00000051343	Rab11fip5	52055	ENSMUST00000204087;ENSMUST00000060837	GO:0000139(Golgi membrane);GO:0005737(cytoplasm);GO:0005739(mitochondrion);GO:0005741(mitochondrial outer membrane);GO:0005768(endosome);GO:0005769(early endosome);GO:0005794(Golgi apparatus);GO:0015031(protein transport);GO:0016020(membrane);GO:0017137(Rab GTPase binding);GO:0030141(secretory granule);GO:0030658(transport vesicle membrane);GO:0031410(cytoplasmic vesicle);GO:0031901(early endosom…	04144(Endocytosis);04144(Endocytosis)	K12484	NA	RAB11 family interacting protein 5 (class I) [Source:MGI Symbol;Acc:MGI:1098586]	protein_coding	NA	0.253573	0.536839	0.472344	-1.08209	0.00014606	0.00384102	down	yes
ENSMUSG00000019027	Dnah1	110084	ENSMUST00000048603	GO:0000166(nucleotide binding);GO:0003341(cilium movement);GO:0003351(epithelial cilium movement involved in extracellular fluid movement);GO:0003774(motor activity);GO:0003777(microtubule motor activity);GO:0005524(ATP binding);GO:0005576(extracellular region);GO:0005737(cytoplasm);GO:0005856(cytoskeleton);GO:0005858(axonemal dynein complex);GO:0005874(microtubule);GO:0005929(cilium);GO:0005930(…	05016(Huntington disease)	K10408	NA	dynein, axonemal, heavy chain 1 [Source:MGI Symbol;Acc:MGI:107721]	protein_coding	NA	0.0706396	0.164621	0.429104	-1.2206	0.000150485	0.00394144	down	yes
ENSMUSG00000046295	Ankle1	234396	ENSMUST00000125290;ENSMUST00000124520;ENSMUST00000136522;ENSMUST00000119976	GO:0004518(nuclease activity);GO:0004519(endonuclease activity);GO:0005515(protein binding);GO:0005634(nucleus);GO:0005737(cytoplasm);GO:0006611(protein export from nucleus);GO:0006974(cellular response to DNA damage stimulus);GO:0016787(hydrolase activity);GO:0045950(negative regulation of mitotic recombination);GO:0090305(nucleic acid phosphodiester bond hydrolysis);GO:1905453(regulation of mye…	NA	K21411	NA	ankyrin repeat and LEM domain containing 1 [Source:MGI Symbol;Acc:MGI:1918775]	retained_intron;protein_coding	NA	0.40549	0.929698	0.436153	-1.1971	0.000157644	0.00407148	down	yes
ENSMUSG00000025701	Alox5	11689	ENSMUST00000026795;ENSMUST00000167585;ENSMUST00000169625;ENSMUST00000167447	GO:0001937(negative regulation of endothelial cell proliferation);GO:0002232(leukocyte chemotaxis involved in inflammatory response);GO:0002523(leukocyte migration involved in inflammatory response);GO:0002526(acute inflammatory response);GO:0002540(leukotriene production involved in inflammatory response);GO:0004051(arachidonate 5-lipoxygenase activity);GO:0005506(iron ion binding);GO:0005515(pr…	00590(Arachidonic acid metabolism);04664(Fc epsilon RI signaling pathway);04726(Serotonergic synapse);04913(Ovarian steroidogenesis);05145(Toxoplasmosis);05145(Toxoplasmosis)	NA	NA	arachidonate 5-lipoxygenase [Source:MGI Symbol;Acc:MGI:87999]	protein_coding;retained_intron	R_MMU_2142700(Synthesis_of_Lipoxins_(LX));R_MMU_9018677(Biosynthesis_of_DHA_derived_SPMs);R_MMU_2142688(Synthesis_of_5_eicosatetraenoic_acids);R_MMU_9018679(Biosynthesis_of_EPA_derived_SPMs);R_MMU_556833(Metabolism_of_lipids);R_MMU_1430728(Metabolism);R_MMU_8978868(Fatty_acid_metabolism);R_MMU_9026403(Biosynthesis_of_DPAn_3_derived_13_series_resolvins);R_MMU_9020265(Biosynthesis_of_aspirin_trigge…	0.456219	0.929609	0.490764	-1.0269	0.000167364	0.00425485	down	yes
ENSMUSG00000074738	Fndc10	230991	ENSMUST00000099265	GO:0003674(molecular_function);GO:0005575(cellular_component);GO:0008150(biological_process);GO:0016020(membrane);GO:0016021(integral component of membrane)	NA	NA	NA	fibronectin type III domain containing 10 [Source:MGI Symbol;Acc:MGI:2444790]	protein_coding	NA	0.433972	0.992105	0.437425	-1.19289	0.000178409	0.004483	down	yes
ENSMUSG00000100615	Gm5511	433221	ENSMUST00000189380	NA	NA	NA	NA	predicted gene 5511 [Source:MGI Symbol;Acc:MGI:3779492]	processed_pseudogene	NA	2.5464	5.10864	0.498449	-1.00448	0.000183143	0.00456661	down	yes
ENSMUSG00000090136	Gm10177	108167643	ENSMUST00000160052;ENSMUST00000161698	NA	NA	NA	NA	predicted gene 10177 [Source:MGI Symbol;Acc:MGI:3704330]	processed_transcript;transcribed_processed_pseudogene	NA	4.2531	8.61019	0.493962	-1.01753	0.000186031	0.00461208	down	yes
ENSMUSG00000022018	Rgcc	66214	ENSMUST00000022595	GO:0000082(G1/S transition of mitotic cell cycle);GO:0001100(negative regulation of exit from mitosis);GO:0001937(negative regulation of endothelial cell proliferation);GO:0003331(positive regulation of extracellular matrix constituent secretion);GO:0005515(protein binding);GO:0005634(nucleus);GO:0005654(nucleoplasm);GO:0005730(nucleolus);GO:0005737(cytoplasm);GO:0005813(centrosome);GO:0005815(mi…	NA	NA	NA	regulator of cell cycle [Source:MGI Symbol;Acc:MGI:1913464]	protein_coding	NA	1.67784	3.51252	0.477675	-1.0659	0.000192212	0.00473818	down	yes
ENSMUSG00000043832	Clec4a3	73149	ENSMUST00000088468;ENSMUST00000204427;ENSMUST00000117173	GO:0003674(molecular_function);GO:0004190(aspartic-type endopeptidase activity);GO:0005575(cellular_component);GO:0006508(proteolysis);GO:0008150(biological_process);GO:0016020(membrane);GO:0016021(integral component of membrane);GO:0030246(carbohydrate binding);GO:0030246(carbohydrate binding)	NA	K10057	NA	C-type lectin domain family 4, member a3 [Source:MGI Symbol;Acc:MGI:1920399]	protein_coding	NA	1.09413	2.30562	0.47455	-1.07537	0.000199486	0.00487129	down	yes
ENSMUSG00000032323	Cyp11a1	13070	ENSMUST00000188944;ENSMUST00000034874	GO:0004497(monooxygenase activity);GO:0005506(iron ion binding);GO:0005739(mitochondrion);GO:0005743(mitochondrial inner membrane);GO:0006629(lipid metabolic process);GO:0006694(steroid biosynthetic process);GO:0006700(C21-steroid hormone biosynthetic process);GO:0006704(glucocorticoid biosynthetic process);GO:0007617(mating behavior);GO:0008202(steroid metabolic process);GO:0008203(cholesterol m…	00140(Steroid hormone biosynthesis);04913(Ovarian steroidogenesis);04925(Aldosterone synthesis and secretion);04927(Cortisol synthesis and secretion);04934(Cushing syndrome);04934(Cushing syndrome)	K00498	EC:1.14.15.6	cytochrome P450, family 11, subfamily a, polypeptide 1 [Source:MGI Symbol;Acc:MGI:88582]	retained_intron;protein_coding	R_MMU_211897(Cytochrome_P450_arranged_by_substrate_type);R_MMU_556833(Metabolism_of_lipids);R_MMU_1430728(Metabolism);R_MMU_211976(Endogenous_sterols);R_MMU_211945(Phase_I_Functionalization_of_compounds);R_MMU_196071(Metabolism_of_steroid_hormones);R_MMU_8957322(Metabolism_of_steroids);R_MMU_211859(Biological_oxidations);R_MMU_196108(Pregnenolone_biosynthesis)	0.225801	0.495899	0.455336	-1.135	0.000207348	0.00503488	down	yes
ENSMUSG00000024371	C2	12263,3183	ENSMUST00000025230;ENSMUST00000148431;ENSMUST00000174880;ENSMUST00000174279;ENSMUST00000130728;ENSMUST00000127795;ENSMUST00000134300	GO:0002376(immune system process);GO:0004252(serine-type endopeptidase activity);GO:0005576(extracellular region);GO:0005615(extracellular space);GO:0006508(proteolysis);GO:0006956(complement activation);GO:0006958(complement activation, classical pathway);GO:0007584(response to nutrient);GO:0008233(peptidase activity);GO:0008236(serine-type peptidase activity);GO:0016787(hydrolase activity);GO:0…	04610(Complement and coagulation cascades);05133(Pertussis);05150(Staphylococcus aureus infection);05322(Systemic lupus erythematosus);05322(Systemic lupus erythematosus)	K01332	EC:3.4.21.43	complement component 2 (within H-2S) [Source:MGI Symbol;Acc:MGI:88226]	protein_coding;processed_transcript;retained_intron	R_MMU_977606(Regulation_of_Complement_cascade);R_MMU_174577(Activation_of_C3_and_C5);R_MMU_166663(Initial_triggering_of_complement);R_MMU_166658(Complement_cascade);R_MMU_168256(Immune_System);R_MMU_168249(Innate_Immune_System)	0.50741	1.02376	0.495636	-1.01265	0.000214077	0.00515969	down	yes
ENSMUSG00000021368	Tbc1d7	67046	ENSMUST00000179852;ENSMUST00000223076;ENSMUST00000021797;ENSMUST00000221095;ENSMUST00000223000	GO:0005096(GTPase activator activity);GO:0017137(Rab GTPase binding);GO:0031398(positive regulation of protein ubiquitination);GO:0031410(cytoplasmic vesicle);GO:0032007(negative regulation of TOR signaling);GO:0036064(ciliary basal body);GO:0043547(positive regulation of GTPase activity);GO:0070848(response to growth factor);GO:0090630(activation of GTPase activity);GO:1902018(negative regulatio…	04150(mTOR signaling pathway);04150(mTOR signaling pathway)	K20396	NA	TBC1 domain family, member 7 [Source:MGI Symbol;Acc:MGI:1914296]	protein_coding;retained_intron	R_MMU_5653656(Vesicle_mediated_transport);R_MMU_199991(Membrane_Trafficking);R_MMU_8854214(TBC/RABGAPs);R_MMU_9007101(Rab_regulation_of_trafficking)	0.303	0.669828	0.452356	-1.14447	0.000223162	0.00531943	down	yes
ENSMUSG00000039943	Plcb4	18798	ENSMUST00000110109;ENSMUST00000144931;ENSMUST00000035646;ENSMUST00000150072;ENSMUST00000134310;ENSMUST00000132686;ENSMUST00000147122;ENSMUST00000147744	GO:0004435(phosphatidylinositol phospholipase C activity);GO:0005509(calcium ion binding);GO:0005515(protein binding);GO:0005634(nucleus);GO:0005737(cytoplasm);GO:0005790(smooth endoplasmic reticulum);GO:0006629(lipid metabolic process);GO:0007165(signal transduction);GO:0008081(phosphoric diester hydrolase activity);GO:0014069(postsynaptic density);GO:0016042(lipid catabolic process);GO:0016787(…	00562(Inositol phosphate metabolism);04015(Rap1 signaling pathway);04020(Calcium signaling pathway);04022(cGMP-PKG signaling pathway);04062(Chemokine signaling pathway);04070(Phosphatidylinositol signaling system);04071(Sphingolipid signaling pathway);04072(Phospholipase D signaling pathway);04261(Adrenergic signaling in cardiomyocytes);04270(Vascular smooth muscle contraction);04310(Wnt signalin…	K05858	EC:3.1.4.11	phospholipase C, beta 4 [Source:MGI Symbol;Acc:MGI:107464]	protein_coding;processed_transcript	R_MMU_112040(G_protein_mediated_events);R_MMU_1483249(Inositol_phosphate_metabolism);R_MMU_1430728(Metabolism);R_MMU_1855204(Synthesis_of_IP3_and_IP4_in_the_cytosol);R_MMU_112043(PLC_beta_mediated_events);R_MMU_416476(G_alpha_(q)_signalling_events);R_MMU_372790(Signaling_by_GPCR);R_MMU_388396(GPCR_downstream_signalling);R_MMU_162582(Signal_Transduction);R_MMU_418594(G_alpha_(i)_signalling_events)…	0.123361	0.272924	0.451997	-1.14561	0.000250522	0.00583248	down	yes
ENSMUSG00000015533	Itga2	16398	ENSMUST00000056117	GO:0001540(amyloid-beta binding);GO:0001666(response to hypoxia);GO:0002687(positive regulation of leukocyte migration);GO:0005178(integrin binding);GO:0005518(collagen binding);GO:0005634(nucleus);GO:0005886(plasma membrane);GO:0005925(focal adhesion);GO:0006929(substrate-dependent cell migration);GO:0006971(hypotonic response);GO:0007155(cell adhesion);GO:0007160(cell-matrix adhesion);GO:000722…	04145(Phagosome);04151(PI3K-Akt signaling pathway);04510(Focal adhesion);04512(ECM-receptor interaction);04611(Platelet activation);04640(Hematopoietic cell lineage);04810(Regulation of actin cytoskeleton);05165(Human papillomavirus infection);05200(Pathways in cancer);05205(Proteoglycans in cancer);05222(Small cell lung cancer);05410(Hypertrophic cardiomyopathy (HCM));05412(Arrhythmogenic right …	K06481	NA	integrin alpha 2 [Source:MGI Symbol;Acc:MGI:96600]	protein_coding	R_MMU_3000171(Non_integrin_membrane_ECM_interactions);R_MMU_8875878(MET_promotes_cell_motility);R_MMU_3000157(Laminin_interactions);R_MMU_1474244(Extracellular_matrix_organization);R_MMU_3000170(Syndecan_interactions);R_MMU_9006934(Signaling_by_Receptor_Tyrosine_Kinases);R_MMU_6806834(Signaling_by_MET);R_MMU_162582(Signal_Transduction);R_MMU_3000178(ECM_proteoglycans);R_MMU_216083(Integrin_cell_s…	0.151784	0.329487	0.460668	-1.1182	0.000251338	0.00584102	down	yes
ENSMUSG00000102856	Gm37084		ENSMUST00000191688	NA	NA	NA	NA	predicted gene, 37084 [Source:MGI Symbol;Acc:MGI:5610312]	TEC	NA	0.191076	0.413307	0.46231	-1.11307	0.000260376	0.00602949	down	yes
ENSMUSG00000026189	Pecr	111175	ENSMUST00000027381;ENSMUST00000134840;ENSMUST00000097698	GO:0005102(signaling receptor binding);GO:0005739(mitochondrion);GO:0005777(peroxisome);GO:0005778(peroxisomal membrane);GO:0006629(lipid metabolic process);GO:0006631(fatty acid metabolic process);GO:0006633(fatty acid biosynthetic process);GO:0016491(oxidoreductase activity);GO:0019166(trans-2-enoyl-CoA reductase (NADPH) activity);GO:0030497(fatty acid elongation);GO:0033306(phytol metabolic pr…	04146(Peroxisome);04146(Peroxisome)	K07753	EC:1.3.1.38	peroxisomal trans-2-enoyl-CoA reductase [Source:MGI Symbol;Acc:MGI:2148199]	protein_coding;nonsense_mediated_decay	R_MMU_390918(Peroxisomal_lipid_metabolism);R_MMU_9033241(Peroxisomal_protein_import);R_MMU_9609507(Protein_localization);R_MMU_556833(Metabolism_of_lipids);R_MMU_389599(Alpha_oxidation_of_phytanate);R_MMU_1430728(Metabolism);R_MMU_8978868(Fatty_acid_metabolism)	1.16616	2.34442	0.497421	-1.00746	0.000285021	0.00653036	down	yes
ENSMUSG00000106475	Gm43011		ENSMUST00000197897	NA	NA	NA	NA	predicted gene 43011 [Source:MGI Symbol;Acc:MGI:5663148]	TEC	NA	0.344451	0.706506	0.487542	-1.0364	0.000286598	0.00655492	down	yes
ENSMUSG00000032841	Prr5l	72446	ENSMUST00000171088;ENSMUST00000043845;ENSMUST00000140387	GO:0001933(negative regulation of protein phosphorylation);GO:0001934(positive regulation of protein phosphorylation);GO:0005739(mitochondrion);GO:0009968(negative regulation of signal transduction);GO:0010762(regulation of fibroblast migration);GO:0014068(positive regulation of phosphatidylinositol 3-kinase signaling);GO:0031625(ubiquitin protein ligase binding);GO:0031932(TORC2 complex);GO:0034…	NA	NA	NA	proline rich 5 like [Source:MGI Symbol;Acc:MGI:1919696]	protein_coding;processed_transcript	NA	0.324374	0.664589	0.488083	-1.0348	0.00029599	0.00671065	down	yes
ENSMUSG00000048807	Slc35e4	103710	ENSMUST00000109995	GO:0005794(Golgi apparatus);GO:0015297(antiporter activity);GO:0016020(membrane);GO:0016021(integral component of membrane);GO:0022857(transmembrane transporter activity);GO:0055085(transmembrane transport)	NA	K15286	NA	solute carrier family 35, member E4 [Source:MGI Symbol;Acc:MGI:2144150]	protein_coding	NA	0.430862	0.899503	0.479	-1.0619	0.000301462	0.00678981	down	yes
ENSMUSG00000114306	Gm3227	100041241	ENSMUST00000223994	NA	NA	NA	NA	predicted gene 3227 [Source:MGI Symbol;Acc:MGI:3781405]	antisense	NA	0.494856	1.05933	0.467139	-1.09808	0.000342162	0.00749584	down	yes
ENSMUSG00000074807	Gm10762		ENSMUST00000238197;ENSMUST00000099385	NA	NA	NA	NA	predicted gene 10762 [Source:MGI Symbol;Acc:MGI:3704209]	antisense	NA	0.443438	0.938004	0.472746	-1.08086	0.000351129	0.00766642	down	yes
ENSMUSG00000034220	Gpc1	14733	ENSMUST00000045970;ENSMUST00000190677;ENSMUST00000190215;ENSMUST00000190586	GO:0005507(copper ion binding);GO:0005576(extracellular region);GO:0005615(extracellular space);GO:0005654(nucleoplasm);GO:0005768(endosome);GO:0005796(Golgi lumen);GO:0005829(cytosol);GO:0005886(plasma membrane);GO:0009966(regulation of signal transduction);GO:0009986(cell surface);GO:0014037(Schwann cell differentiation);GO:0016020(membrane);GO:0016477(cell migration);GO:0017134(fibroblast grow…	05205(Proteoglycans in cancer);05418(Fluid shear stress and atherosclerosis);05418(Fluid shear stress and atherosclerosis)	K08107	NA	glypican 1 [Source:MGI Symbol;Acc:MGI:1194891]	protein_coding;retained_intron	R_MMU_2024096(HS_GAG_degradation);R_MMU_1971475(A_tetrasaccharide_linker_sequence_is_required_for_GAG_synthesis);R_MMU_2022928(HS_GAG_biosynthesis);R_MMU_196854(Metabolism_of_vitamins_and_cofactors);R_MMU_71387(Metabolism_of_carbohydrates);R_MMU_109582(Hemostasis);R_MMU_1430728(Metabolism);R_MMU_6806667(Metabolism_of_fat_soluble_vitamins);R_MMU_202733(Cell_surface_interactions_at_the_vascular_wal…	0.183894	0.395713	0.464716	-1.10558	0.000524337	0.010727	down	yes
ENSMUSG00000060470	Adgrg3	54672	ENSMUST00000211994;ENSMUST00000211974;ENSMUST00000051259;ENSMUST00000212951;ENSMUST00000212570	GO:0004888(transmembrane signaling receptor activity);GO:0004930(G protein-coupled receptor activity);GO:0005886(plasma membrane);GO:0005887(integral component of plasma membrane);GO:0007165(signal transduction);GO:0007166(cell surface receptor signaling pathway);GO:0007186(G protein-coupled receptor signaling pathway);GO:0007189(adenylate cyclase-activating G protein-coupled receptor signaling p…	NA	NA	NA	adhesion G protein-coupled receptor G3 [Source:MGI Symbol;Acc:MGI:1859670]	retained_intron;protein_coding;nonsense_mediated_decay	R_MMU_168256(Immune_System);R_MMU_6798695(Neutrophil_degranulation);R_MMU_168249(Innate_Immune_System)	0.166833	0.350393	0.476131	-1.07057	0.000609576	0.0122019	down	yes
ENSMUSG00000109157	Gm44829		ENSMUST00000208008	NA	NA	NA	NA	predicted gene 44829 [Source:MGI Symbol;Acc:MGI:5753405]	TEC	NA	0.401102	0.81069	0.494766	-1.01518	0.000642097	0.0126548	down	yes
ENSMUSG00000000402	Egfl6	54156	ENSMUST00000000412	GO:0005178(integrin binding);GO:0005509(calcium ion binding);GO:0005576(extracellular region);GO:0005604(basement membrane);GO:0007155(cell adhesion);GO:0007275(multicellular organism development);GO:0010811(positive regulation of cell-substrate adhesion);GO:0016020(membrane);GO:0030154(cell differentiation);GO:0030198(extracellular matrix organization);GO:0031012(extracellular matrix)	NA	NA	NA	EGF-like-domain, multiple 6 [Source:MGI Symbol;Acc:MGI:1858599]	protein_coding	NA	0.42501	0.863689	0.492087	-1.02302	0.000700521	0.0135626	down	yes
ENSMUSG00000111929	Gm48780		ENSMUST00000218917	NA	NA	NA	NA	predicted gene, 48780 [Source:MGI Symbol;Acc:MGI:6098477]	antisense	NA	1.30439	2.61463	0.49888	-1.00324	0.000702203	0.0135749	down	yes
ENSMUSG00000003411	Rab3b	69908	ENSMUST00000106650;ENSMUST00000003502	GO:0000166(nucleotide binding);GO:0003924(GTPase activity);GO:0005515(protein binding);GO:0005525(GTP binding);GO:0005737(cytoplasm);GO:0005768(endosome);GO:0005794(Golgi apparatus);GO:0005829(cytosol);GO:0005886(plasma membrane);GO:0006904(vesicle docking involved in exocytosis);GO:0008021(synaptic vesicle);GO:0009306(protein secretion);GO:0015031(protein transport);GO:0016020(membrane);GO:00171…	NA	K06108	NA	RAB3B, member RAS oncogene family [Source:MGI Symbol;Acc:MGI:1917158]	protein_coding	R_MMU_8873719(RAB_geranylgeranylation);R_MMU_597592(Post_translational_protein_modification);R_MMU_392499(Metabolism_of_proteins)	0.318561	0.653824	0.487227	-1.03733	0.000734802	0.0141002	down	yes
ENSMUSG00000058297	Spock2	94214	ENSMUST00000121820	GO:0005509(calcium ion binding);GO:0005515(protein binding);GO:0005539(glycosaminoglycan binding);GO:0005576(extracellular region);GO:0010811(positive regulation of cell-substrate adhesion);GO:0019800(peptide cross-linking via chondroitin 4-sulfate glycosaminoglycan);GO:0030021(extracellular matrix structural constituent conferring compression resistance);GO:0030198(extracellular matrix organizat…	NA	K08136	NA	sparc/osteonectin, cwcv and kazal-like domains proteoglycan 2 [Source:MGI Symbol;Acc:MGI:1891351]	protein_coding	NA	0.220561	0.442064	0.498935	-1.00308	0.000770584	0.0146016	down	yes
ENSMUSG00000101586	Gm29017		ENSMUST00000190598	NA	NA	NA	NA	predicted gene 29017 [Source:MGI Symbol;Acc:MGI:5579723]	antisense	NA	0.438905	0.943954	0.464964	-1.10481	0.000803507	0.0151062	down	yes
ENSMUSG00000004347	Pde1c	18575	ENSMUST00000239143;ENSMUST00000164752;ENSMUST00000166102;ENSMUST00000044505	GO:0004114(3',5'-cyclic-nucleotide phosphodiesterase activity);GO:0004117(calmodulin-dependent cyclic-nucleotide phosphodiesterase activity);GO:0005516(calmodulin binding);GO:0005764(lysosome);GO:0005929(cilium);GO:0007165(signal transduction);GO:0007608(sensory perception of smell);GO:0008081(phosphoric diester hydrolase activity);GO:0016787(hydrolase activity);GO:0030552(cAMP binding);GO:004302…	00230(Purine metabolism);04020(Calcium signaling pathway);04740(Olfactory transduction);04742(Taste transduction);04924(Renin secretion);05032(Morphine addiction);05032(Morphine addiction)	K13755	EC:3.1.4.17	phosphodiesterase 1C [Source:MGI Symbol;Acc:MGI:108413]	protein_coding	R_MMU_112040(G_protein_mediated_events);R_MMU_111997(CaM_pathway);R_MMU_112043(PLC_beta_mediated_events);R_MMU_1489509(DAG_and_IP3_signaling);R_MMU_372790(Signaling_by_GPCR);R_MMU_388396(GPCR_downstream_signalling);R_MMU_162582(Signal_Transduction);R_MMU_9006925(Intracellular_signaling_by_second_messengers);R_MMU_111933(Calmodulin_induced_events);R_MMU_418594(G_alpha_(i)_signalling_events);R_MMU_…	0.0503467	0.102778	0.489857	-1.02957	0.000809676	0.0151782	down	yes
ENSMUSG00000042784	Muc1	17829	ENSMUST00000041142;ENSMUST00000146844	GO:0005634(nucleus);GO:0005737(cytoplasm);GO:0005886(plasma membrane);GO:0016020(membrane);GO:0016324(apical plasma membrane);GO:0016324(apical plasma membrane)	NA	K06568	NA	mucin 1, transmembrane [Source:MGI Symbol;Acc:MGI:97231]	protein_coding;processed_transcript	R_MMU_913709(O_linked_glycosylation_of_mucins);R_MMU_5173105(O_linked_glycosylation);R_MMU_597592(Post_translational_protein_modification);R_MMU_392499(Metabolism_of_proteins);R_MMU_977068(Termination_of_O_glycan_biosynthesis)	0.415428	0.856426	0.485072	-1.04373	0.000850693	0.0157651	down	yes
ENSMUSG00000062296	Trank1	320429	ENSMUST00000078626;ENSMUST00000198890;ENSMUST00000197650	GO:0003674(molecular_function);GO:0005515(protein binding);GO:0005575(cellular_component);GO:0008150(biological_process);GO:0008150(biological_process)	NA	NA	NA	tetratricopeptide repeat and ankyrin repeat containing 1 [Source:MGI Symbol;Acc:MGI:1341834]	protein_coding;processed_transcript;retained_intron	NA	0.0740827	0.155084	0.477694	-1.06584	0.000850693	0.0157651	down	yes
ENSMUSG00000107254	Gm43769		ENSMUST00000201871	NA	NA	NA	NA	predicted gene 43769 [Source:MGI Symbol;Acc:MGI:5663906]	TEC	NA	0.213341	0.452289	0.471692	-1.08408	0.000946542	0.0172462	down	yes
ENSMUSG00000025854	Fam20c	80752	ENSMUST00000160645;ENSMUST00000161641;ENSMUST00000197027;ENSMUST00000026972	GO:0000166(nucleotide binding);GO:0001501(skeletal system development);GO:0004674(protein serine/threonine kinase activity);GO:0005509(calcium ion binding);GO:0005524(ATP binding);GO:0005576(extracellular region);GO:0005615(extracellular space);GO:0005737(cytoplasm);GO:0005794(Golgi apparatus);GO:0006468(protein phosphorylation);GO:0016301(kinase activity);GO:0016310(phosphorylation);GO:0016740(t…	NA	K21958	EC:2.7.11.1	family with sequence similarity 20, member C [Source:MGI Symbol;Acc:MGI:2136853]	nonsense_mediated_decay;retained_intron;protein_coding	R_MMU_8957275(Post_translational_protein_phosphorylation);R_MMU_597592(Post_translational_protein_modification);R_MMU_392499(Metabolism_of_proteins);R_MMU_381426(Regulation_of_Insulin_like_Growth_Factor_(IGF)_transport_and_uptake_by_Insulin_like_Growth_Factor_Binding_Proteins_(IGFBPs))	0.165824	0.333008	0.497957	-1.00591	0.0010349	0.0186469	down	yes
ENSMUSG00000115248	Gm49037		ENSMUST00000227392	NA	NA	NA	NA	predicted gene, 49037 [Source:MGI Symbol;Acc:MGI:6118410]	processed_pseudogene	NA	2.86908	5.74052	0.499794	-1.00059	0.00138503	0.0236749	down	yes
ENSMUSG00000001665	Gstt3	103140	ENSMUST00000133869;ENSMUST00000173537;ENSMUST00000218091;ENSMUST00000001715	GO:0004364(glutathione transferase activity);GO:0005515(protein binding);GO:0005737(cytoplasm);GO:0006749(glutathione metabolic process);GO:0016740(transferase activity);GO:0016740(transferase activity)	00480(Glutathione metabolism);00980(Metabolism of xenobiotics by cytochrome P450);00982(Drug metabolism - cytochrome P450);00983(Drug metabolism - other enzymes);01524(Platinum drug resistance);05200(Pathways in cancer);05204(Chemical carcinogenesis);05225(Hepatocellular carcinoma);05418(Fluid shear stress and atherosclerosis);05418(Fluid shear stress and atherosclerosis)	K00799	EC:2.5.1.18	glutathione S-transferase, theta 3 [Source:MGI Symbol;Acc:MGI:2143526]	protein_coding;retained_intron	NA	0.253729	0.526491	0.481924	-1.05312	0.00143079	0.0242339	down	yes
ENSMUSG00000074629	4930518I15Rik	74704	ENSMUST00000099141;ENSMUST00000238678	NA	NA	NA	NA	RIKEN cDNA 4930518I15 gene [Source:MGI Symbol;Acc:MGI:1921954]	TEC	NA	0.577361	1.17367	0.491927	-1.02349	0.00180859	0.0289352	down	yes
ENSMUSG00000105868	Gm43766		ENSMUST00000200590	NA	NA	NA	NA	predicted gene 43766 [Source:MGI Symbol;Acc:MGI:5663903]	TEC	NA	0.166347	0.339986	0.489276	-1.03128	0.00192254	0.0302736	down	yes
ENSMUSG00000090877	Hspa1b	15511	ENSMUST00000172753	GO:0000166(nucleotide binding);GO:0002199(zona pellucida receptor complex);GO:0005515(protein binding);GO:0005524(ATP binding);GO:0005634(nucleus);GO:0005737(cytoplasm);GO:0005739(mitochondrion);GO:0005759(mitochondrial matrix);GO:0005813(centrosome);GO:0005815(microtubule organizing center);GO:0005829(cytosol);GO:0005856(cytoskeleton);GO:0005886(plasma membrane);GO:0006457(protein folding);GO:00…	03040(Spliceosome);04010(MAPK signaling pathway);04141(Protein processing in endoplasmic reticulum);04144(Endocytosis);04213(Longevity regulating pathway - multiple species);04612(Antigen processing and presentation);04915(Estrogen signaling pathway);05134(Legionellosis);05145(Toxoplasmosis);05162(Measles);05164(Influenza A)	K03283	NA	heat shock protein 1B [Source:MGI Symbol;Acc:MGI:99517]	protein_coding	R_MMU_3371453(Regulation_of_HSF1_mediated_heat_shock_response);R_MMU_2262752(Cellular_responses_to_stress);R_MMU_3371571(HSF1_dependent_transactivation);R_MMU_3371568(Attenuation_phase);R_MMU_8953897(Cellular_responses_to_external_stimuli);R_MMU_450408(AUF1_(hnRNP_D0)_binds_and_destabilizes_mRNA);R_MMU_450531(Regulation_of_mRNA_stability_by_proteins_that_bind_AU_rich_elements);R_MMU_3371556(Cellu…	2127.31	175.668	12.1099	3.59811	3.10826e-57	2.01897e-53	up	yes
ENSMUSG00000091971	Hspa1a	193740	ENSMUST00000087328	GO:0000166(nucleotide binding);GO:0000723(telomere maintenance);GO:0001664(G protein-coupled receptor binding);GO:0002020(protease binding);GO:0003714(transcription corepressor activity);GO:0005102(signaling receptor binding);GO:0005515(protein binding);GO:0005524(ATP binding);GO:0005634(nucleus);GO:0005737(cytoplasm);GO:0005739(mitochondrion);GO:0005813(centrosome);GO:0005814(centriole);GO:00058…	03040(Spliceosome);04010(MAPK signaling pathway);04141(Protein processing in endoplasmic reticulum);04144(Endocytosis);04213(Longevity regulating pathway - multiple species);04612(Antigen processing and presentation);04915(Estrogen signaling pathway);05020(Prion diseases);05134(Legionellosis);05145(Toxoplasmosis);05162(Measles);05164(Influenza A)	K03283	NA	heat shock protein 1A [Source:MGI Symbol;Acc:MGI:96244]	protein_coding	R_MMU_3371453(Regulation_of_HSF1_mediated_heat_shock_response);R_MMU_2262752(Cellular_responses_to_stress);R_MMU_3371571(HSF1_dependent_transactivation);R_MMU_3371568(Attenuation_phase);R_MMU_8953897(Cellular_responses_to_external_stimuli);R_MMU_450408(AUF1_(hnRNP_D0)_binds_and_destabilizes_mRNA);R_MMU_450531(Regulation_of_mRNA_stability_by_proteins_that_bind_AU_rich_elements);R_MMU_3371556(Cellu…	1597.97	152.689	10.4655	3.38757	6.60249e-52	2.8591e-48	up	yes
ENSMUSG00000059149	Mfsd4a	213006	ENSMUST00000159382;ENSMUST00000046658;ENSMUST00000144548;ENSMUST00000126927	GO:0005355(glucose transmembrane transporter activity);GO:0005575(cellular_component);GO:0016020(membrane);GO:0016021(integral component of membrane);GO:0022857(transmembrane transporter activity);GO:0055085(transmembrane transport);GO:1904659(glucose transmembrane transport);GO:1904659(glucose transmembrane transport)	NA	NA	NA	major facilitator superfamily domain containing 4A [Source:MGI Symbol;Acc:MGI:2442786]	retained_intron;protein_coding	NA	8.29081	0.694347	11.9405	3.57779	2.82065e-51	9.16077e-48	up	yes
ENSMUSG00000073415	Gm10501	100303733	ENSMUST00000151136	NA	NA	NA	NA	predicted gene 10501 [Source:MGI Symbol;Acc:MGI:3704476]	antisense	NA	3.97687	0.447395	8.88894	3.15201	2.83848e-29	5.26782e-26	up	yes
ENSMUSG00000005483	Dnajb1	81489	ENSMUST00000212300;ENSMUST00000005620	GO:0001671(ATPase activator activity);GO:0003714(transcription corepressor activity);GO:0005634(nucleus);GO:0005654(nucleoplasm);GO:0005730(nucleolus);GO:0005737(cytoplasm);GO:0005829(cytosol);GO:0006457(protein folding);GO:0014069(postsynaptic density);GO:0030544(Hsp70 protein binding);GO:0032781(positive regulation of ATPase activity);GO:0043025(neuronal cell body);GO:0043197(dendritic spine);G…	04141(Protein processing in endoplasmic reticulum);05164(Influenza A);05164(Influenza A)	K09507	NA	DnaJ heat shock protein family (Hsp40) member B1 [Source:MGI Symbol;Acc:MGI:1931874]	protein_coding	R_MMU_3371453(Regulation_of_HSF1_mediated_heat_shock_response);R_MMU_5683057(MAPK_family_signaling_cascades);R_MMU_2262752(Cellular_responses_to_stress);R_MMU_3371571(HSF1_dependent_transactivation);R_MMU_3371568(Attenuation_phase);R_MMU_8953897(Cellular_responses_to_external_stimuli);R_MMU_3371556(Cellular_response_to_heat_stress);R_MMU_3371497(HSP90_chaperone_cycle_for_steroid_hormone_receptors…	359.715	70.8949	5.07391	2.3431	5.66255e-28	8.17358e-25	up	yes
ENSMUSG00000004951	Hspb1	15507	ENSMUST00000005077;ENSMUST00000111155	GO:0000502(proteasome complex);GO:0001932(regulation of protein phosphorylation);GO:0005080(protein kinase C binding);GO:0005634(nucleus);GO:0005737(cytoplasm);GO:0005819(spindle);GO:0005856(cytoskeleton);GO:0005886(plasma membrane);GO:0006469(negative regulation of protein kinase activity);GO:0006986(response to unfolded protein);GO:0008426(protein kinase C inhibitor activity);GO:0009615(respons…	04010(MAPK signaling pathway);04370(VEGF signaling pathway);05146(Amoebiasis);05146(Amoebiasis)	K04455	NA	heat shock protein 1 [Source:MGI Symbol;Acc:MGI:96240]	protein_coding	R_MMU_5683057(MAPK_family_signaling_cascades);R_MMU_4420097(VEGFA_VEGFR2_Pathway);R_MMU_9009391(Extra_nuclear_estrogen_signaling);R_MMU_9006931(Signaling_by_Nuclear_Receptors);R_MMU_450408(AUF1_(hnRNP_D0)_binds_and_destabilizes_mRNA);R_MMU_450531(Regulation_of_mRNA_stability_by_proteins_that_bind_AU_rich_elements);R_MMU_8953854(Metabolism_of_RNA);R_MMU_194138(Signaling_by_VEGF);R_MMU_8939211(ESR_…	44.421	8.18606	5.42642	2.44	1.39447e-27	1.81156e-24	up	yes
ENSMUSG00000029657	Hsph1	15505	ENSMUST00000074846;ENSMUST00000201431;ENSMUST00000201877;ENSMUST00000202137;ENSMUST00000202361;ENSMUST00000201452;ENSMUST00000201666;ENSMUST00000201559	GO:0000166(nucleotide binding);GO:0000774(adenyl-nucleotide exchange factor activity);GO:0005515(protein binding);GO:0005524(ATP binding);GO:0005576(extracellular region);GO:0005634(nucleus);GO:0005654(nucleoplasm);GO:0005737(cytoplasm);GO:0005829(cytosol);GO:0005874(microtubule);GO:0006986(response to unfolded protein);GO:0032991(protein-containing complex);GO:0043014(alpha-tubulin binding);GO:0…	04141(Protein processing in endoplasmic reticulum);04141(Protein processing in endoplasmic reticulum)	K09485	NA	heat shock 105kDa/110kDa protein 1 [Source:MGI Symbol;Acc:MGI:105053]	protein_coding;retained_intron;processed_transcript	R_MMU_3371453(Regulation_of_HSF1_mediated_heat_shock_response);R_MMU_2262752(Cellular_responses_to_stress);R_MMU_8953897(Cellular_responses_to_external_stimuli);R_MMU_3371556(Cellular_response_to_heat_stress)	174.112	36.0123	4.83478	2.27345	1.42152e-26	1.67881e-23	up	yes
ENSMUSG00000078584	AU022252	230696	ENSMUST00000141112;ENSMUST00000132778;ENSMUST00000144309;ENSMUST00000046260	GO:0005575(cellular_component);GO:0008150(biological_process);GO:0042802(identical protein binding);GO:0042802(identical protein binding)	NA	NA	NA	expressed sequence AU022252 [Source:MGI Symbol;Acc:MGI:2140466]	protein_coding;processed_transcript	NA	1.80267	0.31569	5.71024	2.51355	2.83029e-25	2.82833e-22	up	yes
ENSMUSG00000048497	Mmgt2	216829	ENSMUST00000142112;ENSMUST00000155759;ENSMUST00000129162;ENSMUST00000148696;ENSMUST00000062860;ENSMUST00000127589;ENSMUST00000148707	GO:0000139(Golgi membrane);GO:0005375(copper ion transmembrane transporter activity);GO:0005384(manganese ion transmembrane transporter activity);GO:0005768(endosome);GO:0005769(early endosome);GO:0005794(Golgi apparatus);GO:0005886(plasma membrane);GO:0006812(cation transport);GO:0006824(cobalt ion transport);GO:0006825(copper ion transport);GO:0006828(manganese ion transport);GO:0015087(cobalt …	NA	NA	NA	membrane magnesium transporter 2 [Source:MGI Symbol;Acc:MGI:2448491]	processed_transcript;protein_coding;retained_intron	NA	2.69869	0.464911	5.80476	2.53724	2.56767e-24	2.08478e-21	up	yes
ENSMUSG00000095134	Mid1-ps1	107988026	ENSMUST00000167967	NA	NA	NA	NA	midline 1, pseudogene 1 [Source:MGI Symbol;Acc:MGI:5780070]	unprocessed_pseudogene	NA	24.7857	6.18254	4.00899	2.00324	2.49108e-19	1.3484e-16	up	yes
ENSMUSG00000035299	Mid1	17318,4350	ENSMUST00000079443;ENSMUST00000112105;ENSMUST00000163810;ENSMUST00000078947;ENSMUST00000151722;ENSMUST00000146073;ENSMUST00000149258	GO:0005515(protein binding);GO:0005737(cytoplasm);GO:0005856(cytoskeleton);GO:0005874(microtubule);GO:0005881(cytoplasmic microtubule);GO:0007026(negative regulation of microtubule depolymerization);GO:0008017(microtubule binding);GO:0008270(zinc ion binding);GO:0015630(microtubule cytoskeleton);GO:0016740(transferase activity);GO:0019899(enzyme binding);GO:0031625(ubiquitin protein ligase bindin…	04120(Ubiquitin mediated proteolysis);04120(Ubiquitin mediated proteolysis)	K08285	EC:2.3.2.27	midline 1 [Source:MGI Symbol;Acc:MGI:1100537]	protein_coding;processed_transcript	NA	12.5591	3.38835	3.70657	1.89008	8.95527e-19	4.47453e-16	up	yes
ENSMUSG00000114278	Gm49027		ENSMUST00000197682	GO:0016020(membrane);GO:0016021(integral component of membrane)	NA	NA	NA	predicted gene, 49027 [Source:MGI Symbol;Acc:MGI:6118396]	protein_coding	NA	4.9598	1.11813	4.4358	2.1492	9.1503e-18	3.71474e-15	up	yes
ENSMUSG00000059005	Hnrnpa3	229279	ENSMUST00000132392;ENSMUST00000111964;ENSMUST00000111961;ENSMUST00000111962	GO:0003676(nucleic acid binding);GO:0003723(RNA binding);GO:0003729(mRNA binding);GO:0005634(nucleus);GO:0005654(nucleoplasm);GO:0005681(spliceosomal complex);GO:0005737(cytoplasm);GO:0006397(mRNA processing);GO:0008380(RNA splicing);GO:0014069(postsynaptic density);GO:0019013(viral nucleocapsid);GO:0035770(ribonucleoprotein granule);GO:0043005(neuron projection);GO:0051028(mRNA transport);GO:005…	03040(Spliceosome);03040(Spliceosome)	K12741	NA	heterogeneous nuclear ribonucleoprotein A3 [Source:MGI Symbol;Acc:MGI:1917171]	retained_intron;protein_coding	R_MMU_72172(mRNA_Splicing);R_MMU_72203(Processing_of_Capped_Intron_Containing_Pre_mRNA);R_MMU_72163(mRNA_Splicing_Major_Pathway);R_MMU_8953854(Metabolism_of_RNA)	21.4285	6.53767	3.27769	1.71268	4.66271e-16	1.6825e-13	up	yes
ENSMUSG00000028414	Fktn	246179	ENSMUST00000107638;ENSMUST00000128667;ENSMUST00000061771;ENSMUST00000221657	GO:0000139(Golgi membrane);GO:0001764(neuron migration);GO:0005634(nucleus);GO:0005737(cytoplasm);GO:0005783(endoplasmic reticulum);GO:0005794(Golgi apparatus);GO:0005801(cis-Golgi network);GO:0006486(protein glycosylation);GO:0006493(protein O-linked glycosylation);GO:0008285(negative regulation of cell population proliferation);GO:0016020(membrane);GO:0016021(integral component of membrane);GO:…	00515(Mannose type O-glycan biosynthesis);00515(Mannose type O-glycan biosynthesis)	K19872	EC:2.7.8.-	fukutin [Source:MGI Symbol;Acc:MGI:2179507]	nonsense_mediated_decay;protein_coding	NA	1.51936	0.409409	3.71111	1.89185	1.28353e-15	4.06691e-13	up	yes
ENSMUSG00000053877	Srcap	100043597	ENSMUST00000190390;ENSMUST00000189136;ENSMUST00000066582;ENSMUST00000185401;ENSMUST00000186672;ENSMUST00000188124;ENSMUST00000187442;ENSMUST00000189449;ENSMUST00000098025;ENSMUST00000186759;ENSMUST00000187040;ENSMUST00000189812	GO:0000166(nucleotide binding);GO:0000812(Swr1 complex);GO:0003677(DNA binding);GO:0005524(ATP binding);GO:0005634(nucleus);GO:0005654(nucleoplasm);GO:0005794(Golgi apparatus);GO:0006338(chromatin remodeling);GO:0016458(gene silencing);GO:0016604(nuclear body);GO:0016887(ATPase activity);GO:0032991(protein-containing complex);GO:0042393(histone binding);GO:0043044(ATP-dependent chromatin remodeli…	NA	K11661	EC:3.6.4.-	Snf2-related CREBBP activator protein [Source:MGI Symbol;Acc:MGI:2444036]	protein_coding;retained_intron;processed_transcript	NA	13.6394	4.2806	3.18632	1.67189	1.47713e-15	4.5689e-13	up	yes
ENSMUSG00000070425	Xntrpc	102443351	ENSMUST00000123372;ENSMUST00000084843;ENSMUST00000139104	GO:0000012(single strand break repair);GO:0003674(molecular_function);GO:0003684(damaged DNA binding);GO:0005216(ion channel activity);GO:0005262(calcium channel activity);GO:0005575(cellular_component);GO:0005634(nucleus);GO:0005887(integral component of plasma membrane);GO:0006811(ion transport);GO:0006828(manganese ion transport);GO:0007338(single fertilization);GO:0008150(biological_process);…	NA	K04965	NA	Xndc1-transient receptor potential cation channel, subfamily C, member 2 readthrough [Source:MGI Symbol;Acc:MGI:5546370]	nonsense_mediated_decay;protein_coding	NA	2.55912	0.703784	3.63623	1.86244	1.53113e-15	4.62579e-13	up	yes
ENSMUSG00000093593	Gm20683		ENSMUST00000176751	GO:0000166(nucleotide binding);GO:0003924(GTPase activity);GO:0005509(calcium ion binding);GO:0005525(GTP binding);GO:0005739(mitochondrion);GO:0016020(membrane);GO:0016021(integral component of membrane);GO:0016787(hydrolase activity)	NA	NA	NA	predicted gene 20683 [Source:MGI Symbol;Acc:MGI:5313130]	nonsense_mediated_decay	NA	2.8398	0.743584	3.81907	1.93322	1.68293e-14	4.20441e-12	up	yes
ENSMUSG00000026389	Steap3	68428	ENSMUST00000112641;ENSMUST00000112643;ENSMUST00000112640	GO:0005737(cytoplasm);GO:0005768(endosome);GO:0005771(multivesicular body);GO:0009306(protein secretion);GO:0010008(endosome membrane);GO:0016020(membrane);GO:0016021(integral component of membrane);GO:0055072(iron ion homeostasis);GO:0055072(iron ion homeostasis)	04115(p53 signaling pathway);04216(Ferroptosis);04216(Ferroptosis)	K10142	EC:1.16.1.-	STEAP family member 3 [Source:MGI Symbol;Acc:MGI:1915678]	protein_coding	R_MMU_5633008(TP53_Regulates_Transcription_of_Cell_Death_Genes);R_MMU_9013405(RHOD_GTPase_cycle);R_MMU_9012999(RHO_GTPase_cycle);R_MMU_73857(RNA_Polymerase_II_Transcription);R_MMU_212436(Generic_Transcription_Pathway);R_MMU_9035034(RHOF_GTPase_cycle);R_MMU_6803204(TP53_Regulates_Transcription_of_Genes_Involved_in_Cytochrome_C_Release);R_MMU_382551(Transport_of_small_molecules);R_MMU_3700989(Trans…	1.09491	0.277645	3.94357	1.9795	8.34505e-14	1.86915e-11	up	yes
ENSMUSG00000073676	Hspe1	15528	ENSMUST00000134628;ENSMUST00000075242	GO:0005524(ATP binding);GO:0005739(mitochondrion);GO:0005759(mitochondrial matrix);GO:0006457(protein folding);GO:0046872(metal ion binding);GO:0051082(unfolded protein binding);GO:0051085(chaperone cofactor-dependent protein refolding);GO:0051087(chaperone binding);GO:0051087(chaperone binding)	NA	K04078	NA	heat shock protein 1 (chaperonin 10) [Source:MGI Symbol;Acc:MGI:104680]	retained_intron;protein_coding	R_MMU_9012999(RHO_GTPase_cycle);R_MMU_9716542(Signaling_by_Rho_GTPases,_Miro_GTPases_and_RHOBTB3);R_MMU_194315(Signaling_by_Rho_GTPases);R_MMU_162582(Signal_Transduction);R_MMU_9013408(RHOG_GTPase_cycle)	110.145	38.3315	2.87349	1.52281	3.04376e-13	6.08331e-11	up	yes
ENSMUSG00000076621	Ighj1	777648	ENSMUST00000103430	NA	NA	NA	NA	immunoglobulin heavy joining 1 [Source:MGI Symbol;Acc:MGI:4439802]	IG_J_gene	NA	205.635	61.6943	3.33313	1.73688	3.29008e-13	6.47598e-11	up	yes
ENSMUSG00000028410	Dnaja1	15502	ENSMUST00000126020;ENSMUST00000129204;ENSMUST00000148976;ENSMUST00000030118;ENSMUST00000164233;ENSMUST00000125442;ENSMUST00000137246;ENSMUST00000137476;ENSMUST00000149794;ENSMUST00000139406	GO:0001664(G protein-coupled receptor binding);GO:0001671(ATPase activator activity);GO:0005515(protein binding);GO:0005524(ATP binding);GO:0005634(nucleus);GO:0005737(cytoplasm);GO:0005739(mitochondrion);GO:0005783(endoplasmic reticulum);GO:0005829(cytosol);GO:0006457(protein folding);GO:0007283(spermatogenesis);GO:0009408(response to heat);GO:0015630(microtubule cytoskeleton);GO:0016020(membran…	04141(Protein processing in endoplasmic reticulum);04141(Protein processing in endoplasmic reticulum)	K09502	NA	DnaJ heat shock protein family (Hsp40) member A1 [Source:MGI Symbol;Acc:MGI:1270129]	processed_transcript;protein_coding	R_MMU_2262752(Cellular_responses_to_stress);R_MMU_8953897(Cellular_responses_to_external_stimuli);R_MMU_3371497(HSP90_chaperone_cycle_for_steroid_hormone_receptors_(SHR))	123.739	43.6812	2.83279	1.50222	4.10435e-13	7.95815e-11	up	yes
ENSMUSG00000015854	Cd5l	11801	ENSMUST00000015998	GO:0002376(immune system process);GO:0004252(serine-type endopeptidase activity);GO:0005044(scavenger receptor activity);GO:0005576(extracellular region);GO:0005737(cytoplasm);GO:0005886(plasma membrane);GO:0006897(endocytosis);GO:0006915(apoptotic process);GO:0006954(inflammatory response);GO:0009986(cell surface);GO:0016020(membrane);GO:0030449(regulation of complement activation);GO:0031638(zy…	NA	NA	NA	CD5 antigen-like [Source:MGI Symbol;Acc:MGI:1334419]	protein_coding	NA	2.76997	0.776479	3.56735	1.83485	3.71155e-12	6.51578e-10	up	yes
ENSMUSG00000103358	Gm37593		ENSMUST00000191669	NA	NA	NA	NA	predicted gene, 37593 [Source:MGI Symbol;Acc:MGI:5610821]	TEC	NA	1.15966	0.29174	3.97499	1.99095	1.98527e-11	3.07031e-09	up	yes
ENSMUSG00000046959	Slc26a1	231583	ENSMUST00000051757;ENSMUST00000119270	GO:0005886(plasma membrane);GO:0005887(integral component of plasma membrane);GO:0006811(ion transport);GO:0006821(chloride transport);GO:0008271(secondary active sulfate transmembrane transporter activity);GO:0008272(sulfate transport);GO:0015106(bicarbonate transmembrane transporter activity);GO:0015108(chloride transmembrane transporter activity);GO:0015116(sulfate transmembrane transporter ac…	NA	K14700	NA	solute carrier family 26 (sulfate transporter), member 1 [Source:MGI Symbol;Acc:MGI:2385894]	protein_coding	R_MMU_71387(Metabolism_of_carbohydrates);R_MMU_1430728(Metabolism);R_MMU_156580(Phase_II_Conjugation_of_compounds);R_MMU_425393(Transport_of_inorganic_cations/anions_and_amino_acids/oligopeptides);R_MMU_425407(SLC_mediated_transmembrane_transport);R_MMU_382551(Transport_of_small_molecules);R_MMU_174362(Transport_and_synthesis_of_PAPS);R_MMU_211859(Biological_oxidations);R_MMU_156584(Cytosolic_sul…	1.08894	0.304341	3.57802	1.83916	3.78799e-11	5.72207e-09	up	yes
ENSMUSG00000076525	Igkv1-99	434028	ENSMUST00000168090	GO:0002377(immunoglobulin production);GO:0005615(extracellular space);GO:0006955(immune response)	NA	NA	NA	immunoglobulin kappa variable 1-99 [Source:MGI Symbol;Acc:MGI:4439724]	IG_V_gene	NA	12.9521	3.82535	3.38586	1.75952	7.08555e-11	1.046e-08	up	yes
ENSMUSG00000076709	Ighv1-47	629915	ENSMUST00000194865;ENSMUST00000103518	GO:0003823(antigen binding);GO:0006910(phagocytosis, recognition);GO:0006911(phagocytosis, engulfment);GO:0006958(complement activation, classical pathway);GO:0009897(external side of plasma membrane);GO:0034987(immunoglobulin receptor binding);GO:0042571(immunoglobulin complex, circulating);GO:0042742(defense response to bacterium);GO:0045087(innate immune response);GO:0050853(B cell receptor si…	NA	NA	NA	immunoglobulin heavy variable 1-47 [Source:MGI Symbol;Acc:MGI:4439890]	IG_V_gene	R_MMU_2871809(FCERI_mediated_Ca+2_mobilization);R_MMU_977606(Regulation_of_Complement_cascade);R_MMU_5653656(Vesicle_mediated_transport);R_MMU_2029481(FCGR_activation);R_MMU_2029480(Fcgamma_receptor_(FCGR)_dependent_phagocytosis);R_MMU_983705(Signaling_by_the_B_Cell_Receptor_(BCR));R_MMU_109582(Hemostasis);R_MMU_173623(Classical_antibody_mediated_complement_activation);R_MMU_166663(Initial_trigge…	11.6572	3.43818	3.39051	1.7615	1.45211e-10	2.02843e-08	up	yes
ENSMUSG00000099871	Gm21742		ENSMUST00000189352	NA	NA	NA	NA	predicted gene, 21742 [Source:MGI Symbol;Acc:MGI:5433906]	unprocessed_pseudogene	NA	6.33495	1.67246	3.78781	1.92136	1.54772e-10	2.13898e-08	up	yes
ENSMUSG00000032131	Abcg4	192663	ENSMUST00000161354;ENSMUST00000161206;ENSMUST00000159385	GO:0000166(nucleotide binding);GO:0005524(ATP binding);GO:0005886(plasma membrane);GO:0016020(membrane);GO:0016021(integral component of membrane);GO:0016887(ATPase activity);GO:0042803(protein homodimerization activity);GO:0046982(protein heterodimerization activity);GO:1990830(cellular response to leukemia inhibitory factor);GO:1990830(cellular response to leukemia inhibitory factor)	02010(ABC transporters);02010(ABC transporters)	K05680	NA	ATP binding cassette subfamily G member 4 [Source:MGI Symbol;Acc:MGI:1890594]	protein_coding;retained_intron	R_MMU_382556(ABC_family_proteins_mediated_transport);R_MMU_382551(Transport_of_small_molecules);R_MMU_1369062(ABC_transporters_in_lipid_homeostasis)	0.714506	0.198446	3.6005	1.8482	2.77922e-10	3.72215e-08	up	yes
ENSMUSG00000026080	Chst10	98388	ENSMUST00000193441;ENSMUST00000194657;ENSMUST00000027249;ENSMUST00000192175;ENSMUST00000195731;ENSMUST00000193435;ENSMUST00000194361	GO:0000139(Golgi membrane);GO:0005794(Golgi apparatus);GO:0005975(carbohydrate metabolic process);GO:0008146(sulfotransferase activity);GO:0016020(membrane);GO:0016021(integral component of membrane);GO:0016051(carbohydrate biosynthetic process);GO:0016740(transferase activity);GO:0016740(transferase activity)	00515(Mannose type O-glycan biosynthesis);00515(Mannose type O-glycan biosynthesis)	K09674	EC:2.8.2.-	carbohydrate sulfotransferase 10 [Source:MGI Symbol;Acc:MGI:2138283]	protein_coding;nonsense_mediated_decay;retained_intron	R_MMU_975576(N_glycan_antennae_elongation_in_the_medial/trans_Golgi);R_MMU_948021(Transport_to_the_Golgi_and_subsequent_modification);R_MMU_597592(Post_translational_protein_modification);R_MMU_392499(Metabolism_of_proteins);R_MMU_446203(Asparagine_N_linked_glycosylation);R_MMU_975578(Reactions_specific_to_the_complex_N_glycan_synthesis_pathway)	6.71891	2.69449	2.49357	1.31821	2.88278e-10	3.82145e-08	up	yes
ENSMUSG00000086240	Gm7846	665903	ENSMUST00000145844	NA	NA	NA	NA	predicted gene 7846 [Source:MGI Symbol;Acc:MGI:3645212]	processed_pseudogene	NA	13.5041	3.78872	3.56428	1.83361	2.97441e-10	3.90308e-08	up	yes
ENSMUSG00000007033	Hspa1l	15482	ENSMUST00000007248	GO:0000166(nucleotide binding);GO:0002199(zona pellucida receptor complex);GO:0005524(ATP binding);GO:0005634(nucleus);GO:0005737(cytoplasm);GO:0005739(mitochondrion);GO:0005759(mitochondrial matrix);GO:0005829(cytosol);GO:0005886(plasma membrane);GO:0006986(response to unfolded protein);GO:0007275(multicellular organism development);GO:0007283(spermatogenesis);GO:0007339(binding of sperm to zona…	03040(Spliceosome);04010(MAPK signaling pathway);04141(Protein processing in endoplasmic reticulum);04144(Endocytosis);04213(Longevity regulating pathway - multiple species);04612(Antigen processing and presentation);04915(Estrogen signaling pathway);05134(Legionellosis);05145(Toxoplasmosis);05162(Measles);05164(Influenza A)	K03283	NA	heat shock protein 1-like [Source:MGI Symbol;Acc:MGI:96231]	protein_coding	R_MMU_3371453(Regulation_of_HSF1_mediated_heat_shock_response);R_MMU_2262752(Cellular_responses_to_stress);R_MMU_3371571(HSF1_dependent_transactivation);R_MMU_3371568(Attenuation_phase);R_MMU_8953897(Cellular_responses_to_external_stimuli);R_MMU_3371556(Cellular_response_to_heat_stress);R_MMU_3371497(HSP90_chaperone_cycle_for_steroid_hormone_receptors_(SHR))	2.42836	0.846993	2.86704	1.51956	2.36536e-09	2.79349e-07	up	yes
ENSMUSG00000083012	Fam220a	67238	ENSMUST00000200267;ENSMUST00000196487;ENSMUST00000198982	GO:0000122(negative regulation of transcription by RNA polymerase II);GO:0005515(protein binding);GO:0005634(nucleus);GO:0006470(protein dephosphorylation);GO:0032092(positive regulation of protein binding);GO:0097677(STAT family protein binding);GO:0097677(STAT family protein binding)	NA	NA	NA	family with sequence similarity 220, member A [Source:MGI Symbol;Acc:MGI:1914488]	protein_coding;retained_intron	NA	3.67304	1.45507	2.52431	1.33589	2.41035e-09	2.82098e-07	up	yes
ENSMUSG00000117962	Gm6402	623169	ENSMUST00000235315	NA	NA	NA	NA	predicted pseudogene 6402 [Source:MGI Symbol;Acc:MGI:3645740]	processed_pseudogene	NA	8.94966	2.78006	3.21923	1.68672	4.47089e-09	4.86132e-07	up	yes
ENSMUSG00000030847	Bag3	29810	ENSMUST00000033136	GO:0000045(autophagosome assembly);GO:0000774(adenyl-nucleotide exchange factor activity);GO:0001725(stress fiber);GO:0005515(protein binding);GO:0005634(nucleus);GO:0005737(cytoplasm);GO:0005829(cytosol);GO:0005886(plasma membrane);GO:0006915(apoptotic process);GO:0007420(brain development);GO:0008625(extrinsic apoptotic signaling pathway via death domain receptors);GO:0010664(negative regulatio…	NA	K09557	NA	BCL2-associated athanogene 3 [Source:MGI Symbol;Acc:MGI:1352493]	protein_coding	R_MMU_3371453(Regulation_of_HSF1_mediated_heat_shock_response);R_MMU_2262752(Cellular_responses_to_stress);R_MMU_8953897(Cellular_responses_to_external_stimuli);R_MMU_3371556(Cellular_response_to_heat_stress)	3.52378	1.35795	2.59492	1.37569	6.58232e-09	6.73314e-07	up	yes
ENSMUSG00000016995	Matn4	17183	ENSMUST00000154940;ENSMUST00000103103;ENSMUST00000103104	GO:0005509(calcium ion binding);GO:0005509(calcium ion binding)	NA	NA	NA	matrilin 4 [Source:MGI Symbol;Acc:MGI:1328314]	retained_intron;protein_coding	R_MMU_1474244(Extracellular_matrix_organization);R_MMU_3000178(ECM_proteoglycans)	0.745428	0.242364	3.07565	1.62089	1.01667e-08	1.00821e-06	up	yes
ENSMUSG00000093906	Igkv9-129	692182	ENSMUST00000200578;ENSMUST00000103308	GO:0002250(adaptive immune response);GO:0002376(immune system process);GO:0002377(immunoglobulin production);GO:0005615(extracellular space);GO:0006955(immune response);GO:0019814(immunoglobulin complex);GO:0019814(immunoglobulin complex)	NA	NA	NA	immunoglobulin kappa variable 9-129 [Source:MGI Symbol;Acc:MGI:3525017]	IG_V_gene	NA	12.0112	4.13924	2.90179	1.53694	1.5017e-08	1.41366e-06	up	yes
ENSMUSG00000076541	Igkv4-79	213684	ENSMUST00000103342	GO:0002377(immunoglobulin production);GO:0005615(extracellular space);GO:0006955(immune response)	NA	NA	NA	immunoglobulin kappa variable 4-79 [Source:MGI Symbol;Acc:MGI:2685040]	IG_V_gene	NA	75.4567	32.6043	2.31432	1.21059	1.88739e-08	1.73894e-06	up	yes
ENSMUSG00000031543	Ank1	11733	ENSMUST00000141784;ENSMUST00000123418;ENSMUST00000117270;ENSMUST00000135206;ENSMUST00000152511;ENSMUST00000130311;ENSMUST00000117296;ENSMUST00000173248;ENSMUST00000033947;ENSMUST00000084038;ENSMUST00000110688;ENSMUST00000121802;ENSMUST00000117662	GO:0005515(protein binding);GO:0005634(nucleus);GO:0005737(cytoplasm);GO:0005856(cytoskeleton);GO:0005886(plasma membrane);GO:0006779(porphyrin-containing compound biosynthetic process);GO:0006888(endoplasmic reticulum to Golgi vesicle-mediated transport);GO:0007165(signal transduction);GO:0008093(cytoskeletal adaptor activity);GO:0009898(cytoplasmic side of plasma membrane);GO:0010638(positive r…	05205(Proteoglycans in cancer);05205(Proteoglycans in cancer)	K10380	NA	ankyrin 1, erythroid [Source:MGI Symbol;Acc:MGI:88024]	protein_coding;nonsense_mediated_decay;retained_intron	R_MMU_5653656(Vesicle_mediated_transport);R_MMU_373760(L1CAM_interactions);R_MMU_199977(ER_to_Golgi_Anterograde_Transport);R_MMU_948021(Transport_to_the_Golgi_and_subsequent_modification);R_MMU_597592(Post_translational_protein_modification);R_MMU_392499(Metabolism_of_proteins);R_MMU_446203(Asparagine_N_linked_glycosylation);R_MMU_199991(Membrane_Trafficking);R_MMU_422475(Axon_guidance);R_MMU_445…	1.40669	0.596335	2.35889	1.23811	1.91023e-08	1.74759e-06	up	yes
ENSMUSG00000041237	Pklr	18770	ENSMUST00000047111;ENSMUST00000151591;ENSMUST00000107482	GO:0000166(nucleotide binding);GO:0000287(magnesium ion binding);GO:0001666(response to hypoxia);GO:0003824(catalytic activity);GO:0004743(pyruvate kinase activity);GO:0005524(ATP binding);GO:0005829(cytosol);GO:0005975(carbohydrate metabolic process);GO:0006096(glycolytic process);GO:0006754(ATP biosynthetic process);GO:0007584(response to nutrient);GO:0008152(metabolic process);GO:0009408(respo…	00010(Glycolysis / Gluconeogenesis);00230(Purine metabolism);00620(Pyruvate metabolism);04910(Insulin signaling pathway);04930(Type II diabetes mellitus);04932(Non-alcoholic fatty liver disease (NAFLD));04950(Maturity onset diabetes of the young);04950(Maturity onset diabetes of the young)	K12406	EC:2.7.1.40	pyruvate kinase liver and red blood cell [Source:MGI Symbol;Acc:MGI:97604]	protein_coding;processed_transcript	NA	2.67821	1.06244	2.52081	1.33388	2.19942e-08	1.97053e-06	up	yes
ENSMUSG00000010175	Prox1	19130	ENSMUST00000175916	GO:0000122(negative regulation of transcription by RNA polymerase II);GO:0000976(transcription regulatory region sequence-specific DNA binding);GO:0000978(RNA polymerase II cis-regulatory region sequence-specific DNA binding);GO:0000981(DNA-binding transcription factor activity, RNA polymerase II-specific);GO:0001227(DNA-binding transcription repressor activity, RNA polymerase II-specific);GO:000…	NA	K20211	NA	prospero homeobox 1 [Source:MGI Symbol;Acc:MGI:97772]	protein_coding	NA	0.558489	0.199227	2.80327	1.48711	2.40231e-08	2.13756e-06	up	yes
ENSMUSG00000028825	Rhd	19746	ENSMUST00000030627	GO:0005887(integral component of plasma membrane);GO:0008519(ammonium transmembrane transporter activity);GO:0015696(ammonium transport);GO:0016020(membrane);GO:0016021(integral component of membrane);GO:0072488(ammonium transmembrane transport)	NA	K06579	NA	Rh blood group, D antigen [Source:MGI Symbol;Acc:MGI:1202882]	protein_coding	NA	4.55588	1.77876	2.56127	1.35686	2.63899e-08	2.30088e-06	up	yes
ENSMUSG00000049950	Rpp38	227522	ENSMUST00000062672	GO:0001650(fibrillar center);GO:0001682(tRNA 5'-leader removal);GO:0004526(ribonuclease P activity);GO:0005730(nucleolus);GO:0030681(multimeric ribonuclease P complex);GO:0033204(ribonuclease P RNA binding);GO:0090501(RNA phosphodiester bond hydrolysis);GO:0090502(RNA phosphodiester bond hydrolysis, endonucleolytic)	03008(Ribosome biogenesis in eukaryotes);03013(RNA transport)	K14523	EC:3.1.26.5	ribonuclease P/MRP 38 subunit [Source:MGI Symbol;Acc:MGI:2443607]	protein_coding	R_MMU_8953854(Metabolism_of_RNA);R_MMU_72312(rRNA_processing);R_MMU_6791226(Major_pathway_of_rRNA_processing_in_the_nucleolus_and_cytosol);R_MMU_8868773(rRNA_processing_in_the_nucleus_and_cytosol)	3.08761	0.982862	3.14145	1.65143	2.91844e-08	2.49431e-06	up	yes
ENSMUSG00000112824	Gm47917		ENSMUST00000219148	NA	NA	NA	NA	predicted gene, 47917 [Source:MGI Symbol;Acc:MGI:6097168]	antisense	NA	3.53778	1.20843	2.92759	1.54971	4.20077e-08	3.45393e-06	up	yes
ENSMUSG00000108090	Gm6637	625931	ENSMUST00000204884	NA	NA	NA	NA	predicted gene 6637 [Source:MGI Symbol;Acc:MGI:3642957]	processed_pseudogene	NA	7.68152	2.40947	3.18806	1.67268	4.22934e-08	3.45556e-06	up	yes
ENSMUSG00000059108	Ifitm6	213002	ENSMUST00000081924;ENSMUST00000211330;ENSMUST00000209328	GO:0003674(molecular_function);GO:0005886(plasma membrane);GO:0016020(membrane);GO:0016021(integral component of membrane);GO:0034341(response to interferon-gamma);GO:0035455(response to interferon-alpha);GO:0035456(response to interferon-beta);GO:0045071(negative regulation of viral genome replication);GO:0046597(negative regulation of viral entry into host cell);GO:0051607(defense response to v…	NA	K06566	NA	interferon induced transmembrane protein 6 [Source:MGI Symbol;Acc:MGI:2686976]	protein_coding	R_MMU_198933(Immunoregulatory_interactions_between_a_Lymphoid_and_a_non_Lymphoid_cell);R_MMU_168256(Immune_System);R_MMU_1280218(Adaptive_Immune_System)	9.7413	3.9758	2.45015	1.29287	4.74334e-08	3.82737e-06	up	yes
ENSMUSG00000052565	H1f3	14957	ENSMUST00000045301	GO:0000122(negative regulation of transcription by RNA polymerase II);GO:0000786(nucleosome);GO:0000790(nuclear chromatin);GO:0003677(DNA binding);GO:0003690(double-stranded DNA binding);GO:0005515(protein binding);GO:0005634(nucleus);GO:0005694(chromosome);GO:0005719(nuclear euchromatin);GO:0006334(nucleosome assembly);GO:0006355(regulation of transcription, DNA-templated);GO:0006357(regulation …	NA	K11275	NA	H1.3 linker histone, cluster member [Source:MGI Symbol;Acc:MGI:107502]	protein_coding	R_MMU_5357801(Programmed_Cell_Death);R_MMU_2559583(Cellular_Senescence);R_MMU_2262752(Cellular_responses_to_stress);R_MMU_75153(Apoptotic_execution_phase);R_MMU_8953897(Cellular_responses_to_external_stimuli);R_MMU_2559584(Formation_of_Senescence_Associated_Heterochromatin_Foci_(SAHF));R_MMU_109581(Apoptosis);R_MMU_2559586(DNA_Damage/Telomere_Stress_Induced_Senescence);R_MMU_140342(Apoptosis_indu…	1.84725	0.796215	2.32004	1.21415	6.7882e-08	5.31238e-06	up	yes
ENSMUSG00000096670	Ighv2-6	630486	ENSMUST00000179657	GO:0003823(antigen binding);GO:0006910(phagocytosis, recognition);GO:0006911(phagocytosis, engulfment);GO:0006958(complement activation, classical pathway);GO:0009897(external side of plasma membrane);GO:0034987(immunoglobulin receptor binding);GO:0042571(immunoglobulin complex, circulating);GO:0042742(defense response to bacterium);GO:0045087(innate immune response);GO:0050853(B cell receptor si…	NA	NA	NA	immunoglobulin heavy variable 2-6 [Source:MGI Symbol;Acc:MGI:4439518]	IG_V_gene	NA	113.379	51.6765	2.19402	1.13358	7.55358e-08	5.87596e-06	up	yes
ENSMUSG00000058838	Rps27a-ps2	619900	ENSMUST00000078766	NA	NA	NA	NA	ribosomal protein S27A, pseudogene 2 [Source:MGI Symbol;Acc:MGI:3643614]	processed_pseudogene	NA	127.557	58.8273	2.16833	1.11658	8.50761e-08	6.53979e-06	up	yes
ENSMUSG00000076594	Igkv6-13	667899	ENSMUST00000198184;ENSMUST00000103395	GO:0002377(immunoglobulin production);GO:0005615(extracellular space);GO:0006955(immune response);GO:0006955(immune response)	NA	NA	NA	immunoglobulin kappa variable 6-13 [Source:MGI Symbol;Acc:MGI:1330829]	IG_V_gene	NA	57.9654	25.8664	2.24096	1.16411	9.45118e-08	7.1669e-06	up	yes
ENSMUSG00000006567	Atp7b	11979	ENSMUST00000006742	GO:0000166(nucleotide binding);GO:0005375(copper ion transmembrane transporter activity);GO:0005507(copper ion binding);GO:0005524(ATP binding);GO:0005768(endosome);GO:0005770(late endosome);GO:0005783(endoplasmic reticulum);GO:0005794(Golgi apparatus);GO:0005802(trans-Golgi network);GO:0005886(plasma membrane);GO:0005923(bicellular tight junction);GO:0006811(ion transport);GO:0006812(cation tran…	01524(Platinum drug resistance)	K17686	EC:7.2.2.8	ATPase, Cu++ transporting, beta polypeptide [Source:MGI Symbol;Acc:MGI:103297]	protein_coding	R_MMU_936837(Ion_transport_by_P_type_ATPases);R_MMU_382551(Transport_of_small_molecules);R_MMU_983712(Ion_channel_transport)	0.635943	0.232835	2.7313	1.44959	9.65521e-08	7.25034e-06	up	yes
ENSMUSG00000060639	H4c9	319158	ENSMUST00000102977	GO:0000228(nuclear chromosome);GO:0000786(nucleosome);GO:0000788(nuclear nucleosome);GO:0003677(DNA binding);GO:0005515(protein binding);GO:0005634(nucleus);GO:0005654(nucleoplasm);GO:0005694(chromosome);GO:0006334(nucleosome assembly);GO:0006335(DNA replication-dependent nucleosome assembly);GO:0006336(DNA replication-independent nucleosome assembly);GO:0006352(DNA-templated transcription, initi…	05034(Alcoholism);05203(Viral carcinogenesis);05322(Systemic lupus erythematosus)	K11254	NA	H4 clustered histone 9 [Source:MGI Symbol;Acc:MGI:2448432]	protein_coding	R_MMU_2299718(Condensation_of_Prophase_Chromosomes);R_MMU_774815(Nucleosome_assembly);R_MMU_2559582(Senescence_Associated_Secretory_Phenotype_(SASP));R_MMU_5250913(Positive_epigenetic_regulation_of_rRNA_expression);R_MMU_4551638(SUMOylation_of_chromatin_organization_proteins);R_MMU_2559580(Oxidative_Stress_Induced_Senescence);R_MMU_427359(SIRT1_negatively_regulates_rRNA_expression);R_MMU_69620(Ce…	16.967	7.41334	2.28872	1.19454	1.2805e-07	9.29327e-06	up	yes
ENSMUSG00000030431	Tmem238	664968	ENSMUST00000168578	GO:0003674(molecular_function);GO:0005575(cellular_component);GO:0008150(biological_process);GO:0016020(membrane);GO:0016021(integral component of membrane)	NA	NA	NA	transmembrane protein 238 [Source:MGI Symbol;Acc:MGI:1922935]	protein_coding	NA	1.90089	0.63287	3.00361	1.5867	1.37751e-07	9.88686e-06	up	yes
ENSMUSG00000064225	Paqr9	75552	ENSMUST00000079597	GO:0005496(steroid binding);GO:0005886(plasma membrane);GO:0008289(lipid binding);GO:0016020(membrane);GO:0016021(integral component of membrane);GO:0038023(signaling receptor activity)	NA	NA	NA	progestin and adipoQ receptor family member IX [Source:MGI Symbol;Acc:MGI:1922802]	protein_coding	NA	0.607033	0.235399	2.57874	1.36667	1.51969e-07	1.08474e-05	up	yes
ENSMUSG00000028717	Tal1	21349	ENSMUST00000030489;ENSMUST00000161601;ENSMUST00000162489;ENSMUST00000136946	GO:0000118(histone deacetylase complex);GO:0000122(negative regulation of transcription by RNA polymerase II);GO:0000790(nuclear chromatin);GO:0000976(transcription regulatory region sequence-specific DNA binding);GO:0000977(RNA polymerase II regulatory region sequence-specific DNA binding);GO:0000978(RNA polymerase II cis-regulatory region sequence-specific DNA binding);GO:0000981(DNA-binding tr…	NA	NA	NA	T cell acute lymphocytic leukemia 1 [Source:MGI Symbol;Acc:MGI:98480]	protein_coding	R_MMU_73857(RNA_Polymerase_II_Transcription);R_MMU_212436(Generic_Transcription_Pathway);R_MMU_74160(Gene_expression_(Transcription));R_MMU_8878171(Transcriptional_regulation_by_RUNX1);R_MMU_8939236(RUNX1_regulates_transcription_of_genes_involved_in_differentiation_of_HSCs)	1.79354	0.755492	2.374	1.24732	1.77711e-07	1.26156e-05	up	yes
ENSMUSG00000115388	Eppk1	223650	ENSMUST00000226781	GO:0005737(cytoplasm);GO:0005856(cytoskeleton);GO:0005923(bicellular tight junction);GO:0019215(intermediate filament binding);GO:0030056(hemidesmosome);GO:0030336(negative regulation of cell migration);GO:0042060(wound healing);GO:0045095(keratin filament);GO:0045104(intermediate filament cytoskeleton organization);GO:0045109(intermediate filament organization);GO:0050680(negative regulation of …	NA	NA	NA	epiplakin 1 [Source:MGI Symbol;Acc:MGI:2386306]	protein_coding	NA	0.576863	0.239771	2.40589	1.26657	1.83038e-07	1.28532e-05	up	yes
ENSMUSG00000026815	Gfi1b	14582	ENSMUST00000028156;ENSMUST00000145690;ENSMUST00000155686;ENSMUST00000164290	GO:0000122(negative regulation of transcription by RNA polymerase II);GO:0001085(RNA polymerase II transcription factor binding);GO:0003676(nucleic acid binding);GO:0003677(DNA binding);GO:0005515(protein binding);GO:0005634(nucleus);GO:0005654(nucleoplasm);GO:0005667(transcription factor complex);GO:0005886(plasma membrane);GO:0006355(regulation of transcription, DNA-templated);GO:0007275(multic…	NA	K09223	NA	growth factor independent 1B [Source:MGI Symbol;Acc:MGI:1276578]	protein_coding;processed_transcript	NA	2.2524	0.855656	2.63237	1.39636	2.00279e-07	1.39883e-05	up	yes
ENSMUSG00000069305	Hist1h4n		ENSMUST00000102979	GO:0000228(nuclear chromosome);GO:0000786(nucleosome);GO:0000788(nuclear nucleosome);GO:0003677(DNA binding);GO:0005515(protein binding);GO:0005634(nucleus);GO:0005654(nucleoplasm);GO:0005694(chromosome);GO:0006334(nucleosome assembly);GO:0006335(DNA replication-dependent nucleosome assembly);GO:0006336(DNA replication-independent nucleosome assembly);GO:0006352(DNA-templated transcription, initi…	05034(Alcoholism);05203(Viral carcinogenesis);05322(Systemic lupus erythematosus)	K11254	NA	histone cluster 1, H4n [Source:MGI Symbol;Acc:MGI:4843992]	protein_coding	NA	6.82592	2.29247	2.97754	1.57412	2.09257e-07	1.42752e-05	up	yes
ENSMUSG00000083396	Gm15542	100043546	ENSMUST00000121585	NA	NA	NA	NA	predicted gene 15542 [Source:MGI Symbol;Acc:MGI:3782990]	processed_pseudogene	NA	27.4906	12.8156	2.14509	1.10104	2.09732e-07	1.42752e-05	up	yes
ENSMUSG00000082029	H3f3c	625328	ENSMUST00000119459	NA	NA	NA	NA	H3 histone, family 3C [Source:MGI Symbol;Acc:MGI:3650546]	processed_pseudogene	NA	10.514	4.05717	2.59147	1.37377	2.50536e-07	1.66908e-05	up	yes
ENSMUSG00000083261	Gm7816	665839	ENSMUST00000119884	NA	NA	NA	NA	predicted pseudogene 7816 [Source:MGI Symbol;Acc:MGI:3646286]	processed_pseudogene	NA	3.99072	1.55689	2.56326	1.35798	2.70462e-07	1.77453e-05	up	yes
ENSMUSG00000102712	Gm37758		ENSMUST00000194275	NA	NA	NA	NA	predicted gene, 37758 [Source:MGI Symbol;Acc:MGI:5610986]	TEC	NA	5.00899	1.77797	2.81725	1.49429	3.06508e-07	2.00092e-05	up	yes
ENSMUSG00000029866	Kel	23925	ENSMUST00000031899;ENSMUST00000141502;ENSMUST00000153760	GO:0004175(endopeptidase activity);GO:0004222(metalloendopeptidase activity);GO:0005654(nucleoplasm);GO:0005829(cytosol);GO:0005886(plasma membrane);GO:0006508(proteolysis);GO:0006874(cellular calcium ion homeostasis);GO:0008233(peptidase activity);GO:0008237(metallopeptidase activity);GO:0008361(regulation of cell size);GO:0010961(cellular magnesium ion homeostasis);GO:0016020(membrane);GO:00160…	NA	K06577	EC:3.4.24.-	Kell blood group [Source:MGI Symbol;Acc:MGI:1346053]	protein_coding;processed_transcript;retained_intron	R_MMU_373076(Class_A/1_(Rhodopsin_like_receptors));R_MMU_375276(Peptide_ligand_binding_receptors);R_MMU_500792(GPCR_ligand_binding);R_MMU_372790(Signaling_by_GPCR);R_MMU_162582(Signal_Transduction)	2.95128	1.26391	2.33504	1.22345	3.51194e-07	2.27725e-05	up	yes
ENSMUSG00000029047	Pex10	668173	ENSMUST00000125432;ENSMUST00000103180;ENSMUST00000134341;ENSMUST00000123395;ENSMUST00000133116	GO:0005777(peroxisome);GO:0005778(peroxisomal membrane);GO:0005779(integral component of peroxisomal membrane);GO:0007031(peroxisome organization);GO:0008022(protein C-terminus binding);GO:0016020(membrane);GO:0016558(protein import into peroxisome matrix);GO:0046872(metal ion binding);GO:0046872(metal ion binding)	04146(Peroxisome);04146(Peroxisome)	K13346	NA	peroxisomal biogenesis factor 10 [Source:MGI Symbol;Acc:MGI:2684988]	processed_transcript;protein_coding	R_MMU_9033241(Peroxisomal_protein_import);R_MMU_8852135(Protein_ubiquitination);R_MMU_9609507(Protein_localization);R_MMU_597592(Post_translational_protein_modification);R_MMU_392499(Metabolism_of_proteins);R_MMU_8866654(E3_ubiquitin_ligases_ubiquitinate_target_proteins)	3.84199	1.72476	2.22755	1.15546	3.55796e-07	2.27725e-05	up	yes
ENSMUSG00000105340	Gm42878		ENSMUST00000125946	GO:0004672(protein kinase activity);GO:0005516(calmodulin binding);GO:0005524(ATP binding);GO:0005634(nucleus);GO:0005737(cytoplasm);GO:0006468(protein phosphorylation);GO:0007265(Ras protein signal transduction);GO:0009931(calcium-dependent protein serine/threonine kinase activity);GO:0018105(peptidyl-serine phosphorylation);GO:0032007(negative regulation of TOR signaling);GO:0035556(intracellul…	NA	NA	NA	predicted gene 42878 [Source:MGI Symbol;Acc:MGI:5663015]	nonsense_mediated_decay	NA	1.15629	0.474272	2.43803	1.28572	3.55848e-07	2.27725e-05	up	yes
ENSMUSG00000074219	Gm10644	100126034	ENSMUST00000098595;ENSMUST00000238531;ENSMUST00000238640;ENSMUST00000238427	NA	NA	NA	NA	predicted gene 10644 [Source:MGI Symbol;Acc:MGI:3704314]	bidirectional_promoter_lncRNA	NA	2.19934	0.929058	2.36728	1.24323	4.11649e-07	2.58676e-05	up	yes
ENSMUSG00000031877	Ces2g	72361	ENSMUST00000043183;ENSMUST00000212330	GO:0004771(sterol esterase activity);GO:0004806(triglyceride lipase activity);GO:0005615(extracellular space);GO:0016042(lipid catabolic process);GO:0016787(hydrolase activity);GO:0052689(carboxylic ester hydrolase activity);GO:0052689(carboxylic ester hydrolase activity)	00983(Drug metabolism - other enzymes);00983(Drug metabolism - other enzymes)	K03927	3.1.1.56;3.1.1.84;EC:3.1.1.1	carboxylesterase 2G [Source:MGI Symbol;Acc:MGI:1919611]	protein_coding;retained_intron	NA	3.08165	1.38805	2.22014	1.15065	5.03312e-07	3.11358e-05	up	yes
ENSMUSG00000028524	Sgip1	73094	ENSMUST00000142430;ENSMUST00000131431;ENSMUST00000141624;ENSMUST00000097948;ENSMUST00000106882;ENSMUST00000140676;ENSMUST00000183855;ENSMUST00000156596;ENSMUST00000080728;ENSMUST00000072481;ENSMUST00000149547;ENSMUST00000140289;ENSMUST00000136164	GO:0002021(response to dietary excess);GO:0005515(protein binding);GO:0005543(phospholipid binding);GO:0005737(cytoplasm);GO:0005856(cytoskeleton);GO:0005886(plasma membrane);GO:0005905(clathrin-coated pit);GO:0006897(endocytosis);GO:0008017(microtubule binding);GO:0008092(cytoskeletal protein binding);GO:0015631(tubulin binding);GO:0016020(membrane);GO:0017124(SH3 domain binding);GO:0030122(AP-2…	NA	K20065	NA	SH3-domain GRB2-like (endophilin) interacting protein 1 [Source:MGI Symbol;Acc:MGI:1920344]	processed_transcript;retained_intron;protein_coding;nonsense_mediated_decay	R_MMU_5653656(Vesicle_mediated_transport);R_MMU_8856825(Cargo_recognition_for_clathrin_mediated_endocytosis);R_MMU_199991(Membrane_Trafficking);R_MMU_8856828(Clathrin_mediated_endocytosis)	2.3405	1.10378	2.12044	1.08437	5.2902e-07	3.25711e-05	up	yes
ENSMUSG00000015656	Hspa8	15481	ENSMUST00000138895;ENSMUST00000140984;ENSMUST00000149936;ENSMUST00000127699;ENSMUST00000015800;ENSMUST00000215526;ENSMUST00000117870	GO:0000166(nucleotide binding);GO:0000974(Prp19 complex);GO:0001664(G protein-coupled receptor binding);GO:0001786(phosphatidylserine binding);GO:0001916(positive regulation of T cell mediated cytotoxicity);GO:0001917(photoreceptor inner segment);GO:0003723(RNA binding);GO:0005102(signaling receptor binding);GO:0005515(protein binding);GO:0005524(ATP binding);GO:0005634(nucleus);GO:0005681(splice…	03040(Spliceosome);04010(MAPK signaling pathway);04141(Protein processing in endoplasmic reticulum);04144(Endocytosis);04213(Longevity regulating pathway - multiple species);04612(Antigen processing and presentation);04915(Estrogen signaling pathway);05134(Legionellosis);05145(Toxoplasmosis);05162(Measles);05164(Influenza A);05164(Influenza A)	K03283	NA	heat shock protein 8 [Source:MGI Symbol;Acc:MGI:105384]	retained_intron;protein_coding;processed_transcript	R_MMU_3371453(Regulation_of_HSF1_mediated_heat_shock_response);R_MMU_72172(mRNA_Splicing);R_MMU_112315(Transmission_across_Chemical_Synapses);R_MMU_432720(Lysosome_Vesicle_Biogenesis);R_MMU_5653656(Vesicle_mediated_transport);R_MMU_432722(Golgi_Associated_Vesicle_Biogenesis);R_MMU_72203(Processing_of_Capped_Intron_Containing_Pre_mRNA);R_MMU_2262752(Cellular_responses_to_stress);R_MMU_3371571(HSF1…	621.089	306.82	2.02428	1.01741	5.88306e-07	3.58811e-05	up	yes
ENSMUSG00000049807	Arhgap23	58996	ENSMUST00000121799;ENSMUST00000142465;ENSMUST00000152933;ENSMUST00000093940	GO:0005096(GTPase activator activity);GO:0005515(protein binding);GO:0007165(signal transduction);GO:0043547(positive regulation of GTPase activity);GO:0043547(positive regulation of GTPase activity)	NA	K20315	NA	Rho GTPase activating protein 23 [Source:MGI Symbol;Acc:MGI:3697726]	protein_coding;nonsense_mediated_decay;processed_transcript	R_MMU_8980692(RHOA_GTPase_cycle);R_MMU_9012999(RHO_GTPase_cycle);R_MMU_9716542(Signaling_by_Rho_GTPases,_Miro_GTPases_and_RHOBTB3);R_MMU_194315(Signaling_by_Rho_GTPases);R_MMU_162582(Signal_Transduction);R_MMU_9013149(RAC1_GTPase_cycle)	0.829539	0.345451	2.40132	1.26383	5.94152e-07	3.60683e-05	up	yes
ENSMUSG00000109618	Gm45527		ENSMUST00000211052	NA	NA	NA	NA	predicted gene 45527 [Source:MGI Symbol;Acc:MGI:5791363]	TEC	NA	3.48665	1.2149	2.8699	1.521	6.53456e-07	3.9244e-05	up	yes
ENSMUSG00000074506	Gm10705	100042355	ENSMUST00000098980	NA	NA	NA	NA	predicted gene 10705 [Source:MGI Symbol;Acc:MGI:3708678]	processed_pseudogene	NA	18.8507	8.38831	2.24725	1.16816	6.56861e-07	3.9244e-05	up	yes
ENSMUSG00000053846	Lipg	16891	ENSMUST00000235783;ENSMUST00000066532	GO:0004465(lipoprotein lipase activity);GO:0004620(phospholipase activity);GO:0004806(triglyceride lipase activity);GO:0005515(protein binding);GO:0005576(extracellular region);GO:0005615(extracellular space);GO:0005769(early endosome);GO:0005794(Golgi apparatus);GO:0006629(lipid metabolic process);GO:0006633(fatty acid biosynthetic process);GO:0007584(response to nutrient);GO:0008201(heparin bin…	00561(Glycerolipid metabolism);04979(Cholesterol metabolism);04979(Cholesterol metabolism)	K22284	EC:3.1.1.3	lipase, endothelial [Source:MGI Symbol;Acc:MGI:1341803]	retained_intron;protein_coding	R_MMU_8963899(Plasma_lipoprotein_remodeling);R_MMU_382551(Transport_of_small_molecules);R_MMU_174824(Plasma_lipoprotein_assembly,_remodeling,_and_clearance);R_MMU_8964058(HDL_remodeling)	0.637891	0.227668	2.80185	1.48638	6.58547e-07	3.9244e-05	up	yes
ENSMUSG00000038725	Pkhd1l1	192190	ENSMUST00000209244;ENSMUST00000231867;ENSMUST00000166957;ENSMUST00000038336;ENSMUST00000209939	GO:0003674(molecular_function);GO:0005515(protein binding);GO:0005929(cilium);GO:0008150(biological_process);GO:0016020(membrane);GO:0016021(integral component of membrane);GO:0016021(integral component of membrane)	NA	NA	NA	polycystic kidney and hepatic disease 1-like 1 [Source:MGI Symbol;Acc:MGI:2183153]	protein_coding;retained_intron	NA	0.382522	0.167497	2.28375	1.1914	7.54211e-07	4.41208e-05	up	yes
ENSMUSG00000068417	Pnp2	667034	ENSMUST00000095925	GO:0001882(nucleoside binding);GO:0002060(purine nucleobase binding);GO:0003824(catalytic activity);GO:0004731(purine-nucleoside phosphorylase activity);GO:0005576(extracellular region);GO:0005634(nucleus);GO:0005737(cytoplasm);GO:0005829(cytosol);GO:0006139(nucleobase-containing compound metabolic process);GO:0008144(drug binding);GO:0009116(nucleoside metabolic process);GO:0016740(transferase a…	00230(Purine metabolism);00240(Pyrimidine metabolism);00760(Nicotinate and nicotinamide metabolism)	K03783	EC:2.4.2.1	purine-nucleoside phosphorylase 2 [Source:MGI Symbol;Acc:MGI:3712328]	protein_coding	R_MMU_74217(Purine_salvage);R_MMU_1430728(Metabolism);R_MMU_8956319(Nucleobase_catabolism);R_MMU_168256(Immune_System);R_MMU_8956321(Nucleotide_salvage);R_MMU_6798695(Neutrophil_degranulation);R_MMU_168249(Innate_Immune_System);R_MMU_15869(Metabolism_of_nucleotides);R_MMU_74259(Purine_catabolism)	1.88352	0.678803	2.77477	1.47237	7.75619e-07	4.49824e-05	up	yes
ENSMUSG00000070601	Vmn2r84	625068	ENSMUST00000233031	GO:0004930(G protein-coupled receptor activity);GO:0005886(plasma membrane);GO:0005887(integral component of plasma membrane);GO:0007165(signal transduction);GO:0007186(G protein-coupled receptor signaling pathway);GO:0008150(biological_process);GO:0016020(membrane);GO:0016021(integral component of membrane);GO:0038023(signaling receptor activity)	NA	K04613	NA	vomeronasal 2, receptor 84 [Source:MGI Symbol;Acc:MGI:3643367]	retained_intron	NA	0.651825	0.286205	2.27748	1.18744	7.88561e-07	4.55297e-05	up	yes
ENSMUSG00000072612	Gm10382	639281	ENSMUST00000238478;ENSMUST00000100700	NA	NA	NA	NA	predicted gene 10382 [Source:MGI Symbol;Acc:MGI:3647829]	antisense	NA	10.9881	5.11127	2.14978	1.10419	8.24997e-07	4.72138e-05	up	yes
ENSMUSG00000092203	1110038B12Rik	68763	ENSMUST00000174464;ENSMUST00000174039;ENSMUST00000172501;ENSMUST00000173811;ENSMUST00000174173;ENSMUST00000172531;ENSMUST00000173070;ENSMUST00000174714	NA	NA	NA	NA	RIKEN cDNA 1110038B12 gene [Source:MGI Symbol;Acc:MGI:1916013]	retained_intron;lincRNA	NA	10.1383	4.8154	2.1054	1.07409	1.06137e-06	5.88363e-05	up	yes
ENSMUSG00000100658	F730311O21Rik	622304	ENSMUST00000189288	NA	NA	NA	NA	RIKEN cDNA F730311O21 gene [Source:MGI Symbol;Acc:MGI:3643355]	lincRNA	NA	16.6337	8.31618	2.00016	1.00011	1.24043e-06	6.71433e-05	up	yes
ENSMUSG00000102805	Gm37240		ENSMUST00000154148;ENSMUST00000146862;ENSMUST00000125216	GO:0000139(Golgi membrane);GO:0005543(phospholipid binding);GO:0005737(cytoplasm);GO:0006886(intracellular protein transport);GO:0019904(protein domain specific binding);GO:0032588(trans-Golgi network membrane);GO:0034315(regulation of Arp2/3 complex-mediated actin nucleation);GO:0050708(regulation of protein secretion);GO:0070273(phosphatidylinositol-4-phosphate binding);GO:0070273(phosphatidyli…	NA	K20314	NA	predicted gene, 37240 [Source:MGI Symbol;Acc:MGI:5610468]	protein_coding;retained_intron;processed_transcript	NA	0.707739	0.277054	2.55451	1.35305	1.45086e-06	7.75645e-05	up	yes
ENSMUSG00000028785	Hpca	15444	ENSMUST00000030572;ENSMUST00000095807;ENSMUST00000116444	GO:0003779(actin binding);GO:0005509(calcium ion binding);GO:0005515(protein binding);GO:0005737(cytoplasm);GO:0005829(cytosol);GO:0007420(brain development);GO:0010518(positive regulation of phospholipase activity);GO:0014070(response to organic cyclic compound);GO:0016020(membrane);GO:0019722(calcium-mediated signaling);GO:0019898(extrinsic component of membrane);GO:0019900(kinase binding);GO:0…	NA	NA	NA	hippocalcin [Source:MGI Symbol;Acc:MGI:1336200]	protein_coding	NA	0.923726	0.342845	2.69429	1.42991	1.65638e-06	8.71177e-05	up	yes
ENSMUSG00000078700	D030028A08Rik	319371	ENSMUST00000131501;ENSMUST00000107628;ENSMUST00000135825;ENSMUST00000186326	NA	NA	NA	NA	RIKEN cDNA D030028A08 gene [Source:MGI Symbol;Acc:MGI:2441931]	processed_transcript	NA	0.744165	0.314303	2.36767	1.24347	1.70292e-06	8.88459e-05	up	yes
ENSMUSG00000057396	Zfp759	268670	ENSMUST00000052716;ENSMUST00000224426	GO:0003676(nucleic acid binding);GO:0006355(regulation of transcription, DNA-templated);GO:0046872(metal ion binding);GO:0046872(metal ion binding)	NA	NA	NA	zinc finger protein 759 [Source:MGI Symbol;Acc:MGI:2446280]	protein_coding;processed_transcript	NA	2.22228	1.0187	2.18149	1.12531	1.74401e-06	9.06259e-05	up	yes
ENSMUSG00000006235	Epor	13857	ENSMUST00000006397;ENSMUST00000213181	GO:0003007(heart morphogenesis);GO:0004888(transmembrane signaling receptor activity);GO:0004896(cytokine receptor activity);GO:0004900(erythropoietin receptor activity);GO:0005515(protein binding);GO:0005576(extracellular region);GO:0005737(cytoplasm);GO:0005886(plasma membrane);GO:0007165(signal transduction);GO:0007204(positive regulation of cytosolic calcium ion concentration);GO:0007420(brai…	04060(Cytokine-cytokine receptor interaction);04151(PI3K-Akt signaling pathway);04630(Jak-STAT signaling pathway);04640(Hematopoietic cell lineage);05200(Pathways in cancer);05200(Pathways in cancer)	K05079	NA	erythropoietin receptor [Source:MGI Symbol;Acc:MGI:95408]	protein_coding	R_MMU_9027284(Erythropoietin_activates_RAS);R_MMU_9006335(Signaling_by_Erythropoietin);R_MMU_9027276(Erythropoietin_activates_Phosphoinositide_3_kinase_(PI3K));R_MMU_162582(Signal_Transduction)	2.0165	0.84026	2.39986	1.26295	1.83049e-06	9.47406e-05	up	yes
ENSMUSG00000027075	Slc43a1	72401	ENSMUST00000111625;ENSMUST00000028469;ENSMUST00000145004;ENSMUST00000146816;ENSMUST00000121114;ENSMUST00000111624	GO:0006865(amino acid transport);GO:0015175(neutral amino acid transmembrane transporter activity);GO:0015179(L-amino acid transmembrane transporter activity);GO:0015804(neutral amino acid transport);GO:0015807(L-amino acid transport);GO:0016020(membrane);GO:0016021(integral component of membrane);GO:0022857(transmembrane transporter activity);GO:0051956(negative regulation of amino acid transpor…	NA	K08228	NA	solute carrier family 43, member 1 [Source:MGI Symbol;Acc:MGI:1931352]	protein_coding;retained_intron	R_MMU_425393(Transport_of_inorganic_cations/anions_and_amino_acids/oligopeptides);R_MMU_425407(SLC_mediated_transmembrane_transport);R_MMU_382551(Transport_of_small_molecules);R_MMU_352230(Amino_acid_transport_across_the_plasma_membrane)	1.4987	0.688593	2.17646	1.12198	1.85248e-06	9.54983e-05	up	yes
ENSMUSG00000041329	Atp1b2	11932	ENSMUST00000047889;ENSMUST00000130394;ENSMUST00000144425	GO:0001671(ATPase activator activity);GO:0001895(retina homeostasis);GO:0001917(photoreceptor inner segment);GO:0005391(sodium:potassium-exchanging ATPase activity);GO:0005737(cytoplasm);GO:0005886(plasma membrane);GO:0005890(sodium:potassium-exchanging ATPase complex);GO:0006811(ion transport);GO:0006813(potassium ion transport);GO:0006814(sodium ion transport);GO:0006883(cellular sodium ion hom…	04022(cGMP-PKG signaling pathway);04024(cAMP signaling pathway);04260(Cardiac muscle contraction);04261(Adrenergic signaling in cardiomyocytes);04911(Insulin secretion);04918(Thyroid hormone synthesis);04919(Thyroid hormone signaling pathway);04925(Aldosterone synthesis and secretion);04960(Aldosterone-regulated sodium reabsorption);04961(Endocrine and other factor-regulated calcium reabsorption)…	K01540	NA	ATPase, Na+/K+ transporting, beta 2 polypeptide [Source:MGI Symbol;Acc:MGI:88109]	protein_coding;processed_transcript	R_MMU_936837(Ion_transport_by_P_type_ATPases);R_MMU_109582(Hemostasis);R_MMU_382551(Transport_of_small_molecules);R_MMU_202733(Cell_surface_interactions_at_the_vascular_wall);R_MMU_5576891(Cardiac_conduction);R_MMU_210991(Basigin_interactions);R_MMU_5578775(Ion_homeostasis);R_MMU_397014(Muscle_contraction);R_MMU_983712(Ion_channel_transport)	1.04434	0.439631	2.37549	1.24822	2.35831e-06	0.000117475	up	yes
ENSMUSG00000104769	Igkv8-34	620126	ENSMUST00000196959	GO:0002377(immunoglobulin production);GO:0005615(extracellular space);GO:0006955(immune response)	NA	NA	NA	immunoglobulin kappa variable 8-34 [Source:MGI Symbol;Acc:MGI:4949914]	IG_V_gene	NA	10.7364	4.47968	2.3967	1.26105	2.64915e-06	0.00013036	up	yes
ENSMUSG00000026532	Spta1	20739	ENSMUST00000027817;ENSMUST00000156092	GO:0002260(lymphocyte homeostasis);GO:0003779(actin binding);GO:0005509(calcium ion binding);GO:0005515(protein binding);GO:0005737(cytoplasm);GO:0005856(cytoskeleton);GO:0005938(cell cortex);GO:0006779(porphyrin-containing compound biosynthetic process);GO:0007009(plasma membrane organization);GO:0008091(spectrin);GO:0008360(regulation of cell shape);GO:0009898(cytoplasmic side of plasma membran…	04210(Apoptosis);04210(Apoptosis)	NA	NA	spectrin alpha, erythrocytic 1 [Source:MGI Symbol;Acc:MGI:98385]	protein_coding;retained_intron	R_MMU_5653656(Vesicle_mediated_transport);R_MMU_373760(L1CAM_interactions);R_MMU_199977(ER_to_Golgi_Anterograde_Transport);R_MMU_5683057(MAPK_family_signaling_cascades);R_MMU_5673001(RAF/MAP_kinase_cascade);R_MMU_948021(Transport_to_the_Golgi_and_subsequent_modification);R_MMU_375165(NCAM_signaling_for_neurite_out_growth);R_MMU_597592(Post_translational_protein_modification);R_MMU_392499(Metaboli…	1.71754	0.845175	2.03218	1.02303	2.98182e-06	0.000144529	up	yes
ENSMUSG00000118618	AC123856		ENSMUST00000160058;ENSMUST00000239303	NA	NA	NA	NA	nuclear antigen Sp100 (Sp100) pseudogene	processed_transcript;transcribed_unprocessed_pseudogene	NA	2.96631	1.1963	2.47957	1.31009	2.99271e-06	0.000144529	up	yes
ENSMUSG00000028132	Tlcd4	99887	ENSMUST00000128909;ENSMUST00000200402;ENSMUST00000135818;ENSMUST00000155309	GO:0003674(molecular_function);GO:0005575(cellular_component);GO:0008150(biological_process);GO:0016020(membrane);GO:0016021(integral component of membrane);GO:0016021(integral component of membrane)	NA	NA	NA	TLC domain containing 4 [Source:MGI Symbol;Acc:MGI:1923195]	protein_coding;retained_intron	NA	0.465631	0.192909	2.41373	1.27126	3.00641e-06	0.000144653	up	yes
ENSMUSG00000037752	Xkr8	381560	ENSMUST00000045550;ENSMUST00000150104	GO:0003674(molecular_function);GO:0005886(plasma membrane);GO:0006915(apoptotic process);GO:0016020(membrane);GO:0016021(integral component of membrane);GO:0043652(engulfment of apoptotic cell);GO:0070782(phosphatidylserine exposure on apoptotic cell surface);GO:1902742(apoptotic process involved in development);GO:1902742(apoptotic process involved in development)	NA	NA	NA	X-linked Kx blood group related 8 [Source:MGI Symbol;Acc:MGI:2685877]	protein_coding;processed_transcript	NA	0.801897	0.328942	2.43781	1.28558	3.4406e-06	0.000163127	up	yes
ENSMUSG00000089774	Slc5a3	53881	ENSMUST00000113975	GO:0005412(glucose:sodium symporter activity);GO:0005886(plasma membrane);GO:0006020(inositol metabolic process);GO:0006811(ion transport);GO:0006814(sodium ion transport);GO:0007422(peripheral nervous system development);GO:0015293(symporter activity);GO:0015459(potassium channel regulator activity);GO:0015798(myo-inositol transport);GO:0016020(membrane);GO:0016021(integral component of membrane…	NA	K14383	NA	solute carrier family 5 (inositol transporters), member 3 [Source:MGI Symbol;Acc:MGI:1858226]	protein_coding	R_MMU_425407(SLC_mediated_transmembrane_transport);R_MMU_382551(Transport_of_small_molecules);R_MMU_425366(Transport_of_bile_salts_and_organic_acids,_metal_ions_and_amine_compounds);R_MMU_429593(Inositol_transporters)	1.28892	0.631579	2.04079	1.02913	3.54423e-06	0.00016743	up	yes
ENSMUSG00000030000	Add2	11519	ENSMUST00000205034;ENSMUST00000204059;ENSMUST00000032069;ENSMUST00000203366;ENSMUST00000203786;ENSMUST00000203196;ENSMUST00000203529;ENSMUST00000203724	GO:0003779(actin binding);GO:0005198(structural molecule activity);GO:0005200(structural constituent of cytoskeleton);GO:0005516(calmodulin binding);GO:0005737(cytoplasm);GO:0005856(cytoskeleton);GO:0005886(plasma membrane);GO:0006811(ion transport);GO:0007416(synapse assembly);GO:0008290(F-actin capping protein complex);GO:0014069(postsynaptic density);GO:0016020(membrane);GO:0019901(protein kin…	NA	K18622	NA	adducin 2 (beta) [Source:MGI Symbol;Acc:MGI:87919]	protein_coding;retained_intron	R_MMU_382551(Transport_of_small_molecules);R_MMU_5223345(Miscellaneous_transport_and_binding_events)	0.832643	0.389414	2.1382	1.09639	3.92754e-06	0.000183535	up	yes
ENSMUSG00000082896	Gm5844	545508	ENSMUST00000119417	NA	NA	NA	NA	predicted gene 5844 [Source:MGI Symbol;Acc:MGI:3645252]	processed_pseudogene	NA	3.37954	1.57215	2.14962	1.10408	4.11544e-06	0.000190942	up	yes
ENSMUSG00000079414	Gm11110	100169874	ENSMUST00000233454;ENSMUST00000232813;ENSMUST00000112915;ENSMUST00000233039;ENSMUST00000233806	NA	NA	NA	NA	predicted gene 11110 [Source:MGI Symbol;Acc:MGI:3779362]	lincRNA	NA	1.55915	0.648499	2.40425	1.26559	4.53918e-06	0.000208369	up	yes
ENSMUSG00000092074	Dynlt1a	100310872	ENSMUST00000169415;ENSMUST00000232591	GO:0000132(establishment of mitotic spindle orientation);GO:0001917(photoreceptor inner segment);GO:0003774(motor activity);GO:0005515(protein binding);GO:0005737(cytoplasm);GO:0005794(Golgi apparatus);GO:0005819(spindle);GO:0005856(cytoskeleton);GO:0005868(cytoplasmic dynein complex);GO:0005874(microtubule);GO:0005881(cytoplasmic microtubule);GO:0007049(cell cycle);GO:0007399(nervous system deve…	NA	K10420	NA	dynein light chain Tctex-type 1A [Source:MGI Symbol;Acc:MGI:3807506]	protein_coding;retained_intron	R_MMU_168256(Immune_System);R_MMU_6798695(Neutrophil_degranulation);R_MMU_168249(Innate_Immune_System)	2.78242	1.36401	2.03989	1.02849	4.94311e-06	0.000223749	up	yes
ENSMUSG00000032380	Dapk2	13143	ENSMUST00000034944;ENSMUST00000129442;ENSMUST00000238682;ENSMUST00000129778	GO:0000166(nucleotide binding);GO:0004672(protein kinase activity);GO:0004674(protein serine/threonine kinase activity);GO:0005516(calmodulin binding);GO:0005524(ATP binding);GO:0005634(nucleus);GO:0005737(cytoplasm);GO:0005794(Golgi apparatus);GO:0006468(protein phosphorylation);GO:0006915(apoptotic process);GO:0016301(kinase activity);GO:0016310(phosphorylation);GO:0016740(transferase activity)…	04140(Autophagy - animal);05200(Pathways in cancer);05219(Bladder cancer);05219(Bladder cancer)	K08803	EC:2.7.11.1	death-associated protein kinase 2 [Source:MGI Symbol;Acc:MGI:1341297]	protein_coding;retained_intron	NA	0.59035	0.217019	2.72027	1.44375	5.46034e-06	0.000244605	up	yes
ENSMUSG00000031162	Gata1	14460	ENSMUST00000033502;ENSMUST00000128449	GO:0000122(negative regulation of transcription by RNA polymerase II);GO:0000976(transcription regulatory region sequence-specific DNA binding);GO:0000977(RNA polymerase II regulatory region sequence-specific DNA binding);GO:0000978(RNA polymerase II cis-regulatory region sequence-specific DNA binding);GO:0000981(DNA-binding transcription factor activity, RNA polymerase II-specific);GO:0000987(ci…	NA	K09182	NA	GATA binding protein 1 [Source:MGI Symbol;Acc:MGI:95661]	protein_coding	R_MMU_109582(Hemostasis);R_MMU_73857(RNA_Polymerase_II_Transcription);R_MMU_983231(Factors_involved_in_megakaryocyte_development_and_platelet_production);R_MMU_212436(Generic_Transcription_Pathway);R_MMU_74160(Gene_expression_(Transcription));R_MMU_8878171(Transcriptional_regulation_by_RUNX1);R_MMU_8939236(RUNX1_regulates_transcription_of_genes_involved_in_differentiation_of_HSCs);R_MMU_8936459(R…	2.16019	0.968982	2.22933	1.15661	5.48302e-06	0.000244776	up	yes
ENSMUSG00000036896	C1qc	12262	ENSMUST00000046332;ENSMUST00000153104	GO:0002376(immune system process);GO:0005515(protein binding);GO:0005576(extracellular region);GO:0005581(collagen trimer);GO:0005615(extracellular space);GO:0006958(complement activation, classical pathway);GO:0030853(negative regulation of granulocyte differentiation);GO:0045087(innate immune response);GO:0045202(synapse);GO:0045650(negative regulation of macrophage differentiation);GO:0098794(…	04610(Complement and coagulation cascades);05020(Prion diseases);05133(Pertussis);05142(Chagas disease (American trypanosomiasis));05150(Staphylococcus aureus infection);05322(Systemic lupus erythematosus);05322(Systemic lupus erythematosus)	K03988	NA	complement component 1, q subcomponent, C chain [Source:MGI Symbol;Acc:MGI:88225]	protein_coding;processed_transcript	R_MMU_977606(Regulation_of_Complement_cascade);R_MMU_173623(Classical_antibody_mediated_complement_activation);R_MMU_166663(Initial_triggering_of_complement);R_MMU_166658(Complement_cascade);R_MMU_168256(Immune_System);R_MMU_166786(Creation_of_C4_and_C2_activators);R_MMU_168249(Innate_Immune_System)	2.18949	0.953305	2.29674	1.19959	5.8611e-06	0.000259869	up	yes
ENSMUSG00000086213	A330040F15Rik	74333	ENSMUST00000224046	NA	NA	NA	NA	RIKEN cDNA A330040F15 gene [Source:MGI Symbol;Acc:MGI:3698434]	antisense	NA	1.48459	0.620337	2.3932	1.25894	5.89539e-06	0.0002605	up	yes
ENSMUSG00000097090	Gm26724		ENSMUST00000180434	NA	NA	NA	NA	predicted gene, 26724 [Source:MGI Symbol;Acc:MGI:5477218]	antisense	NA	1.66857	0.660178	2.52745	1.33768	6.41593e-06	0.000281586	up	yes
ENSMUSG00000107549	Gm43961		ENSMUST00000203289	NA	NA	NA	NA	predicted gene, 43961 [Source:MGI Symbol;Acc:MGI:5690353]	TEC	NA	2.55307	1.144	2.23171	1.15815	6.55688e-06	0.000285796	up	yes
ENSMUSG00000030878	Cdr2	12585	ENSMUST00000033169;ENSMUST00000207722	GO:0003674(molecular_function);GO:0005737(cytoplasm);GO:0008150(biological_process);GO:0008150(biological_process)	NA	NA	NA	cerebellar degeneration-related 2 [Source:MGI Symbol;Acc:MGI:1100885]	protein_coding;retained_intron	NA	1.68722	0.82346	2.04894	1.03487	7.11239e-06	0.000305951	up	yes
ENSMUSG00000027068	Dhrs9	241452	ENSMUST00000063690	GO:0002138(retinoic acid biosynthetic process);GO:0004022(alcohol dehydrogenase (NAD+) activity);GO:0004745(retinol dehydrogenase activity);GO:0005783(endoplasmic reticulum);GO:0005789(endoplasmic reticulum membrane);GO:0006629(lipid metabolic process);GO:0008202(steroid metabolic process);GO:0008209(androgen metabolic process);GO:0016020(membrane);GO:0016491(oxidoreductase activity);GO:0030176(i…	00830(Retinol metabolism)	K11149	EC:1.1.-.-	dehydrogenase/reductase (SDR family) member 9 [Source:MGI Symbol;Acc:MGI:2442798]	protein_coding	R_MMU_2453902(The_canonical_retinoid_cycle_in_rods_(twilight_vision));R_MMU_9006931(Signaling_by_Nuclear_Receptors);R_MMU_9709957(Sensory_Perception);R_MMU_2187338(Visual_phototransduction);R_MMU_162582(Signal_Transduction);R_MMU_5365859(RA_biosynthesis_pathway);R_MMU_5362517(Signaling_by_Retinoic_Acid)	0.721348	0.296484	2.43301	1.28274	7.15579e-06	0.000306801	up	yes
ENSMUSG00000110580	D830024N08Rik	105246804	ENSMUST00000212132	NA	NA	NA	NA	RIKEN cDNA D830024N08 gene [Source:MGI Symbol;Acc:MGI:2442966]	antisense	NA	0.795932	0.302076	2.63487	1.39773	7.83098e-06	0.000325023	up	yes
ENSMUSG00000047749	Zc3hav1l	209032	ENSMUST00000058524	GO:0003674(molecular_function);GO:0005829(cytosol);GO:0008150(biological_process);GO:0046872(metal ion binding)	NA	NA	NA	zinc finger CCCH-type, antiviral 1-like [Source:MGI Symbol;Acc:MGI:2443387]	protein_coding	NA	1.20413	0.580833	2.07311	1.0518	7.86959e-06	0.000325586	up	yes
ENSMUSG00000102302	Gm38190		ENSMUST00000192350	NA	NA	NA	NA	predicted gene, 38190 [Source:MGI Symbol;Acc:MGI:5611418]	sense_intronic	NA	1.21689	0.565634	2.15137	1.10525	8.32712e-06	0.000341254	up	yes
ENSMUSG00000040181	Fmo1	14261	ENSMUST00000111518;ENSMUST00000193766;ENSMUST00000046049	GO:0004497(monooxygenase activity);GO:0004499(N,N-dimethylaniline monooxygenase activity);GO:0005783(endoplasmic reticulum);GO:0005789(endoplasmic reticulum membrane);GO:0006082(organic acid metabolic process);GO:0006970(response to osmotic stress);GO:0009404(toxin metabolic process);GO:0016020(membrane);GO:0016021(integral component of membrane);GO:0016491(oxidoreductase activity);GO:0017144(dru…	00982(Drug metabolism - cytochrome P450);00982(Drug metabolism - cytochrome P450)	K00485	EC:1.14.13.8	flavin containing monooxygenase 1 [Source:MGI Symbol;Acc:MGI:1310002]	protein_coding;retained_intron	R_MMU_217271(FMO_oxidises_nucleophiles);R_MMU_1430728(Metabolism);R_MMU_211945(Phase_I_Functionalization_of_compounds);R_MMU_211859(Biological_oxidations)	0.571192	0.245813	2.32369	1.21642	9.53908e-06	0.000382476	up	yes
ENSMUSG00000037095	Lrg1	76905	ENSMUST00000041357	GO:0001938(positive regulation of endothelial cell proliferation);GO:0005160(transforming growth factor beta receptor binding);GO:0005515(protein binding);GO:0005615(extracellular space);GO:0009617(response to bacterium);GO:0030511(positive regulation of transforming growth factor beta receptor signaling pathway);GO:0043231(intracellular membrane-bounded organelle);GO:0045766(positive regulation …	NA	NA	NA	leucine-rich alpha-2-glycoprotein 1 [Source:MGI Symbol;Acc:MGI:1924155]	protein_coding	NA	5.76646	2.81012	2.05203	1.03705	1.02036e-05	0.000404132	up	yes
ENSMUSG00000069755	Zfp125	22651	ENSMUST00000079237;ENSMUST00000208744;ENSMUST00000144811	NA	NA	NA	NA	zinc finger protein 125 [Source:MGI Symbol;Acc:MGI:1336211]	transcribed_unprocessed_pseudogene;processed_transcript	NA	2.12851	1.02189	2.08292	1.05861	1.24769e-05	0.000483843	up	yes
ENSMUSG00000051748	Wfdc21	66107	ENSMUST00000070832	GO:0004867(serine-type endopeptidase inhibitor activity);GO:0005576(extracellular region);GO:0005615(extracellular space);GO:0008047(enzyme activator activity);GO:0010466(negative regulation of peptidase activity);GO:0010951(negative regulation of endopeptidase activity);GO:0019731(antibacterial humoral response);GO:0030414(peptidase inhibitor activity);GO:0032496(response to lipopolysaccharide);…	NA	NA	NA	WAP four-disulfide core domain 21 [Source:MGI Symbol;Acc:MGI:1913357]	protein_coding	NA	5.93366	2.36425	2.50974	1.32754	1.25521e-05	0.000485312	up	yes
ENSMUSG00000064208	Gm10145	100040961	ENSMUST00000077776	NA	NA	NA	NA	predicted gene 10145 [Source:MGI Symbol;Acc:MGI:3704353]	processed_pseudogene	NA	7.8242	3.4416	2.27342	1.18486	1.36469e-05	0.000518382	up	yes
ENSMUSG00000029716	Tfr2	50765	ENSMUST00000198783;ENSMUST00000199069;ENSMUST00000199957;ENSMUST00000200190;ENSMUST00000198866;ENSMUST00000197705;ENSMUST00000196450;ENSMUST00000031729;ENSMUST00000196375	GO:0004998(transferrin receptor activity);GO:0005515(protein binding);GO:0005737(cytoplasm);GO:0005886(plasma membrane);GO:0005887(integral component of plasma membrane);GO:0006879(cellular iron ion homeostasis);GO:0006898(receptor-mediated endocytosis);GO:0006953(acute-phase response);GO:0009897(external side of plasma membrane);GO:0010039(response to iron ion);GO:0016020(membrane);GO:0016021(in…	NA	NA	NA	transferrin receptor 2 [Source:MGI Symbol;Acc:MGI:1354956]	protein_coding;retained_intron	R_MMU_382551(Transport_of_small_molecules);R_MMU_917977(Transferrin_endocytosis_and_recycling);R_MMU_917937(Iron_uptake_and_transport)	1.14967	0.537434	2.13918	1.09706	1.42136e-05	0.000533967	up	yes
ENSMUSG00000031170	Slc38a5	209837	ENSMUST00000033512;ENSMUST00000115590	GO:0003333(amino acid transmembrane transport);GO:0005290(L-histidine transmembrane transporter activity);GO:0005886(plasma membrane);GO:0005887(integral component of plasma membrane);GO:0006868(glutamine transport);GO:0015171(amino acid transmembrane transporter activity);GO:0015175(neutral amino acid transmembrane transporter activity);GO:0015182(L-asparagine transmembrane transporter activity)…	04727(GABAergic synapse);04727(GABAergic synapse)	K14992	NA	solute carrier family 38, member 5 [Source:MGI Symbol;Acc:MGI:2148066]	protein_coding	R_MMU_425393(Transport_of_inorganic_cations/anions_and_amino_acids/oligopeptides);R_MMU_425407(SLC_mediated_transmembrane_transport);R_MMU_382551(Transport_of_small_molecules);R_MMU_352230(Amino_acid_transport_across_the_plasma_membrane)	2.19013	1.02359	2.13965	1.09737	1.46981e-05	0.000550269	up	yes
ENSMUSG00000019055	Plod1	18822	ENSMUST00000019199;ENSMUST00000105712;ENSMUST00000132075;ENSMUST00000149129;ENSMUST00000124292	GO:0001666(response to hypoxia);GO:0005506(iron ion binding);GO:0005515(protein binding);GO:0005783(endoplasmic reticulum);GO:0008198(ferrous iron binding);GO:0008475(procollagen-lysine 5-dioxygenase activity);GO:0008544(epidermis development);GO:0016020(membrane);GO:0016491(oxidoreductase activity);GO:0016705(oxidoreductase activity, acting on paired donors, with incorporation or reduction of mo…	00310(Lysine degradation);00310(Lysine degradation)	K00473	EC:1.14.11.4	procollagen-lysine, 2-oxoglutarate 5-dioxygenase 1 [Source:MGI Symbol;Acc:MGI:99907]	protein_coding;processed_transcript;retained_intron	R_MMU_1650814(Collagen_biosynthesis_and_modifying_enzymes);R_MMU_1474244(Extracellular_matrix_organization);R_MMU_1474290(Collagen_formation)	1.26252	0.629396	2.00592	1.00427	1.71181e-05	0.000629974	up	yes
ENSMUSG00000059159	Gm8129	666487	ENSMUST00000118230	NA	NA	NA	NA	predicted pseudogene 8129 [Source:MGI Symbol;Acc:MGI:3646863]	processed_pseudogene	NA	11.1387	4.52193	2.46326	1.30057	1.85865e-05	0.000674461	up	yes
ENSMUSG00000094262	Igkv4-62	636752	ENSMUST00000177795;ENSMUST00000198345	GO:0002377(immunoglobulin production);GO:0005615(extracellular space);GO:0006955(immune response);GO:0006955(immune response)	NA	NA	NA	immunoglobulin kappa variable 4-62 [Source:MGI Symbol;Acc:MGI:3643587]	protein_coding;IG_V_gene	NA	9.5749	4.18863	2.28593	1.19278	1.88027e-05	0.000680407	up	yes
ENSMUSG00000052234	Epx	13861	ENSMUST00000049768	GO:0002215(defense response to nematode);GO:0004601(peroxidase activity);GO:0005615(extracellular space);GO:0006952(defense response);GO:0006979(response to oxidative stress);GO:0016491(oxidoreductase activity);GO:0020037(heme binding);GO:0032693(negative regulation of interleukin-10 production);GO:0032714(negative regulation of interleukin-5 production);GO:0032753(positive regulation of interleu…	05310(Asthma)	K10788	EC:1.11.1.7	eosinophil peroxidase [Source:MGI Symbol;Acc:MGI:107569]	protein_coding	R_MMU_168256(Immune_System);R_MMU_6798695(Neutrophil_degranulation);R_MMU_168249(Innate_Immune_System)	0.882029	0.358475	2.4605	1.29895	2.14852e-05	0.000760529	up	yes
ENSMUSG00000039680	Mrps6	121022	ENSMUST00000047429;ENSMUST00000138961;ENSMUST00000232222	GO:0003735(structural constituent of ribosome);GO:0005739(mitochondrion);GO:0005763(mitochondrial small ribosomal subunit);GO:0005840(ribosome);GO:0006412(translation);GO:0019843(rRNA binding);GO:0032543(mitochondrial translation);GO:0070181(small ribosomal subunit rRNA binding);GO:0070181(small ribosomal subunit rRNA binding)	03010(Ribosome);03010(Ribosome)	K02990	NA	mitochondrial ribosomal protein S6 [Source:MGI Symbol;Acc:MGI:2153111]	protein_coding;processed_transcript	R_MMU_5368287(Mitochondrial_translation);R_MMU_5389840(Mitochondrial_translation_elongation);R_MMU_72766(Translation);R_MMU_392499(Metabolism_of_proteins);R_MMU_5419276(Mitochondrial_translation_termination)	3.06639	1.44928	2.11581	1.08121	2.27607e-05	0.000801311	up	yes
ENSMUSG00000111594	Gm3365	100041482	ENSMUST00000216296	NA	NA	NA	NA	predicted gene 3365 [Source:MGI Symbol;Acc:MGI:3781543]	unprocessed_pseudogene	NA	2.4339	1.10052	2.2116	1.14509	2.46369e-05	0.000853487	up	yes
ENSMUSG00000068551	Zfp467	68910,168544	ENSMUST00000114561;ENSMUST00000114564;ENSMUST00000140198;ENSMUST00000114558;ENSMUST00000114563;ENSMUST00000114566;ENSMUST00000101443;ENSMUST00000114556	GO:0000978(RNA polymerase II cis-regulatory region sequence-specific DNA binding);GO:0001228(DNA-binding transcription activator activity, RNA polymerase II-specific);GO:0003676(nucleic acid binding);GO:0003677(DNA binding);GO:0005515(protein binding);GO:0005634(nucleus);GO:0006355(regulation of transcription, DNA-templated);GO:0045944(positive regulation of transcription by RNA polymerase II);GO…	NA	NA	NA	zinc finger protein 467 [Source:MGI Symbol;Acc:MGI:1916160]	protein_coding;retained_intron	NA	1.13955	0.550976	2.06823	1.0484	2.7819e-05	0.000948547	up	yes
ENSMUSG00000027199	Gatm	67092	ENSMUST00000028624;ENSMUST00000140808;ENSMUST00000154598	GO:0005739(mitochondrion);GO:0005743(mitochondrial inner membrane);GO:0005758(mitochondrial intermembrane space);GO:0006600(creatine metabolic process);GO:0006601(creatine biosynthetic process);GO:0007275(multicellular organism development);GO:0007584(response to nutrient);GO:0007611(learning or memory);GO:0010033(response to organic substance);GO:0014889(muscle atrophy);GO:0015067(amidinotransfe…	00260(Glycine, serine and threonine metabolism);00330(Arginine and proline metabolism);00330(Arginine and proline metabolism)	K00613	EC:2.1.4.1	glycine amidinotransferase (L-arginine:glycine amidinotransferase) [Source:MGI Symbol;Acc:MGI:1914342]	protein_coding;retained_intron;processed_transcript	R_MMU_71288(Creatine_metabolism);R_MMU_1430728(Metabolism);R_MMU_71291(Metabolism_of_amino_acids_and_derivatives)	0.894362	0.382711	2.33691	1.2246	3.99886e-05	0.0012827	up	yes
ENSMUSG00000068874	Selenbp1	20341	ENSMUST00000090839;ENSMUST00000139949	GO:0001650(fibrillar center);GO:0005634(nucleus);GO:0005730(nucleolus);GO:0005737(cytoplasm);GO:0005829(cytosol);GO:0008430(selenium binding);GO:0015031(protein transport);GO:0016020(membrane);GO:0016491(oxidoreductase activity);GO:0018549(methanethiol oxidase activity);GO:0050873(brown fat cell differentiation);GO:0055114(oxidation-reduction process);GO:0055114(oxidation-reduction process)	NA	K17285	NA	selenium binding protein 1 [Source:MGI Symbol;Acc:MGI:96825]	protein_coding;retained_intron	NA	2.20347	1.07625	2.04737	1.03377	4.01478e-05	0.00128463	up	yes
ENSMUSG00000043340	6530409C15Rik	115490342	ENSMUST00000143551;ENSMUST00000143099	NA	NA	NA	NA	RIKEN cDNA 6530409C15 gene [Source:MGI Symbol;Acc:MGI:1923474]	antisense	NA	2.44717	1.19698	2.04446	1.03172	4.46937e-05	0.00141269	up	yes
ENSMUSG00000024939	Fam89b	17826	ENSMUST00000099955;ENSMUST00000116558;ENSMUST00000161368	GO:0001222(transcription corepressor binding);GO:0005515(protein binding);GO:0005737(cytoplasm);GO:0009986(cell surface);GO:0030010(establishment of cell polarity);GO:0030027(lamellipodium);GO:0030335(positive regulation of cell migration);GO:0030512(negative regulation of transforming growth factor beta receptor signaling pathway);GO:0042995(cell projection);GO:0060392(negative regulation of SMA…	NA	NA	NA	family with sequence similarity 89, member B [Source:MGI Symbol;Acc:MGI:106595]	protein_coding	NA	3.6085	1.72762	2.08871	1.06261	4.62447e-05	0.00145112	up	yes
ENSMUSG00000051439	Cd14	12475	ENSMUST00000061829;ENSMUST00000237042	GO:0001530(lipopolysaccharide binding);GO:0002237(response to molecule of bacterial origin);GO:0002376(immune system process);GO:0005515(protein binding);GO:0005576(extracellular region);GO:0005615(extracellular space);GO:0005794(Golgi apparatus);GO:0005886(plasma membrane);GO:0006898(receptor-mediated endocytosis);GO:0006954(inflammatory response);GO:0009408(response to heat);GO:0009617(response…	04010(MAPK signaling pathway);04064(NF-kappa B signaling pathway);04145(Phagosome);04620(Toll-like receptor signaling pathway);04640(Hematopoietic cell lineage);05132(Salmonella infection);05133(Pertussis);05134(Legionellosis);05146(Amoebiasis);05152(Tuberculosis);05202(Transcriptional misregulation in cancer);05221(Acute myeloid leukemia);05221(Acute myeloid leukemia)	K04391	NA	CD14 antigen [Source:MGI Symbol;Acc:MGI:88318]	protein_coding;retained_intron	R_MMU_936964(Activation_of_IRF3/IRF7_mediated_by_TBK1/IKK_epsilon);R_MMU_166016(Toll_Like_Receptor_4_(TLR4)_Cascade);R_MMU_5357801(Programmed_Cell_Death);R_MMU_168181(Toll_Like_Receptor_7/8_(TLR7/8)_Cascade);R_MMU_166020(Transfer_of_LPS_from_LBP_carrier_to_CD14);R_MMU_5357769(Caspase_activation_via_extrinsic_apoptotic_signalling_pathway);R_MMU_168898(Toll_like_Receptor_Cascades);R_MMU_937072(TRAF…	2.67849	1.30281	2.05593	1.03979	5.24682e-05	0.0016152	up	yes
ENSMUSG00000114761	Gm47242		ENSMUST00000224027	NA	NA	NA	NA	predicted gene, 47242 [Source:MGI Symbol;Acc:MGI:6096064]	lincRNA	NA	9.14307	4.41472	2.07104	1.05036	5.65575e-05	0.00172523	up	yes
ENSMUSG00000078879	Zfp973	545490	ENSMUST00000108985;ENSMUST00000121956;ENSMUST00000141122	GO:0000978(RNA polymerase II cis-regulatory region sequence-specific DNA binding);GO:0003676(nucleic acid binding);GO:0005575(cellular_component);GO:0005654(nucleoplasm);GO:0006355(regulation of transcription, DNA-templated);GO:0006357(regulation of transcription by RNA polymerase II);GO:0046872(metal ion binding);GO:1990837(sequence-specific double-stranded DNA binding);GO:1990837(sequence-speci…	NA	NA	NA	zinc finger protein 973 [Source:MGI Symbol;Acc:MGI:3615331]	protein_coding;nonsense_mediated_decay	NA	1.4607	0.691159	2.11341	1.07957	5.86831e-05	0.00178537	up	yes
ENSMUSG00000026938	Fcna	14133	ENSMUST00000028307;ENSMUST00000142371	GO:0001867(complement activation, lectin pathway);GO:0002376(immune system process);GO:0002752(cell surface pattern recognition receptor signaling pathway);GO:0003823(antigen binding);GO:0005102(signaling receptor binding);GO:0005576(extracellular region);GO:0005581(collagen trimer);GO:0005615(extracellular space);GO:0005886(plasma membrane);GO:0007186(G protein-coupled receptor signaling pathway…	NA	K10104	NA	ficolin A [Source:MGI Symbol;Acc:MGI:1340905]	protein_coding;processed_transcript	R_MMU_166663(Initial_triggering_of_complement);R_MMU_166658(Complement_cascade);R_MMU_166662(Lectin_pathway_of_complement_activation);R_MMU_168256(Immune_System);R_MMU_166786(Creation_of_C4_and_C2_activators);R_MMU_6798695(Neutrophil_degranulation);R_MMU_168249(Innate_Immune_System);R_MMU_2855086(Ficolins_bind_to_repetitive_carbohydrate_structures_on_the_target_cell_surface)	3.33516	1.6366	2.03786	1.02705	5.88306e-05	0.00178567	up	yes
ENSMUSG00000097739	Gm2539	100039992	ENSMUST00000180720	NA	NA	NA	NA	predicted gene, 2539 [Source:MGI Symbol;Acc:MGI:3780707]	processed_transcript	NA	0.814193	0.3608	2.25663	1.17417	7.73197e-05	0.0022623	up	yes
ENSMUSG00000104724	Gm43162		ENSMUST00000198292	NA	NA	NA	NA	predicted gene 43162 [Source:MGI Symbol;Acc:MGI:5663299]	TEC	NA	2.35572	1.16258	2.02629	1.01884	8.16012e-05	0.00236098	up	yes
ENSMUSG00000108878	Gm49493		ENSMUST00000208403	NA	NA	NA	NA	predicted gene, 49493 [Source:MGI Symbol;Acc:MGI:6155171]	TEC	NA	0.506394	0.213903	2.3674	1.2433	8.2458e-05	0.00238047	up	yes
ENSMUSG00000094993	Igkv4-51	619806	ENSMUST00000103345	GO:0002377(immunoglobulin production);GO:0005615(extracellular space);GO:0006955(immune response)	NA	NA	NA	immunoglobulin kappa chain variable 4-51 [Source:MGI Symbol;Acc:MGI:5009829]	IG_V_gene	NA	6.17583	2.68259	2.30219	1.20301	8.41028e-05	0.00241721	up	yes
ENSMUSG00000046447	Camk2n1	66259	ENSMUST00000050918	GO:0003084(positive regulation of systemic arterial blood pressure);GO:0004860(protein kinase inhibitor activity);GO:0006469(negative regulation of protein kinase activity);GO:0008285(negative regulation of cell population proliferation);GO:0008427(calcium-dependent protein kinase inhibitor activity);GO:0010628(positive regulation of gene expression);GO:0014069(postsynaptic density);GO:0019901(pr…	NA	NA	NA	calcium/calmodulin-dependent protein kinase II inhibitor 1 [Source:MGI Symbol;Acc:MGI:1913509]	protein_coding	NA	0.825276	0.397065	2.07844	1.0555	8.5898e-05	0.00245793	up	yes
ENSMUSG00000091405	H4c14	97122	ENSMUST00000171473	GO:0000228(nuclear chromosome);GO:0000786(nucleosome);GO:0000788(nuclear nucleosome);GO:0003677(DNA binding);GO:0005515(protein binding);GO:0005634(nucleus);GO:0005654(nucleoplasm);GO:0005694(chromosome);GO:0006334(nucleosome assembly);GO:0006335(DNA replication-dependent nucleosome assembly);GO:0006336(DNA replication-independent nucleosome assembly);GO:0006352(DNA-templated transcription, initi…	05034(Alcoholism);05203(Viral carcinogenesis);05322(Systemic lupus erythematosus)	K11254	NA	H4 clustered histone 14 [Source:MGI Symbol;Acc:MGI:2140113]	protein_coding	R_MMU_2299718(Condensation_of_Prophase_Chromosomes);R_MMU_774815(Nucleosome_assembly);R_MMU_2559582(Senescence_Associated_Secretory_Phenotype_(SASP));R_MMU_5250913(Positive_epigenetic_regulation_of_rRNA_expression);R_MMU_4551638(SUMOylation_of_chromatin_organization_proteins);R_MMU_2559580(Oxidative_Stress_Induced_Senescence);R_MMU_427359(SIRT1_negatively_regulates_rRNA_expression);R_MMU_69620(Ce…	2.03264	0.97197	2.09126	1.06437	8.95332e-05	0.00254513	up	yes
ENSMUSG00000049321	Zfp2	22678	ENSMUST00000116378;ENSMUST00000124748;ENSMUST00000150903;ENSMUST00000109128;ENSMUST00000109129;ENSMUST00000151027	GO:0003676(nucleic acid binding);GO:0003677(DNA binding);GO:0003700(DNA-binding transcription factor activity);GO:0005634(nucleus);GO:0006355(regulation of transcription, DNA-templated);GO:0043565(sequence-specific DNA binding);GO:0046872(metal ion binding);GO:0046872(metal ion binding)	NA	NA	NA	zinc finger protein 2 [Source:MGI Symbol;Acc:MGI:99167]	protein_coding;processed_transcript	NA	1.02503	0.500645	2.04742	1.03381	9.03377e-05	0.0025624	up	yes
ENSMUSG00000103529	A730089K16Rik	320411	ENSMUST00000194526	NA	NA	NA	NA	RIKEN cDNA A730089K16 gene [Source:MGI Symbol;Acc:MGI:2443970]	TEC	NA	1.09436	0.498548	2.1951	1.13428	0.000104826	0.00292859	up	yes
ENSMUSG00000104164	Gm38248		ENSMUST00000193744	NA	NA	NA	NA	predicted gene, 38248 [Source:MGI Symbol;Acc:MGI:5611476]	TEC	NA	0.410069	0.182304	2.24937	1.16952	0.000118972	0.00328145	up	yes
ENSMUSG00000072844	G530011O06Rik	654820	ENSMUST00000154810	NA	NA	NA	NA	RIKEN cDNA G530011O06 gene [Source:MGI Symbol;Acc:MGI:3603513]	processed_transcript	NA	1.20461	0.560038	2.15095	1.10497	0.000129274	0.00349147	up	yes
ENSMUSG00000044252	Osbpl1a	64291	ENSMUST00000074352;ENSMUST00000141651;ENSMUST00000145777;ENSMUST00000132594;ENSMUST00000119043;ENSMUST00000122175;ENSMUST00000121888	GO:0005515(protein binding);GO:0005768(endosome);GO:0005770(late endosome);GO:0005829(cytosol);GO:0006869(lipid transport);GO:0008289(lipid binding);GO:0015248(sterol transporter activity);GO:0015485(cholesterol binding);GO:0015918(sterol transport);GO:0016020(membrane);GO:0032934(sterol binding);GO:0043231(intracellular membrane-bounded organelle);GO:0044232(organelle membrane contact site);GO:0…	NA	K20174	NA	oxysterol binding protein-like 1A [Source:MGI Symbol;Acc:MGI:1927551]	protein_coding;retained_intron	R_MMU_556833(Metabolism_of_lipids);R_MMU_1430728(Metabolism);R_MMU_168256(Immune_System);R_MMU_2132295(MHC_class_II_antigen_presentation);R_MMU_8957322(Metabolism_of_steroids);R_MMU_194068(Bile_acid_and_bile_salt_metabolism);R_MMU_192105(Synthesis_of_bile_acids_and_bile_salts);R_MMU_1280218(Adaptive_Immune_System)	0.483211	0.237272	2.03653	1.02611	0.00014278	0.00377771	up	yes
ENSMUSG00000083139	Gm12418	622811	ENSMUST00000118116	NA	NA	NA	NA	predicted gene 12418 [Source:MGI Symbol;Acc:MGI:3650582]	processed_pseudogene	NA	2.83316	1.31877	2.14833	1.10322	0.000151478	0.0039515	up	yes
ENSMUSG00000049288	Lix1l	280411	ENSMUST00000062058;ENSMUST00000199166	NA	NA	NA	NA	Lix1-like [Source:MGI Symbol;Acc:MGI:3036267]	protein_coding;retained_intron	NA	0.753007	0.352457	2.13645	1.09522	0.000163199	0.004172	up	yes
ENSMUSG00000074622	Mafb	16658	ENSMUST00000099126	GO:0000978(RNA polymerase II cis-regulatory region sequence-specific DNA binding);GO:0000981(DNA-binding transcription factor activity, RNA polymerase II-specific);GO:0001228(DNA-binding transcription activator activity, RNA polymerase II-specific);GO:0003677(DNA binding);GO:0003700(DNA-binding transcription factor activity);GO:0005515(protein binding);GO:0005634(nucleus);GO:0005654(nucleoplasm);…	04928(Parathyroid hormone synthesis, secretion and action)	K09036	NA	v-maf musculoaponeurotic fibrosarcoma oncogene family, protein B (avian) [Source:MGI Symbol;Acc:MGI:104555]	protein_coding	NA	0.810578	0.384205	2.10975	1.07707	0.000163199	0.004172	up	yes
ENSMUSG00000009633	G0s2	14373	ENSMUST00000009777	GO:0005739(mitochondrion);GO:0006915(apoptotic process);GO:0016020(membrane);GO:0016021(integral component of membrane);GO:0097191(extrinsic apoptotic signaling pathway);GO:0120162(positive regulation of cold-induced thermogenesis);GO:2001238(positive regulation of extrinsic apoptotic signaling pathway)	NA	NA	NA	G0/G1 switch gene 2 [Source:MGI Symbol;Acc:MGI:1316737]	protein_coding	NA	3.73014	1.83262	2.03541	1.02532	0.000180527	0.00451874	up	yes
ENSMUSG00000022181	C6	12274,5688	ENSMUST00000162585;ENSMUST00000162350;ENSMUST00000161997;ENSMUST00000022788	GO:0001701(in utero embryonic development);GO:0001970(positive regulation of activation of membrane attack complex);GO:0002376(immune system process);GO:0005515(protein binding);GO:0005576(extracellular region);GO:0005579(membrane attack complex);GO:0005615(extracellular space);GO:0006955(immune response);GO:0006956(complement activation);GO:0006958(complement activation, classical pathway);GO:00…	04610(Complement and coagulation cascades);05020(Prion diseases);05322(Systemic lupus erythematosus);05322(Systemic lupus erythematosus)	K03995	NA	complement component 6 [Source:MGI Symbol;Acc:MGI:88233]	protein_coding	R_MMU_977606(Regulation_of_Complement_cascade);R_MMU_166665(Terminal_pathway_of_complement);R_MMU_166658(Complement_cascade);R_MMU_168256(Immune_System);R_MMU_168249(Innate_Immune_System)	0.574987	0.260132	2.21036	1.14428	0.000219819	0.0052785	up	yes
ENSMUSG00000083512	Gm12749	666144	ENSMUST00000122138	NA	NA	NA	NA	predicted gene 12749 [Source:MGI Symbol;Acc:MGI:3652196]	processed_pseudogene	NA	1.95997	0.881757	2.2228	1.15238	0.000232343	0.00547798	up	yes
ENSMUSG00000084984	Far1os	69295	ENSMUST00000156875;ENSMUST00000138253	NA	NA	NA	NA	fatty acyl CoA reductase 1, opposite strand [Source:MGI Symbol;Acc:MGI:1916545]	antisense	NA	2.41834	1.16213	2.08095	1.05724	0.00028371	0.0065118	up	yes
ENSMUSG00000084862	Gm16278		ENSMUST00000148064	NA	NA	NA	NA	predicted gene 16278 [Source:MGI Symbol;Acc:MGI:3826602]	antisense	NA	1.004	0.460053	2.18235	1.12588	0.000335453	0.00741135	up	yes
ENSMUSG00000059089	Fcgr4	246256	ENSMUST00000078825	GO:0004888(transmembrane signaling receptor activity);GO:0005886(plasma membrane);GO:0005887(integral component of plasma membrane);GO:0007166(cell surface receptor signaling pathway);GO:0009897(external side of plasma membrane);GO:0009986(cell surface);GO:0016020(membrane);GO:0016021(integral component of membrane);GO:0019767(IgE receptor activity);GO:0019770(IgG receptor activity);GO:0019863(Ig…	04145(Phagosome);04380(Osteoclast differentiation);04650(Natural killer cell mediated cytotoxicity);05140(Leishmaniasis);05150(Staphylococcus aureus infection);05152(Tuberculosis);05322(Systemic lupus erythematosus)	K06463	NA	Fc receptor, IgG, low affinity IV [Source:MGI Symbol;Acc:MGI:2179523]	protein_coding	R_MMU_2029481(FCGR_activation);R_MMU_2029480(Fcgamma_receptor_(FCGR)_dependent_phagocytosis);R_MMU_2029482(Regulation_of_actin_dynamics_for_phagocytic_cup_formation);R_MMU_198933(Immunoregulatory_interactions_between_a_Lymphoid_and_a_non_Lymphoid_cell);R_MMU_168256(Immune_System);R_MMU_2029485(Role_of_phospholipids_in_phagocytosis);R_MMU_168249(Innate_Immune_System);R_MMU_1280218(Adaptive_Immune_…	1.91421	0.912877	2.0969	1.06826	0.000336931	0.00743052	up	yes
ENSMUSG00000075271	Ttc30a1	78802	ENSMUST00000099994	GO:0005515(protein binding);GO:0005813(centrosome);GO:0005879(axonemal microtubule);GO:0005929(cilium);GO:0030030(cell projection organization);GO:0030992(intraciliary transport particle B);GO:0035720(intraciliary anterograde transport);GO:0036064(ciliary basal body);GO:0042073(intraciliary transport);GO:0042995(cell projection);GO:0120170(intraciliary transport particle B binding)	NA	K19683	NA	tetratricopeptide repeat domain 30A1 [Source:MGI Symbol;Acc:MGI:1926052]	protein_coding	NA	0.725561	0.354323	2.04774	1.03403	0.0003449	0.00754308	up	yes
ENSMUSG00000094652	Ighv1-42	629906	ENSMUST00000191868;ENSMUST00000103516	GO:0003823(antigen binding);GO:0006910(phagocytosis, recognition);GO:0006911(phagocytosis, engulfment);GO:0006958(complement activation, classical pathway);GO:0009897(external side of plasma membrane);GO:0034987(immunoglobulin receptor binding);GO:0042571(immunoglobulin complex, circulating);GO:0042742(defense response to bacterium);GO:0045087(innate immune response);GO:0050853(B cell receptor si…	NA	NA	NA	immunoglobulin heavy variable V1-42 [Source:MGI Symbol;Acc:MGI:3704123]	IG_V_gene	R_MMU_2871809(FCERI_mediated_Ca+2_mobilization);R_MMU_977606(Regulation_of_Complement_cascade);R_MMU_5653656(Vesicle_mediated_transport);R_MMU_2029481(FCGR_activation);R_MMU_2029480(Fcgamma_receptor_(FCGR)_dependent_phagocytosis);R_MMU_983705(Signaling_by_the_B_Cell_Receptor_(BCR));R_MMU_109582(Hemostasis);R_MMU_173623(Classical_antibody_mediated_complement_activation);R_MMU_166663(Initial_trigge…	5.72536	2.60497	2.19786	1.1361	0.000366398	0.00793313	up	yes
ENSMUSG00000035472	Slc25a21	217593	ENSMUST00000044634;ENSMUST00000160709	GO:0005739(mitochondrion);GO:0005743(mitochondrial inner membrane);GO:0016020(membrane);GO:0016021(integral component of membrane);GO:0016021(integral component of membrane)	NA	K15110	NA	solute carrier family 25 (mitochondrial oxodicarboxylate carrier), member 21 [Source:MGI Symbol;Acc:MGI:2445059]	protein_coding;processed_transcript	R_MMU_1430728(Metabolism);R_MMU_71291(Metabolism_of_amino_acids_and_derivatives);R_MMU_71064(Lysine_catabolism)	0.425421	0.199639	2.13095	1.09149	0.000445635	0.00930747	up	yes
ENSMUSG00000036905	C1qb	12260	ENSMUST00000046384	GO:0002376(immune system process);GO:0005515(protein binding);GO:0005576(extracellular region);GO:0005581(collagen trimer);GO:0005602(complement component C1 complex);GO:0005615(extracellular space);GO:0006958(complement activation, classical pathway);GO:0045087(innate immune response);GO:0045202(synapse);GO:0048839(inner ear development);GO:0098794(postsynapse);GO:0098883(synapse pruning)	04610(Complement and coagulation cascades);05020(Prion diseases);05133(Pertussis);05142(Chagas disease (American trypanosomiasis));05150(Staphylococcus aureus infection);05322(Systemic lupus erythematosus)	K03987	NA	complement component 1, q subcomponent, beta polypeptide [Source:MGI Symbol;Acc:MGI:88224]	protein_coding	R_MMU_977606(Regulation_of_Complement_cascade);R_MMU_173623(Classical_antibody_mediated_complement_activation);R_MMU_166663(Initial_triggering_of_complement);R_MMU_166658(Complement_cascade);R_MMU_168256(Immune_System);R_MMU_166786(Creation_of_C4_and_C2_activators);R_MMU_168249(Innate_Immune_System)	2.44707	1.22151	2.00331	1.00239	0.000450886	0.00938696	up	yes
ENSMUSG00000033022	Cdo1	12583	ENSMUST00000035804	GO:0005506(iron ion binding);GO:0005829(cytosol);GO:0005886(plasma membrane);GO:0007595(lactation);GO:0008198(ferrous iron binding);GO:0010243(response to organonitrogen compound);GO:0016491(oxidoreductase activity);GO:0016702(oxidoreductase activity, acting on single donors with incorporation of molecular oxygen, incorporation of two atoms of oxygen);GO:0017172(cysteine dioxygenase activity);GO:…	00270(Cysteine and methionine metabolism);00430(Taurine and hypotaurine metabolism)	K00456	EC:1.13.11.20	cysteine dioxygenase 1, cytosolic [Source:MGI Symbol;Acc:MGI:105925]	protein_coding	R_MMU_1614558(Degradation_of_cysteine_and_homocysteine);R_MMU_1430728(Metabolism);R_MMU_1614635(Sulfur_amino_acid_metabolism);R_MMU_71291(Metabolism_of_amino_acids_and_derivatives)	1.41917	0.690041	2.05664	1.04029	0.000605775	0.0121445	up	yes
ENSMUSG00000113752	Gm47817		ENSMUST00000222887	NA	NA	NA	NA	predicted gene, 47817 [Source:MGI Symbol;Acc:MGI:6097004]	TEC	NA	0.765802	0.382136	2.004	1.00289	0.000770584	0.0146016	up	yes
ENSMUSG00000109154	Gm44822		ENSMUST00000208559	NA	NA	NA	NA	predicted gene 44822 [Source:MGI Symbol;Acc:MGI:5753398]	TEC	NA	0.352059	0.173332	2.03113	1.02228	0.000771331	0.0146016	up	yes
ENSMUSG00000070803	Cited4	56222	ENSMUST00000094814	GO:0003713(transcription coactivator activity);GO:0005634(nucleus);GO:0005737(cytoplasm);GO:0006355(regulation of transcription, DNA-templated);GO:0043627(response to estrogen);GO:0045893(positive regulation of transcription, DNA-templated)	NA	K22528	NA	Cbp/p300-interacting transactivator, with Glu/Asp-rich carboxy-terminal domain, 4 [Source:MGI Symbol;Acc:MGI:1861694]	protein_coding	R_MMU_8866907(Activation_of_the_TFAP2_(AP_2)_family_of_transcription_factors);R_MMU_73857(RNA_Polymerase_II_Transcription);R_MMU_212436(Generic_Transcription_Pathway);R_MMU_8864260(Transcriptional_regulation_by_the_AP_2_(TFAP2)_family_of_transcription_factors);R_MMU_74160(Gene_expression_(Transcription))	1.83528	0.916048	2.00347	1.0025	0.000809627	0.0151782	up	yes
ENSMUSG00000075576	Gm12359	100037262	ENSMUST00000141696;ENSMUST00000139017;ENSMUST00000153181	NA	NA	NA	NA	predicted gene 12359 [Source:MGI Symbol;Acc:MGI:3702436]	antisense	NA	1.20593	0.60172	2.00414	1.00298	0.000893726	0.0164593	up	yes
ENSMUSG00000094942	Gm3604	100041979	ENSMUST00000202194;ENSMUST00000187656;ENSMUST00000107989	GO:0003676(nucleic acid binding);GO:0005575(cellular_component);GO:0006355(regulation of transcription, DNA-templated);GO:0046872(metal ion binding);GO:0046872(metal ion binding)	NA	NA	NA	predicted gene 3604 [Source:MGI Symbol;Acc:MGI:3781781]	protein_coding	NA	0.795625	0.375735	2.11752	1.08237	0.000944723	0.0172372	up	yes
ENSMUSG00000081512	Gm15821	100502931	ENSMUST00000121995	NA	NA	NA	NA	predicted gene 15821 [Source:MGI Symbol;Acc:MGI:3801940]	macro_lncRNA	NA	1.54967	0.757526	2.0457	1.0326	0.00117879	0.0206106	up	yes
ENSMUSG00000103756	Gm37285		ENSMUST00000194465	NA	NA	NA	NA	predicted gene, 37285 [Source:MGI Symbol;Acc:MGI:5610513]	TEC	NA	1.61081	0.786703	2.04755	1.0339	0.00124834	0.0216807	up	yes
ENSMUSG00000040563	Plppr2	235044	ENSMUST00000188468;ENSMUST00000046371;ENSMUST00000190387	GO:0005887(integral component of plasma membrane);GO:0006644(phospholipid metabolic process);GO:0007165(signal transduction);GO:0008195(phosphatidate phosphatase activity);GO:0016020(membrane);GO:0016021(integral component of membrane);GO:0016311(dephosphorylation);GO:0016787(hydrolase activity);GO:0016791(phosphatase activity);GO:0042577(lipid phosphatase activity);GO:0046839(phospholipid dephos…	NA	K19581	NA	phospholipid phosphatase related 2 [Source:MGI Symbol;Acc:MGI:2384575]	protein_coding	NA	0.706126	0.349449	2.02068	1.01484	0.00137134	0.0234718	up	yes
ENSMUSG00000074826	Gm10767	100038538	ENSMUST00000168767;ENSMUST00000099412	GO:0003674(molecular_function);GO:0003723(RNA binding);GO:0005575(cellular_component);GO:0005845(mRNA cap binding complex);GO:0008150(biological_process);GO:0106005(RNA 5'-cap (guanine-N7)-methylation);GO:0106005(RNA 5'-cap (guanine-N7)-methylation)	NA	NA	NA	predicted gene 10767 [Source:MGI Symbol;Acc:MGI:3642136]	protein_coding	NA	0.795481	0.393062	2.02381	1.01707	0.00147307	0.0247885	up	yes
