# Supplementary material for: Schistosoma japonicum-derived peptide SJMHE1 ameliorates allergic symptoms and responses in mice with allergic rhinitis
Source: Front Cell Infect Microbiol. 2023 Jun 6;13:1143950. doi: 10.3389/fcimb.2023.1143950 (PMC10279851; doi:10.3389/fcimb.2023.1143950)
Supplement: Additional file 2 — RNA sequencing of spleen B cells. The SJMHE1 group had 3437 differentially expressed genes compared to the Control group. [file Table_2.xlsx]

## Sheet: Sheet1
gene_id	gene_name	EntrezID	transcript_id	GO	KEGG	KO_ENTRY	EC	Description	trans_type	Reactome	FPKM.SJMHE1	FPKM.Control	fc	log2(fc)	pval	qval	regulation	significant
ENSMUSG00000070369	Itgad	381924	ENSMUST00000033051;ENSMUST00000106237;ENSMUST00000176249;ENSMUST00000177111	GO:0007155(cell adhesion);GO:0007229(integrin-mediated signaling pathway);GO:0008305(integrin complex);GO:0016020(membrane);GO:0016021(integral component of membrane);GO:0034113(heterotypic cell-cell adhesion);GO:0044877(protein-containing complex binding);GO:0046872(metal ion binding);GO:0050798(activated T cell proliferation);GO:0050798(activated T cell proliferation)	04810(Regulation of actin cytoskeleton);04810(Regulation of actin cytoskeleton)	K06594	NA	integrin, alpha D [Source:MGI Symbol;Acc:MGI:3578624]	protein_coding	R_MMU_1474244(Extracellular_matrix_organization);R_MMU_216083(Integrin_cell_surface_interactions)	0.914059	503.884	0.00181403	-9.10659	4.0552e-212	1.66804e-208	down	yes
ENSMUSG00000027962	Vcam1	22329	ENSMUST00000029574;ENSMUST00000196449;ENSMUST00000197031;ENSMUST00000196309	GO:0001666(response to hypoxia);GO:0002102(podosome);GO:0002526(acute inflammatory response);GO:0002544(chronic inflammatory response);GO:0005178(integrin binding);GO:0005615(extracellular space);GO:0005769(early endosome);GO:0005783(endoplasmic reticulum);GO:0005794(Golgi apparatus);GO:0005886(plasma membrane);GO:0005887(integral component of plasma membrane);GO:0005902(microvillus);GO:0007155(c…	04064(NF-kappa B signaling pathway);04514(Cell adhesion molecules (CAMs));04668(TNF signaling pathway);04670(Leukocyte transendothelial migration);04933(AGE-RAGE signaling pathway in diabetic complications);05143(African trypanosomiasis);05144(Malaria);05418(Fluid shear stress and atherosclerosis);05418(Fluid shear stress and atherosclerosis)	K06527	NA	vascular cell adhesion molecule 1 [Source:MGI Symbol;Acc:MGI:98926]	protein_coding;retained_intron	R_MMU_1474244(Extracellular_matrix_organization);R_MMU_198933(Immunoregulatory_interactions_between_a_Lymphoid_and_a_non_Lymphoid_cell);R_MMU_168256(Immune_System);R_MMU_1280218(Adaptive_Immune_System);R_MMU_216083(Integrin_cell_surface_interactions)	1.19531	537.033	0.00222576	-8.81149	5.937e-208	1.83156e-204	down	yes
ENSMUSG00000044708	Kcnj10	16513	ENSMUST00000056136	GO:0000166(nucleotide binding);GO:0005102(signaling receptor binding);GO:0005242(inward rectifier potassium channel activity);GO:0005244(voltage-gated ion channel activity);GO:0005267(potassium channel activity);GO:0005515(protein binding);GO:0005524(ATP binding);GO:0005886(plasma membrane);GO:0005887(integral component of plasma membrane);GO:0005902(microvillus);GO:0006811(ion transport);GO:0006…	04971(Gastric acid secretion)	K05003	NA	potassium inwardly-rectifying channel, subfamily J, member 10 [Source:MGI Symbol;Acc:MGI:1194504]	protein_coding	R_MMU_112315(Transmission_across_Chemical_Synapses);R_MMU_977443(GABA_receptor_activation);R_MMU_977444(GABA_B_receptor_activation);R_MMU_1296041(Activation_of_G_protein_gated_Potassium_channels);R_MMU_112314(Neurotransmitter_receptors_and_postsynaptic_signal_transmission);R_MMU_991365(Activation_of_GABAB_receptors);R_MMU_1296067(Potassium_transport_channels);R_MMU_112316(Neuronal_System);R_MMU_1…	0.2375	148.091	0.00160375	-9.28434	1.41414e-204	3.49011e-201	down	yes
ENSMUSG00000020865	Abcc3	76408	ENSMUST00000178136;ENSMUST00000140985;ENSMUST00000155253;ENSMUST00000151124;ENSMUST00000021231;ENSMUST00000126566	GO:0000166(nucleotide binding);GO:0005524(ATP binding);GO:0005886(plasma membrane);GO:0006855(drug transmembrane transport);GO:0008559(ATPase-coupled xenobiotic transmembrane transporter activity);GO:0016020(membrane);GO:0016021(integral component of membrane);GO:0016887(ATPase activity);GO:0022857(transmembrane transporter activity);GO:0042626(ATPase-coupled transmembrane transporter activity);G…	01523(Antifolate resistance);02010(ABC transporters);04976(Bile secretion);04976(Bile secretion)	K05667	NA	ATP-binding cassette, sub-family C (CFTR/MRP), member 3 [Source:MGI Symbol;Acc:MGI:1923658]	protein_coding;processed_transcript	R_MMU_556833(Metabolism_of_lipids);R_MMU_1430728(Metabolism);R_MMU_382556(ABC_family_proteins_mediated_transport);R_MMU_382551(Transport_of_small_molecules);R_MMU_8957322(Metabolism_of_steroids);R_MMU_194068(Bile_acid_and_bile_salt_metabolism);R_MMU_159418(Recycling_of_bile_acids_and_salts)	0.392466	183.453	0.00213933	-8.86863	1.30869e-199	2.69154e-196	down	yes
ENSMUSG00000026712	Mrc1	17533	ENSMUST00000028045;ENSMUST00000146168	GO:0004888(transmembrane signaling receptor activity);GO:0005537(mannose binding);GO:0005768(endosome);GO:0005886(plasma membrane);GO:0006897(endocytosis);GO:0006898(receptor-mediated endocytosis);GO:0009986(cell surface);GO:0010008(endosome membrane);GO:0016020(membrane);GO:0016021(integral component of membrane);GO:0030246(carbohydrate binding);GO:0038023(signaling receptor activity);GO:0038024…	04145(Phagosome);05152(Tuberculosis);05152(Tuberculosis)	K06560	NA	mannose receptor, C type 1 [Source:MGI Symbol;Acc:MGI:97142]	protein_coding;retained_intron	R_MMU_1236975(Antigen_processing_Cross_presentation);R_MMU_1236978(Cross_presentation_of_soluble_exogenous_antigens_(endosomes));R_MMU_168256(Immune_System);R_MMU_1280218(Adaptive_Immune_System);R_MMU_983169(Class_I_MHC_mediated_antigen_processing_&_presentation)	0.904334	347.81	0.00260008	-8.58723	1.3581e-198	2.39414e-195	down	yes
ENSMUSG00000005413	Hmox1	15368	ENSMUST00000005548;ENSMUST00000159631	GO:0001525(angiogenesis);GO:0001666(response to hypoxia);GO:0002246(wound healing involved in inflammatory response);GO:0004392(heme oxygenase (decyclizing) activity);GO:0004630(phospholipase D activity);GO:0005198(structural molecule activity);GO:0005634(nucleus);GO:0005730(nucleolus);GO:0005783(endoplasmic reticulum);GO:0005789(endoplasmic reticulum membrane);GO:0005829(cytosol);GO:0005901(cave…	00860(Porphyrin and chlorophyll metabolism);04066(HIF-1 signaling pathway);04216(Ferroptosis);04978(Mineral absorption);05200(Pathways in cancer);05206(MicroRNAs in cancer);05225(Hepatocellular carcinoma);05418(Fluid shear stress and atherosclerosis);05418(Fluid shear stress and atherosclerosis)	K00510	EC:1.14.14.18	heme oxygenase 1 [Source:MGI Symbol;Acc:MGI:96163]	protein_coding;retained_intron	R_MMU_9707587(Regulation_of_HMOX1_expression_and_activity);R_MMU_9609507(Protein_localization);R_MMU_9711123(Cellular_response_to_chemical_stress);R_MMU_189445(Metabolism_of_porphyrins);R_MMU_1430728(Metabolism);R_MMU_2262752(Cellular_responses_to_stress);R_MMU_8953897(Cellular_responses_to_external_stimuli);R_MMU_382551(Transport_of_small_molecules);R_MMU_9609523(Insertion_of_tail_anchored_prote…	6.53522	2276.69	0.00287049	-8.44449	3.17842e-197	4.90271e-194	down	yes
ENSMUSG00000026938	Fcna	14133	ENSMUST00000028307;ENSMUST00000142371	GO:0001867(complement activation, lectin pathway);GO:0002376(immune system process);GO:0002752(cell surface pattern recognition receptor signaling pathway);GO:0003823(antigen binding);GO:0005102(signaling receptor binding);GO:0005576(extracellular region);GO:0005581(collagen trimer);GO:0005615(extracellular space);GO:0005886(plasma membrane);GO:0007186(G protein-coupled receptor signaling pathway…	NA	K10104	NA	ficolin A [Source:MGI Symbol;Acc:MGI:1340905]	protein_coding;processed_transcript	R_MMU_166663(Initial_triggering_of_complement);R_MMU_166658(Complement_cascade);R_MMU_166662(Lectin_pathway_of_complement_activation);R_MMU_168256(Immune_System);R_MMU_166786(Creation_of_C4_and_C2_activators);R_MMU_6798695(Neutrophil_degranulation);R_MMU_168249(Innate_Immune_System);R_MMU_2855086(Ficolins_bind_to_repetitive_carbohydrate_structures_on_the_target_cell_surface)	3.33516	1256.23	0.0026549	-8.55713	1.79762e-196	2.46473e-193	down	yes
ENSMUSG00000036905	C1qb	12260	ENSMUST00000046384	GO:0002376(immune system process);GO:0005515(protein binding);GO:0005576(extracellular region);GO:0005581(collagen trimer);GO:0005602(complement component C1 complex);GO:0005615(extracellular space);GO:0006958(complement activation, classical pathway);GO:0045087(innate immune response);GO:0045202(synapse);GO:0048839(inner ear development);GO:0098794(postsynapse);GO:0098883(synapse pruning)	04610(Complement and coagulation cascades);05020(Prion diseases);05133(Pertussis);05142(Chagas disease (American trypanosomiasis));05150(Staphylococcus aureus infection);05322(Systemic lupus erythematosus)	K03987	NA	complement component 1, q subcomponent, beta polypeptide [Source:MGI Symbol;Acc:MGI:88224]	protein_coding	R_MMU_977606(Regulation_of_Complement_cascade);R_MMU_173623(Classical_antibody_mediated_complement_activation);R_MMU_166663(Initial_triggering_of_complement);R_MMU_166658(Complement_cascade);R_MMU_168256(Immune_System);R_MMU_166786(Creation_of_C4_and_C2_activators);R_MMU_168249(Innate_Immune_System)	2.44707	953.439	0.00256657	-8.60594	1.7332e-193	2.13876e-190	down	yes
ENSMUSG00000008845	Cd163	93671	ENSMUST00000112541;ENSMUST00000203210;ENSMUST00000032234	GO:0005044(scavenger receptor activity);GO:0005576(extracellular region);GO:0005886(plasma membrane);GO:0006897(endocytosis);GO:0006953(acute-phase response);GO:0006954(inflammatory response);GO:0009897(external side of plasma membrane);GO:0016020(membrane);GO:0016021(integral component of membrane);GO:0016021(integral component of membrane)	NA	K06545	NA	CD163 antigen [Source:MGI Symbol;Acc:MGI:2135946]	protein_coding;retained_intron	R_MMU_5653656(Vesicle_mediated_transport);R_MMU_2173782(Binding_and_Uptake_of_Ligands_by_Scavenger_Receptors);R_MMU_2168880(Scavenging_of_heme_from_plasma)	0.168338	93.5047	0.00180031	-9.11754	2.0873e-193	2.34158e-190	down	yes
ENSMUSG00000002602	Axl	26362	ENSMUST00000002677;ENSMUST00000085948;ENSMUST00000147680;ENSMUST00000137383;ENSMUST00000137211;ENSMUST00000132989;ENSMUST00000124442;ENSMUST00000132038	GO:0000166(nucleotide binding);GO:0001764(neuron migration);GO:0001779(natural killer cell differentiation);GO:0001786(phosphatidylserine binding);GO:0001818(negative regulation of cytokine production);GO:0001961(positive regulation of cytokine-mediated signaling pathway);GO:0001974(blood vessel remodeling);GO:0002376(immune system process);GO:0004672(protein kinase activity);GO:0004713(protein t…	01521(EGFR tyrosine kinase inhibitor resistance);01521(EGFR tyrosine kinase inhibitor resistance)	K05115	EC:2.7.10.1	AXL receptor tyrosine kinase [Source:MGI Symbol;Acc:MGI:1347244]	protein_coding;retained_intron	R_MMU_4420097(VEGFA_VEGFR2_Pathway);R_MMU_194138(Signaling_by_VEGF);R_MMU_9006934(Signaling_by_Receptor_Tyrosine_Kinases);R_MMU_162582(Signal_Transduction)	1.9109	600.497	0.0031822	-8.29576	4.11798e-192	4.23466e-189	down	yes
ENSMUSG00000035448	Ccr3	12771	ENSMUST00000039171	GO:0001938(positive regulation of endothelial cell proliferation);GO:0002551(mast cell chemotaxis);GO:0004930(G protein-coupled receptor activity);GO:0004950(chemokine receptor activity);GO:0005515(protein binding);GO:0005615(extracellular space);GO:0005737(cytoplasm);GO:0005768(endosome);GO:0005886(plasma membrane);GO:0006935(chemotaxis);GO:0006954(inflammatory response);GO:0006955(immune respon…	04060(Cytokine-cytokine receptor interaction);04062(Chemokine signaling pathway);05163(Human cytomegalovirus infection);05167(Kaposi sarcoma-associated herpesvirus infection);05203(Viral carcinogenesis)	K04178	NA	chemokine (C-C motif) receptor 3 [Source:MGI Symbol;Acc:MGI:104616]	protein_coding	R_MMU_373076(Class_A/1_(Rhodopsin_like_receptors));R_MMU_380108(Chemokine_receptors_bind_chemokines);R_MMU_375276(Peptide_ligand_binding_receptors);R_MMU_500792(GPCR_ligand_binding);R_MMU_372790(Signaling_by_GPCR);R_MMU_388396(GPCR_downstream_signalling);R_MMU_162582(Signal_Transduction);R_MMU_418594(G_alpha_(i)_signalling_events)	0.660662	251.807	0.00262368	-8.57419	2.62404e-190	2.49082e-187	down	yes
ENSMUSG00000036887	C1qa	12259	ENSMUST00000046285	GO:0001774(microglial cell activation);GO:0002376(immune system process);GO:0005515(protein binding);GO:0005576(extracellular region);GO:0005581(collagen trimer);GO:0005615(extracellular space);GO:0006958(complement activation, classical pathway);GO:0007568(aging);GO:0010039(response to iron ion);GO:0016322(neuron remodeling);GO:0045087(innate immune response);GO:0045202(synapse);GO:0048143(astro…	04610(Complement and coagulation cascades);05020(Prion diseases);05133(Pertussis);05142(Chagas disease (American trypanosomiasis));05150(Staphylococcus aureus infection);05322(Systemic lupus erythematosus)	K03986	NA	complement component 1, q subcomponent, alpha polypeptide [Source:MGI Symbol;Acc:MGI:88223]	protein_coding	R_MMU_977606(Regulation_of_Complement_cascade);R_MMU_173623(Classical_antibody_mediated_complement_activation);R_MMU_166663(Initial_triggering_of_complement);R_MMU_166658(Complement_cascade);R_MMU_168256(Immune_System);R_MMU_166786(Creation_of_C4_and_C2_activators);R_MMU_168249(Innate_Immune_System)	3.66128	1221.3	0.00299785	-8.38186	7.42081e-190	6.54091e-187	down	yes
ENSMUSG00000036896	C1qc	12262	ENSMUST00000046332;ENSMUST00000153104	GO:0002376(immune system process);GO:0005515(protein binding);GO:0005576(extracellular region);GO:0005581(collagen trimer);GO:0005615(extracellular space);GO:0006958(complement activation, classical pathway);GO:0030853(negative regulation of granulocyte differentiation);GO:0045087(innate immune response);GO:0045202(synapse);GO:0045650(negative regulation of macrophage differentiation);GO:0098794(…	04610(Complement and coagulation cascades);05020(Prion diseases);05133(Pertussis);05142(Chagas disease (American trypanosomiasis));05150(Staphylococcus aureus infection);05322(Systemic lupus erythematosus);05322(Systemic lupus erythematosus)	K03988	NA	complement component 1, q subcomponent, C chain [Source:MGI Symbol;Acc:MGI:88225]	protein_coding;processed_transcript	R_MMU_977606(Regulation_of_Complement_cascade);R_MMU_173623(Classical_antibody_mediated_complement_activation);R_MMU_166663(Initial_triggering_of_complement);R_MMU_166658(Complement_cascade);R_MMU_168256(Immune_System);R_MMU_166786(Creation_of_C4_and_C2_activators);R_MMU_168249(Innate_Immune_System)	2.18949	653.107	0.00335243	-8.22058	1.09175e-185	8.98145e-183	down	yes
ENSMUSG00000025993	Slc40a1	53945	ENSMUST00000027137;ENSMUST00000187406;ENSMUST00000188252;ENSMUST00000186822;ENSMUST00000187420;ENSMUST00000186804;ENSMUST00000191247;ENSMUST00000186755	GO:0002260(lymphocyte homeostasis);GO:0003158(endothelium development);GO:0005381(iron ion transmembrane transporter activity);GO:0005515(protein binding);GO:0005654(nucleoplasm);GO:0005829(cytosol);GO:0005886(plasma membrane);GO:0006811(ion transport);GO:0006826(iron ion transport);GO:0006879(cellular iron ion homeostasis);GO:0008021(synaptic vesicle);GO:0015093(ferrous iron transmembrane transp…	04216(Ferroptosis);04978(Mineral absorption);04978(Mineral absorption)	K14685	NA	solute carrier family 40 (iron-regulated transporter), member 1 [Source:MGI Symbol;Acc:MGI:1315204]	protein_coding;processed_transcript;retained_intron	R_MMU_425410(Metal_ion_SLC_transporters);R_MMU_425407(SLC_mediated_transmembrane_transport);R_MMU_382551(Transport_of_small_molecules);R_MMU_425366(Transport_of_bile_salts_and_organic_acids,_metal_ions_and_amine_compounds);R_MMU_917937(Iron_uptake_and_transport)	1.98017	487.55	0.00406147	-7.94378	4.89705e-185	3.77685e-182	down	yes
ENSMUSG00000014361	Mertk	17289	ENSMUST00000014505;ENSMUST00000140221	GO:0000166(nucleotide binding);GO:0001750(photoreceptor outer segment);GO:0001779(natural killer cell differentiation);GO:0001818(negative regulation of cytokine production);GO:0004672(protein kinase activity);GO:0004713(protein tyrosine kinase activity);GO:0004714(transmembrane receptor protein tyrosine kinase activity);GO:0005515(protein binding);GO:0005524(ATP binding);GO:0005615(extracellular…	NA	K05117	EC:2.7.10.1	MER proto-oncogene tyrosine kinase [Source:MGI Symbol;Acc:MGI:96965]	protein_coding;processed_transcript	R_MMU_109582(Hemostasis);R_MMU_202733(Cell_surface_interactions_at_the_vascular_wall)	0.284149	114.065	0.00249111	-8.649	6.96582e-185	5.05637e-182	down	yes
ENSMUSG00000024621	Csf1r	12978	ENSMUST00000115268;ENSMUST00000237485;ENSMUST00000237706;ENSMUST00000235447;ENSMUST00000025523	GO:0000166(nucleotide binding);GO:0001934(positive regulation of protein phosphorylation);GO:0002244(hematopoietic progenitor cell differentiation);GO:0002376(immune system process);GO:0002931(response to ischemia);GO:0004672(protein kinase activity);GO:0004713(protein tyrosine kinase activity);GO:0004714(transmembrane receptor protein tyrosine kinase activity);GO:0005011(macrophage colony-stimul…	04010(MAPK signaling pathway);04014(Ras signaling pathway);04015(Rap1 signaling pathway);04060(Cytokine-cytokine receptor interaction);04151(PI3K-Akt signaling pathway);04380(Osteoclast differentiation);04640(Hematopoietic cell lineage);05200(Pathways in cancer);05202(Transcriptional misregulation in cancer);05221(Acute myeloid leukemia);05221(Acute myeloid leukemia)	K05090	EC:2.7.10.1	colony stimulating factor 1 receptor [Source:MGI Symbol;Acc:MGI:1339758]	protein_coding;retained_intron	R_MMU_449147(Signaling_by_Interleukins);R_MMU_449836(Other_interleukin_signaling);R_MMU_168256(Immune_System);R_MMU_1280215(Cytokine_Signaling_in_Immune_system)	2.62727	604.707	0.0043447	-7.84653	3.29344e-182	2.25783e-179	down	yes
ENSMUSG00000023349	Clec4n	56620	ENSMUST00000024118;ENSMUST00000151714;ENSMUST00000144840;ENSMUST00000117130;ENSMUST00000112554	GO:0002250(adaptive immune response);GO:0002376(immune system process);GO:0005509(calcium ion binding);GO:0005515(protein binding);GO:0005537(mannose binding);GO:0005886(plasma membrane);GO:0016020(membrane);GO:0016021(integral component of membrane);GO:0030246(carbohydrate binding);GO:0043123(positive regulation of I-kappaB kinase/NF-kappaB signaling);GO:0045087(innate immune response);GO:004687…	04625(C-type lectin receptor signaling pathway);04625(C-type lectin receptor signaling pathway)	K17514	NA	C-type lectin domain family 4, member n [Source:MGI Symbol;Acc:MGI:1861231]	protein_coding;nonsense_mediated_decay;processed_transcript	R_MMU_5621480(Dectin_2_family);R_MMU_5621481(C_type_lectin_receptors_(CLRs));R_MMU_168256(Immune_System);R_MMU_6798695(Neutrophil_degranulation);R_MMU_168249(Innate_Immune_System)	0.964779	321.057	0.00300501	-8.37842	1.41386e-178	9.18264e-176	down	yes
ENSMUSG00000032554	Trf	22041	ENSMUST00000035158;ENSMUST00000126359;ENSMUST00000170904;ENSMUST00000112503;ENSMUST00000168142;ENSMUST00000190051	GO:0005515(protein binding);GO:0005576(extracellular region);GO:0005604(basement membrane);GO:0005615(extracellular space);GO:0005768(endosome);GO:0005769(early endosome);GO:0005770(late endosome);GO:0005905(clathrin-coated pit);GO:0006811(ion transport);GO:0006826(iron ion transport);GO:0006879(cellular iron ion homeostasis);GO:0007015(actin filament organization);GO:0007257(activation of JUN ki…	04066(HIF-1 signaling pathway);04216(Ferroptosis);04978(Mineral absorption);04978(Mineral absorption)	K14736	NA	transferrin [Source:MGI Symbol;Acc:MGI:98821]	protein_coding;retained_intron	R_MMU_5653656(Vesicle_mediated_transport);R_MMU_8957275(Post_translational_protein_phosphorylation);R_MMU_109582(Hemostasis);R_MMU_8856825(Cargo_recognition_for_clathrin_mediated_endocytosis);R_MMU_76002(Platelet_activation,_signaling_and_aggregation);R_MMU_597592(Post_translational_protein_modification);R_MMU_392499(Metabolism_of_proteins);R_MMU_382551(Transport_of_small_molecules);R_MMU_917977(…	2.67629	606.751	0.00441086	-7.82472	7.91519e-178	4.88367e-175	down	yes
ENSMUSG00000040249	Lrp1	16971	ENSMUST00000049149;ENSMUST00000121829;ENSMUST00000125480;ENSMUST00000135188;ENSMUST00000118455;ENSMUST00000133620;ENSMUST00000129877;ENSMUST00000145947;ENSMUST00000140269	GO:0002020(protease binding);GO:0005509(calcium ion binding);GO:0005515(protein binding);GO:0005768(endosome);GO:0005769(early endosome);GO:0006897(endocytosis);GO:0006898(receptor-mediated endocytosis);GO:0006909(phagocytosis);GO:0007204(positive regulation of cytosolic calcium ion concentration);GO:0007205(protein kinase C-activating G protein-coupled receptor signaling pathway);GO:0007568(agin…	04979(Cholesterol metabolism);05010(Alzheimer disease);05144(Malaria);05144(Malaria)	K04550	NA	low density lipoprotein receptor-related protein 1 [Source:MGI Symbol;Acc:MGI:96828]	protein_coding;retained_intron	R_MMU_5653656(Vesicle_mediated_transport);R_MMU_196854(Metabolism_of_vitamins_and_cofactors);R_MMU_1430728(Metabolism);R_MMU_2173782(Binding_and_Uptake_of_Ligands_by_Scavenger_Receptors);R_MMU_6806667(Metabolism_of_fat_soluble_vitamins);R_MMU_2168880(Scavenging_of_heme_from_plasma);R_MMU_9709957(Sensory_Perception);R_MMU_2187338(Visual_phototransduction);R_MMU_975634(Retinoid_metabolism_and_trans…	0.677736	149.304	0.0045393	-7.78332	1.97618e-177	1.16124e-174	down	yes
ENSMUSG00000024044	Epb41l3	13823	ENSMUST00000224951;ENSMUST00000233964;ENSMUST00000232706;ENSMUST00000225316;ENSMUST00000223816;ENSMUST00000225740;ENSMUST00000112680;ENSMUST00000225977;ENSMUST00000224523;ENSMUST00000225209;ENSMUST00000238898;ENSMUST00000225695;ENSMUST00000225062;ENSMUST00000080208;ENSMUST00000225604;ENSMUST00000223703;ENSMUST00000239167	GO:0001558(regulation of cell growth);GO:0002175(protein localization to paranode region of axon);GO:0003779(actin binding);GO:0005198(structural molecule activity);GO:0005200(structural constituent of cytoskeleton);GO:0005737(cytoplasm);GO:0005856(cytoskeleton);GO:0005886(plasma membrane);GO:0005911(cell-cell junction);GO:0006915(apoptotic process);GO:0007010(cytoskeleton organization);GO:000701…	NA	K06107	NA	erythrocyte membrane protein band 4.1 like 3 [Source:MGI Symbol;Acc:MGI:103008]	protein_coding;retained_intron;nonsense_mediated_decay	R_MMU_6794362(Protein_protein_interactions_at_synapses);R_MMU_6794361(Neurexins_and_neuroligins);R_MMU_112316(Neuronal_System)	0.0755302	27.2532	0.00277143	-8.49516	1.08665e-175	6.09513e-173	down	yes
ENSMUSG00000051682	Treml4	224840	ENSMUST00000059873;ENSMUST00000154335;ENSMUST00000153420;ENSMUST00000153131;ENSMUST00000136272;ENSMUST00000125426	GO:0002230(positive regulation of defense response to virus by host);GO:0002376(immune system process);GO:0002457(T cell antigen processing and presentation);GO:0005515(protein binding);GO:0005765(lysosomal membrane);GO:0005783(endoplasmic reticulum);GO:0005886(plasma membrane);GO:0006911(phagocytosis, engulfment);GO:0008104(protein localization);GO:0009986(cell surface);GO:0010008(endosome membr…	NA	NA	NA	triggering receptor expressed on myeloid cells-like 4 [Source:MGI Symbol;Acc:MGI:1923239]	protein_coding;retained_intron	R_MMU_198933(Immunoregulatory_interactions_between_a_Lymphoid_and_a_non_Lymphoid_cell);R_MMU_168256(Immune_System);R_MMU_1280218(Adaptive_Immune_System)	1.30275	332.48	0.00391829	-7.99556	1.07366e-174	5.76041e-172	down	yes
ENSMUSG00000022371	Col14a1	12818	ENSMUST00000110217;ENSMUST00000110221;ENSMUST00000125416;ENSMUST00000023053	GO:0003229(ventricular cardiac muscle tissue development);GO:0005515(protein binding);GO:0005576(extracellular region);GO:0005581(collagen trimer);GO:0005614(interstitial matrix);GO:0005615(extracellular space);GO:0007155(cell adhesion);GO:0030020(extracellular matrix structural constituent conferring tensile strength);GO:0030199(collagen fibril organization);GO:0048873(homeostasis of number of c…	04974(Protein digestion and absorption);04974(Protein digestion and absorption)	K08133	NA	collagen, type XIV, alpha 1 [Source:MGI Symbol;Acc:MGI:1341272]	protein_coding	R_MMU_1650814(Collagen_biosynthesis_and_modifying_enzymes);R_MMU_2022090(Assembly_of_collagen_fibrils_and_other_multimeric_structures);R_MMU_8948216(Collagen_chain_trimerization);R_MMU_1474244(Extracellular_matrix_organization);R_MMU_1474290(Collagen_formation)	0.190278	55.0247	0.00345804	-8.17583	4.25269e-172	2.09913e-169	down	yes
ENSMUSG00000030737	Slco2b1	101488	ENSMUST00000107088;ENSMUST00000208713;ENSMUST00000154295;ENSMUST00000145381;ENSMUST00000032985	GO:0001889(liver development);GO:0005515(protein binding);GO:0005886(plasma membrane);GO:0005887(integral component of plasma membrane);GO:0006811(ion transport);GO:0008514(organic anion transmembrane transporter activity);GO:0009925(basal plasma membrane);GO:0015125(bile acid transmembrane transporter activity);GO:0015347(sodium-independent organic anion transmembrane transporter activity);GO:00…	NA	NA	NA	solute carrier organic anion transporter family, member 2b1 [Source:MGI Symbol;Acc:MGI:1351872]	protein_coding	R_MMU_189445(Metabolism_of_porphyrins);R_MMU_1430728(Metabolism);R_MMU_425407(SLC_mediated_transmembrane_transport);R_MMU_382551(Transport_of_small_molecules);R_MMU_879518(Transport_of_organic_anions);R_MMU_189483(Heme_degradation);R_MMU_425397(Transport_of_vitamins,_nucleosides,_and_related_molecules)	0.147439	51.0114	0.00289032	-8.43456	5.56916e-172	2.64321e-169	down	yes
ENSMUSG00000015568	Lpl	16956	ENSMUST00000015712;ENSMUST00000213071;ENSMUST00000101463;ENSMUST00000169749	GO:0004465(lipoprotein lipase activity);GO:0004620(phospholipase activity);GO:0004806(triglyceride lipase activity);GO:0005102(signaling receptor binding);GO:0005509(calcium ion binding);GO:0005515(protein binding);GO:0005576(extracellular region);GO:0005615(extracellular space);GO:0005886(plasma membrane);GO:0006629(lipid metabolic process);GO:0006631(fatty acid metabolic process);GO:0006633(fat…	00561(Glycerolipid metabolism);03320(PPAR signaling pathway);04979(Cholesterol metabolism);05010(Alzheimer disease);05010(Alzheimer disease)	K01059	EC:3.1.1.34	lipoprotein lipase [Source:MGI Symbol;Acc:MGI:96820]	protein_coding;retained_intron;processed_transcript	R_MMU_196854(Metabolism_of_vitamins_and_cofactors);R_MMU_1430728(Metabolism);R_MMU_8963889(Assembly_of_active_LPL_and_LIPC_lipase_complexes);R_MMU_8963899(Plasma_lipoprotein_remodeling);R_MMU_382551(Transport_of_small_molecules);R_MMU_6806667(Metabolism_of_fat_soluble_vitamins);R_MMU_9709957(Sensory_Perception);R_MMU_8963901(Chylomicron_remodeling);R_MMU_174824(Plasma_lipoprotein_assembly,_remode…	0.169952	44.9058	0.00378463	-8.04563	6.03163e-172	2.75668e-169	down	yes
ENSMUSG00000027200	Sema6d	214968	ENSMUST00000077847;ENSMUST00000103240;ENSMUST00000103239;ENSMUST00000103238;ENSMUST00000078621;ENSMUST00000051419;ENSMUST00000076335;ENSMUST00000132088	GO:0001755(neural crest cell migration);GO:0005515(protein binding);GO:0005615(extracellular space);GO:0005737(cytoplasm);GO:0005794(Golgi apparatus);GO:0005886(plasma membrane);GO:0005887(integral component of plasma membrane);GO:0007275(multicellular organism development);GO:0007399(nervous system development);GO:0007411(axon guidance);GO:0009986(cell surface);GO:0014911(positive regulation of …	04360(Axon guidance);04360(Axon guidance)	K06842	NA	sema domain, transmembrane domain (TM), and cytoplasmic domain, (semaphorin) 6D [Source:MGI Symbol;Acc:MGI:2387661]	protein_coding;retained_intron	R_MMU_416700(Other_semaphorin_interactions);R_MMU_422475(Axon_guidance);R_MMU_373755(Semaphorin_interactions);R_MMU_9675108(Nervous_system_development);R_MMU_1266738(Developmental_Biology)	0.141981	38.3	0.00370708	-8.0755	1.71904e-170	7.57608e-168	down	yes
ENSMUSG00000074622	Mafb	16658	ENSMUST00000099126	GO:0000978(RNA polymerase II cis-regulatory region sequence-specific DNA binding);GO:0000981(DNA-binding transcription factor activity, RNA polymerase II-specific);GO:0001228(DNA-binding transcription activator activity, RNA polymerase II-specific);GO:0003677(DNA binding);GO:0003700(DNA-binding transcription factor activity);GO:0005515(protein binding);GO:0005634(nucleus);GO:0005654(nucleoplasm);…	04928(Parathyroid hormone synthesis, secretion and action)	K09036	NA	v-maf musculoaponeurotic fibrosarcoma oncogene family, protein B (avian) [Source:MGI Symbol;Acc:MGI:104555]	protein_coding	NA	0.810578	181.208	0.0044732	-7.80448	8.958e-170	3.81178e-167	down	yes
ENSMUSG00000035459	Stab2	192188	ENSMUST00000035288;ENSMUST00000219341;ENSMUST00000219659;ENSMUST00000219612	GO:0005041(low-density lipoprotein particle receptor activity);GO:0005044(scavenger receptor activity);GO:0005509(calcium ion binding);GO:0005540(hyaluronic acid binding);GO:0005737(cytoplasm);GO:0005829(cytosol);GO:0005886(plasma membrane);GO:0005887(integral component of plasma membrane);GO:0006897(endocytosis);GO:0007155(cell adhesion);GO:0009897(external side of plasma membrane);GO:0016020(me…	NA	K19013	NA	stabilin 2 [Source:MGI Symbol;Acc:MGI:2178743]	protein_coding;nonsense_mediated_decay;retained_intron	R_MMU_5653656(Vesicle_mediated_transport);R_MMU_2160916(Hyaluronan_uptake_and_degradation);R_MMU_3000497(Scavenging_by_Class_H_Receptors);R_MMU_71387(Metabolism_of_carbohydrates);R_MMU_1430728(Metabolism);R_MMU_2173782(Binding_and_Uptake_of_Ligands_by_Scavenger_Receptors);R_MMU_2142845(Hyaluronan_metabolism);R_MMU_1630316(Glycosaminoglycan_metabolism)	0.164096	42.9236	0.00382298	-8.03109	1.24705e-168	5.12954e-166	down	yes
ENSMUSG00000032076	Cadm1	54725	ENSMUST00000114547;ENSMUST00000152459;ENSMUST00000151624;ENSMUST00000114548;ENSMUST00000148925;ENSMUST00000085909;ENSMUST00000143026;ENSMUST00000124073;ENSMUST00000239368	GO:0001889(liver development);GO:0002376(immune system process);GO:0005102(signaling receptor binding);GO:0005515(protein binding);GO:0005886(plasma membrane);GO:0005911(cell-cell junction);GO:0006915(apoptotic process);GO:0007155(cell adhesion);GO:0007156(homophilic cell adhesion via plasma membrane adhesion molecules);GO:0007157(heterophilic cell-cell adhesion via plasma membrane cell adhesion …	04514(Cell adhesion molecules (CAMs));04514(Cell adhesion molecules (CAMs))	NA	NA	cell adhesion molecule 1 [Source:MGI Symbol;Acc:MGI:1889272]	protein_coding;processed_transcript;retained_intron	R_MMU_421270(Cell_cell_junction_organization);R_MMU_446728(Cell_junction_organization);R_MMU_418990(Adherens_junctions_interactions);R_MMU_1500931(Cell_Cell_communication);R_MMU_420597(Nectin/Necl__trans_heterodimerization)	0.107484	26.8381	0.00400491	-7.96401	4.99417e-165	1.988e-162	down	yes
ENSMUSG00000022181	C6	12274,5688	ENSMUST00000162585;ENSMUST00000162350;ENSMUST00000161997;ENSMUST00000022788	GO:0001701(in utero embryonic development);GO:0001970(positive regulation of activation of membrane attack complex);GO:0002376(immune system process);GO:0005515(protein binding);GO:0005576(extracellular region);GO:0005579(membrane attack complex);GO:0005615(extracellular space);GO:0006955(immune response);GO:0006956(complement activation);GO:0006958(complement activation, classical pathway);GO:00…	04610(Complement and coagulation cascades);05020(Prion diseases);05322(Systemic lupus erythematosus);05322(Systemic lupus erythematosus)	K03995	NA	complement component 6 [Source:MGI Symbol;Acc:MGI:88233]	protein_coding	R_MMU_977606(Regulation_of_Complement_cascade);R_MMU_166665(Terminal_pathway_of_complement);R_MMU_166658(Complement_cascade);R_MMU_168256(Immune_System);R_MMU_168249(Innate_Immune_System)	0.574987	124.093	0.00463351	-7.75368	5.85821e-165	2.25907e-162	down	yes
ENSMUSG00000026435	Slc45a3	212980	ENSMUST00000027695;ENSMUST00000185387;ENSMUST00000190322;ENSMUST00000177943	GO:0008506(sucrose:proton symporter activity);GO:0010907(positive regulation of glucose metabolic process);GO:0015770(sucrose transport);GO:0016020(membrane);GO:0016021(integral component of membrane);GO:0022857(transmembrane transporter activity);GO:0045723(positive regulation of fatty acid biosynthetic process);GO:0048713(regulation of oligodendrocyte differentiation);GO:0055085(transmembrane t…	05202(Transcriptional misregulation in cancer);05206(MicroRNAs in cancer);05206(MicroRNAs in cancer)	K15379	NA	solute carrier family 45, member 3 [Source:MGI Symbol;Acc:MGI:1922082]	protein_coding;processed_transcript	R_MMU_425407(SLC_mediated_transmembrane_transport);R_MMU_382551(Transport_of_small_molecules);R_MMU_189200(Cellular_hexose_transport)	0.269925	73.2418	0.0036854	-8.08396	1.00727e-163	3.76657e-161	down	yes
ENSMUSG00000015305	Sash1	70097	ENSMUST00000015449;ENSMUST00000212869;ENSMUST00000213032;ENSMUST00000212553	GO:0000209(protein polyubiquitination);GO:0001965(G-protein alpha-subunit binding);GO:0005515(protein binding);GO:0005737(cytoplasm);GO:0008022(protein C-terminus binding);GO:0010595(positive regulation of endothelial cell migration);GO:0010632(regulation of epithelial cell migration);GO:0019901(protein kinase binding);GO:0031435(mitogen-activated protein kinase kinase kinase binding);GO:0031666(…	NA	NA	NA	SAM and SH3 domain containing 1 [Source:MGI Symbol;Acc:MGI:1917347]	protein_coding;retained_intron	NA	0.27801	50.5036	0.00550476	-7.5051	1.34965e-159	4.89842e-157	down	yes
ENSMUSG00000026177	Slc11a1	18173	ENSMUST00000027368;ENSMUST00000149166;ENSMUST00000127487;ENSMUST00000155865;ENSMUST00000133896;ENSMUST00000147233;ENSMUST00000136786;ENSMUST00000135137;ENSMUST00000134189;ENSMUST00000187516;ENSMUST00000131511	GO:0000165(MAPK cascade);GO:0001818(negative regulation of cytokine production);GO:0001819(positive regulation of cytokine production);GO:0002309(T cell proliferation involved in immune response);GO:0002369(T cell cytokine production);GO:0002606(positive regulation of dendritic cell antigen processing and presentation);GO:0002827(positive regulation of T-helper 1 type immune response);GO:0005381(…	04142(Lysosome);04142(Lysosome)	K12347	NA	solute carrier family 11 (proton-coupled divalent metal ion transporters), member 1 [Source:MGI Symbol;Acc:MGI:1345275]	protein_coding;processed_transcript;retained_intron	R_MMU_6803157(Antimicrobial_peptides);R_MMU_1222556(ROS_and_RNS_production_in_phagocytes);R_MMU_6803544(Ion_influx/efflux_at_host_pathogen_interface);R_MMU_425410(Metal_ion_SLC_transporters);R_MMU_425407(SLC_mediated_transmembrane_transport);R_MMU_382551(Transport_of_small_molecules);R_MMU_168256(Immune_System);R_MMU_425366(Transport_of_bile_salts_and_organic_acids,_metal_ions_and_amine_compounds…	0.97564	164.387	0.00593503	-7.39653	1.56818e-159	5.52894e-157	down	yes
ENSMUSG00000032890	Rims3	242662	ENSMUST00000071093;ENSMUST00000132895;ENSMUST00000171363;ENSMUST00000106283	GO:0006836(neurotransmitter transport);GO:0006887(exocytosis);GO:0016020(membrane);GO:0017137(Rab GTPase binding);GO:0017156(calcium-ion regulated exocytosis);GO:0030054(cell junction);GO:0042391(regulation of membrane potential);GO:0042734(presynaptic membrane);GO:0044325(ion channel binding);GO:0045202(synapse);GO:0048167(regulation of synaptic plasticity);GO:0048788(cytoskeleton of presynaptic…	NA	K15298	NA	regulating synaptic membrane exocytosis 3 [Source:MGI Symbol;Acc:MGI:2443331]	protein_coding;processed_transcript	NA	0.179219	37.5247	0.00477604	-7.70997	7.37337e-159	2.52743e-156	down	yes
ENSMUSG00000025743	Sdc3	20970	ENSMUST00000070478;ENSMUST00000146093;ENSMUST00000141297;ENSMUST00000140623	GO:0005515(protein binding);GO:0005796(Golgi lumen);GO:0005886(plasma membrane);GO:0007155(cell adhesion);GO:0009986(cell surface);GO:0016020(membrane);GO:0016021(integral component of membrane);GO:0016477(cell migration);GO:0030334(regulation of cell migration);GO:0030424(axon);GO:0032991(protein-containing complex);GO:0042802(identical protein binding);GO:0043005(neuron projection);GO:0044393(m…	04514(Cell adhesion molecules (CAMs));04514(Cell adhesion molecules (CAMs))	K16337	NA	syndecan 3 [Source:MGI Symbol;Acc:MGI:1349163]	protein_coding;retained_intron	R_MMU_3000171(Non_integrin_membrane_ECM_interactions);R_MMU_2024096(HS_GAG_degradation);R_MMU_1971475(A_tetrasaccharide_linker_sequence_is_required_for_GAG_synthesis);R_MMU_2022928(HS_GAG_biosynthesis);R_MMU_196854(Metabolism_of_vitamins_and_cofactors);R_MMU_71387(Metabolism_of_carbohydrates);R_MMU_109582(Hemostasis);R_MMU_1430728(Metabolism);R_MMU_1474244(Extracellular_matrix_organization);R_MMU…	2.56664	341.854	0.00750802	-7.05735	1.45534e-158	4.85375e-156	down	yes
ENSMUSG00000047250	Ptgs1	19224	ENSMUST00000062069;ENSMUST00000144319;ENSMUST00000151351;ENSMUST00000149930;ENSMUST00000133777	GO:0001516(prostaglandin biosynthetic process);GO:0001750(photoreceptor outer segment);GO:0004601(peroxidase activity);GO:0004666(prostaglandin-endoperoxide synthase activity);GO:0005635(nuclear envelope);GO:0005737(cytoplasm);GO:0005783(endoplasmic reticulum);GO:0005789(endoplasmic reticulum membrane);GO:0005794(Golgi apparatus);GO:0006629(lipid metabolic process);GO:0006631(fatty acid metabolic…	00590(Arachidonic acid metabolism);04611(Platelet activation);04726(Serotonergic synapse);04923(Regulation of lipolysis in adipocytes);04923(Regulation of lipolysis in adipocytes)	K00509	EC:1.14.99.1	prostaglandin-endoperoxide synthase 1 [Source:MGI Symbol;Acc:MGI:97797]	protein_coding;processed_transcript;retained_intron	R_MMU_2162123(Synthesis_of_Prostaglandins_(PG)_and_Thromboxanes_(TX));R_MMU_556833(Metabolism_of_lipids);R_MMU_1430728(Metabolism);R_MMU_8978868(Fatty_acid_metabolism);R_MMU_211945(Phase_I_Functionalization_of_compounds);R_MMU_211859(Biological_oxidations);R_MMU_2142753(Arachidonic_acid_metabolism);R_MMU_140180(COX_reactions)	0.503683	90.8849	0.00554199	-7.49538	1.09805e-156	3.56577e-154	down	yes
ENSMUSG00000022057	Adamdec1	58860	ENSMUST00000022641	GO:0004222(metalloendopeptidase activity);GO:0005575(cellular_component);GO:0005576(extracellular region);GO:0006508(proteolysis);GO:0008233(peptidase activity);GO:0008237(metallopeptidase activity);GO:0016787(hydrolase activity);GO:0046872(metal ion binding)	NA	K08634	EC:3.4.24.-	ADAM-like, decysin 1 [Source:MGI Symbol;Acc:MGI:1917650]	protein_coding	NA	0.486021	102.086	0.00476088	-7.71456	1.2843e-156	4.06367e-154	down	yes
ENSMUSG00000030064	Frmd4b	232288	ENSMUST00000113355;ENSMUST00000113359;ENSMUST00000124050;ENSMUST00000142589;ENSMUST00000203486;ENSMUST00000152385;ENSMUST00000032146;ENSMUST00000146191;ENSMUST00000138301	GO:0001726(ruffle);GO:0005515(protein binding);GO:0005737(cytoplasm);GO:0005856(cytoskeleton);GO:0005912(adherens junction);GO:0005923(bicellular tight junction);GO:0030054(cell junction);GO:0090162(establishment of epithelial cell polarity);GO:0090162(establishment of epithelial cell polarity)	NA	NA	NA	FERM domain containing 4B [Source:MGI Symbol;Acc:MGI:2141794]	protein_coding;retained_intron;processed_transcript	NA	0.139176	24.7644	0.00562001	-7.47521	2.56157e-156	7.90243e-154	down	yes
ENSMUSG00000032915	Adgre4	52614	ENSMUST00000025004	GO:0004888(transmembrane signaling receptor activity);GO:0004930(G protein-coupled receptor activity);GO:0005509(calcium ion binding);GO:0005886(plasma membrane);GO:0005887(integral component of plasma membrane);GO:0007165(signal transduction);GO:0007166(cell surface receptor signaling pathway);GO:0007173(epidermal growth factor receptor signaling pathway);GO:0007186(G protein-coupled receptor si…	NA	K08445	NA	adhesion G protein-coupled receptor E4 [Source:MGI Symbol;Acc:MGI:1196464]	protein_coding	NA	1.02112	157.57	0.00648039	-7.2697	3.89035e-156	1.1709e-153	down	yes
ENSMUSG00000022817	Itgb5	16419	ENSMUST00000115028;ENSMUST00000134262;ENSMUST00000069345	GO:0007155(cell adhesion);GO:0007160(cell-matrix adhesion);GO:0007179(transforming growth factor beta receptor signaling pathway);GO:0007229(integrin-mediated signaling pathway);GO:0008305(integrin complex);GO:0009986(cell surface);GO:0016020(membrane);GO:0016021(integral component of membrane);GO:0034684(integrin alphav-beta5 complex);GO:0035987(endodermal cell differentiation);GO:0038023(signal…	04145(Phagosome);04151(PI3K-Akt signaling pathway);04510(Focal adhesion);04512(ECM-receptor interaction);04810(Regulation of actin cytoskeleton);05165(Human papillomavirus infection);05205(Proteoglycans in cancer);05410(Hypertrophic cardiomyopathy (HCM));05412(Arrhythmogenic right ventricular cardiomyopathy (ARVC));05414(Dilated cardiomyopathy (DCM));05414(Dilated cardiomyopathy (DCM))	K06588	NA	integrin beta 5 [Source:MGI Symbol;Acc:MGI:96614]	protein_coding;processed_transcript	NA	0.582835	97.4629	0.00598007	-7.38562	2.42109e-154	7.11338e-152	down	yes
ENSMUSG00000022180	Slc7a8	50934	ENSMUST00000022787;ENSMUST00000226646	GO:0005275(amine transmembrane transporter activity);GO:0005737(cytoplasm);GO:0005886(plasma membrane);GO:0006865(amino acid transport);GO:0009925(basal plasma membrane);GO:0015101(organic cation transmembrane transporter activity);GO:0015171(amino acid transmembrane transporter activity);GO:0015175(neutral amino acid transmembrane transporter activity);GO:0015179(L-amino acid transmembrane trans…	04974(Protein digestion and absorption);04974(Protein digestion and absorption)	K13781	NA	solute carrier family 7 (cationic amino acid transporter, y+ system), member 8 [Source:MGI Symbol;Acc:MGI:1355323]	protein_coding;retained_intron	R_MMU_109582(Hemostasis);R_MMU_425393(Transport_of_inorganic_cations/anions_and_amino_acids/oligopeptides);R_MMU_425407(SLC_mediated_transmembrane_transport);R_MMU_382551(Transport_of_small_molecules);R_MMU_202733(Cell_surface_interactions_at_the_vascular_wall);R_MMU_352230(Amino_acid_transport_across_the_plasma_membrane);R_MMU_210991(Basigin_interactions)	0.191607	41.7978	0.00458414	-7.76913	2.75098e-154	7.89468e-152	down	yes
ENSMUSG00000015854	Cd5l	11801	ENSMUST00000015998	GO:0002376(immune system process);GO:0004252(serine-type endopeptidase activity);GO:0005044(scavenger receptor activity);GO:0005576(extracellular region);GO:0005737(cytoplasm);GO:0005886(plasma membrane);GO:0006897(endocytosis);GO:0006915(apoptotic process);GO:0006954(inflammatory response);GO:0009986(cell surface);GO:0016020(membrane);GO:0030449(regulation of complement activation);GO:0031638(zy…	NA	NA	NA	CD5 antigen-like [Source:MGI Symbol;Acc:MGI:1334419]	protein_coding	NA	2.76997	373.979	0.00740675	-7.07694	1.17205e-153	3.28708e-151	down	yes
ENSMUSG00000022218	Tgm1	21816	ENSMUST00000168729;ENSMUST00000228123;ENSMUST00000178034	GO:0003810(protein-glutamine gamma-glutamyltransferase activity);GO:0010838(positive regulation of keratinocyte proliferation);GO:0016020(membrane);GO:0018149(peptide cross-linking);GO:0030216(keratinocyte differentiation);GO:0031224(intrinsic component of membrane);GO:0042802(identical protein binding);GO:0045787(positive regulation of cell cycle);GO:0046872(metal ion binding);GO:0046872(metal i…	NA	K05619	EC:2.3.2.13	transglutaminase 1, K polypeptide [Source:MGI Symbol;Acc:MGI:98730]	protein_coding	R_MMU_6805567(Keratinization);R_MMU_6809371(Formation_of_the_cornified_envelope);R_MMU_1266738(Developmental_Biology)	0.312938	63.3045	0.00494338	-7.66029	1.41208e-151	3.87223e-149	down	yes
ENSMUSG00000009418	Nav1	215690	ENSMUST00000067414;ENSMUST00000189252;ENSMUST00000190130;ENSMUST00000112103;ENSMUST00000187311;ENSMUST00000190298;ENSMUST00000190735;ENSMUST00000189362	GO:0001578(microtubule bundle formation);GO:0001764(neuron migration);GO:0005737(cytoplasm);GO:0005856(cytoskeleton);GO:0005874(microtubule);GO:0007275(multicellular organism development);GO:0007399(nervous system development);GO:0015630(microtubule cytoskeleton);GO:0022008(neurogenesis);GO:0030154(cell differentiation);GO:0043194(axon initial segment);GO:0043194(axon initial segment)	NA	K16776	NA	neuron navigator 1 [Source:MGI Symbol;Acc:MGI:2183683]	protein_coding;processed_transcript;retained_intron	NA	0.0974193	14.0149	0.00695113	-7.16854	2.23552e-146	5.99704e-144	down	yes
ENSMUSG00000036362	P2ry13	74191	ENSMUST00000040622	GO:0004930(G protein-coupled receptor activity);GO:0005783(endoplasmic reticulum);GO:0005886(plasma membrane);GO:0007165(signal transduction);GO:0007186(G protein-coupled receptor signaling pathway);GO:0007194(negative regulation of adenylate cyclase activity);GO:0016020(membrane);GO:0016021(integral component of membrane);GO:0035589(G protein-coupled purinergic nucleotide receptor signaling path…	04080(Neuroactive ligand-receptor interaction)	K08388	NA	purinergic receptor P2Y, G-protein coupled 13 [Source:MGI Symbol;Acc:MGI:1921441]	protein_coding	R_MMU_373076(Class_A/1_(Rhodopsin_like_receptors));R_MMU_417957(P2Y_receptors);R_MMU_500792(GPCR_ligand_binding);R_MMU_372790(Signaling_by_GPCR);R_MMU_388396(GPCR_downstream_signalling);R_MMU_418038(Nucleotide_like_(purinergic)_receptors);R_MMU_162582(Signal_Transduction);R_MMU_418594(G_alpha_(i)_signalling_events)	0.548733	83.8878	0.00654127	-7.25621	1.61726e-145	4.24616e-143	down	yes
ENSMUSG00000054640	Slc8a1	20541	ENSMUST00000234131;ENSMUST00000235015;ENSMUST00000234923	GO:0001666(response to hypoxia);GO:0002028(regulation of sodium ion transport);GO:0005432(calcium:sodium antiporter activity);GO:0005516(calmodulin binding);GO:0005654(nucleoplasm);GO:0005739(mitochondrion);GO:0005874(microtubule);GO:0005886(plasma membrane);GO:0005887(integral component of plasma membrane);GO:0006811(ion transport);GO:0006814(sodium ion transport);GO:0006816(calcium ion transpor…	04020(Calcium signaling pathway);04022(cGMP-PKG signaling pathway);04260(Cardiac muscle contraction);04261(Adrenergic signaling in cardiomyocytes);04371(Apelin signaling pathway);04740(Olfactory transduction);04961(Endocrine and other factor-regulated calcium reabsorption);04974(Protein digestion and absorption);04978(Mineral absorption);05410(Hypertrophic cardiomyopathy (HCM));05412(Arrhythmogen…	K05849	NA	solute carrier family 8 (sodium/calcium exchanger), member 1 [Source:MGI Symbol;Acc:MGI:107956]	protein_coding	R_MMU_418346(Platelet_homeostasis);R_MMU_109582(Hemostasis);R_MMU_425393(Transport_of_inorganic_cations/anions_and_amino_acids/oligopeptides);R_MMU_425407(SLC_mediated_transmembrane_transport);R_MMU_382551(Transport_of_small_molecules);R_MMU_425561(Sodium/Calcium_exchangers);R_MMU_418360(Platelet_calcium_homeostasis);R_MMU_5576891(Cardiac_conduction);R_MMU_5578775(Ion_homeostasis);R_MMU_397014(Mu…	0.0518694	9.00636	0.0057592	-7.43991	6.74882e-145	1.73501e-142	down	yes
ENSMUSG00000027750	Postn	50706	ENSMUST00000107985;ENSMUST00000117373;ENSMUST00000145036;ENSMUST00000154157;ENSMUST00000150868;ENSMUST00000143258;ENSMUST00000081564;ENSMUST00000073012;ENSMUST00000127452	GO:0001666(response to hypoxia);GO:0001953(negative regulation of cell-matrix adhesion);GO:0003073(regulation of systemic arterial blood pressure);GO:0005201(extracellular matrix structural constituent);GO:0005515(protein binding);GO:0005576(extracellular region);GO:0005615(extracellular space);GO:0005737(cytoplasm);GO:0005794(Golgi apparatus);GO:0005802(trans-Golgi network);GO:0007155(cell adhes…	NA	NA	NA	periostin, osteoblast specific factor [Source:MGI Symbol;Acc:MGI:1926321]	protein_coding;retained_intron	NA	0.149707	22.9663	0.00651856	-7.26123	2.30306e-144	5.79996e-142	down	yes
ENSMUSG00000037902	Sirpa	19261	ENSMUST00000179001;ENSMUST00000049262;ENSMUST00000103202;ENSMUST00000161620;ENSMUST00000136554;ENSMUST00000162764;ENSMUST00000163034;ENSMUST00000160276;ENSMUST00000127751;ENSMUST00000103203;ENSMUST00000136153;ENSMUST00000099113	GO:0001933(negative regulation of protein phosphorylation);GO:0002244(hematopoietic progenitor cell differentiation);GO:0005515(protein binding);GO:0005886(plasma membrane);GO:0005887(integral component of plasma membrane);GO:0006910(phagocytosis, recognition);GO:0006911(phagocytosis, engulfment);GO:0007010(cytoskeleton organization);GO:0007015(actin filament organization);GO:0007160(cell-matrix …	04380(Osteoclast differentiation);04380(Osteoclast differentiation)	K06551	NA	signal-regulatory protein alpha [Source:MGI Symbol;Acc:MGI:108563]	protein_coding;processed_transcript;retained_intron	R_MMU_109582(Hemostasis);R_MMU_202733(Cell_surface_interactions_at_the_vascular_wall);R_MMU_168256(Immune_System);R_MMU_1500931(Cell_Cell_communication);R_MMU_6798695(Neutrophil_degranulation);R_MMU_168249(Innate_Immune_System);R_MMU_2172127(DAP12_interactions);R_MMU_391160(Signal_regulatory_protein_family_interactions)	3.41807	318.5	0.0107318	-6.54197	3.0832e-143	7.60933e-141	down	yes
ENSMUSG00000035954	Dock4	238130	ENSMUST00000037488;ENSMUST00000222798;ENSMUST00000223290;ENSMUST00000221731;ENSMUST00000220783;ENSMUST00000222287;ENSMUST00000221758;ENSMUST00000221664;ENSMUST00000222860	GO:0005085(guanyl-nucleotide exchange factor activity);GO:0005096(GTPase activator activity);GO:0005515(protein binding);GO:0005730(nucleolus);GO:0005737(cytoplasm);GO:0005794(Golgi apparatus);GO:0005829(cytosol);GO:0005886(plasma membrane);GO:0007264(small GTPase mediated signal transduction);GO:0016020(membrane);GO:0017124(SH3 domain binding);GO:0030165(PDZ domain binding);GO:0030676(Rac guanyl…	04015(Rap1 signaling pathway);04015(Rap1 signaling pathway)	K17697	NA	dedicator of cytokinesis 4 [Source:MGI Symbol;Acc:MGI:1918006]	protein_coding;retained_intron	R_MMU_9012999(RHO_GTPase_cycle);R_MMU_9013404(RAC2_GTPase_cycle);R_MMU_109582(Hemostasis);R_MMU_983231(Factors_involved_in_megakaryocyte_development_and_platelet_production);R_MMU_9716542(Signaling_by_Rho_GTPases,_Miro_GTPases_and_RHOBTB3);R_MMU_194315(Signaling_by_Rho_GTPases);R_MMU_162582(Signal_Transduction);R_MMU_9013408(RHOG_GTPase_cycle);R_MMU_9013149(RAC1_GTPase_cycle)	0.0409043	6.88276	0.00594301	-7.39459	9.54147e-143	2.30866e-140	down	yes
ENSMUSG00000049037	Clec4a1	269799	ENSMUST00000060484	GO:0003674(molecular_function);GO:0005575(cellular_component);GO:0008150(biological_process);GO:0016020(membrane);GO:0016021(integral component of membrane);GO:0030246(carbohydrate binding)	NA	K10057	NA	C-type lectin domain family 4, member a1 [Source:MGI Symbol;Acc:MGI:3036291]	protein_coding	NA	0.726142	111.005	0.00654152	-7.25616	3.36975e-142	7.99667e-140	down	yes
ENSMUSG00000002108	Nr1h3	22259	ENSMUST00000111356;ENSMUST00000133261;ENSMUST00000136234;ENSMUST00000002177;ENSMUST00000111355;ENSMUST00000150654;ENSMUST00000111354;ENSMUST00000130031	GO:0000122(negative regulation of transcription by RNA polymerase II);GO:0000790(nuclear chromatin);GO:0000976(transcription regulatory region sequence-specific DNA binding);GO:0000977(RNA polymerase II regulatory region sequence-specific DNA binding);GO:0000978(RNA polymerase II cis-regulatory region sequence-specific DNA binding);GO:0001228(DNA-binding transcription activator activity, RNA poly…	03320(PPAR signaling pathway);04931(Insulin resistance);04932(Non-alcoholic fatty liver disease (NAFLD));05160(Hepatitis C);05160(Hepatitis C)	K08536	NA	nuclear receptor subfamily 1, group H, member 3 [Source:MGI Symbol;Acc:MGI:1352462]	protein_coding;retained_intron;processed_transcript	R_MMU_9623433(NR1H2_&_NR1H3_regulate_gene_expression_to_control_bile_acid_homeostasis);R_MMU_8964043(Plasma_lipoprotein_clearance);R_MMU_73857(RNA_Polymerase_II_Transcription);R_MMU_212436(Generic_Transcription_Pathway);R_MMU_9006931(Signaling_by_Nuclear_Receptors);R_MMU_383280(Nuclear_Receptor_transcription_pathway);R_MMU_597592(Post_translational_protein_modification);R_MMU_392499(Metabolism_of…	0.387787	63.587	0.00609853	-7.35732	4.7014e-142	1.09463e-139	down	yes
ENSMUSG00000030474	Siglece	83382	ENSMUST00000032667;ENSMUST00000206421	GO:0005515(protein binding);GO:0005886(plasma membrane);GO:0007155(cell adhesion);GO:0009897(external side of plasma membrane);GO:0016020(membrane);GO:0016021(integral component of membrane);GO:0030246(carbohydrate binding);GO:0033691(sialic acid binding);GO:0048029(monosaccharide binding);GO:0050728(negative regulation of inflammatory response);GO:0060101(negative regulation of phagocytosis, eng…	NA	NA	NA	sialic acid binding Ig-like lectin E [Source:MGI Symbol;Acc:MGI:1932475]	protein_coding	R_MMU_198933(Immunoregulatory_interactions_between_a_Lymphoid_and_a_non_Lymphoid_cell);R_MMU_168256(Immune_System);R_MMU_6798695(Neutrophil_degranulation);R_MMU_168249(Innate_Immune_System);R_MMU_1280218(Adaptive_Immune_System)	1.53015	174.343	0.00877665	-6.83211	2.19504e-141	5.01608e-139	down	yes
ENSMUSG00000001552	Jup	16480	ENSMUST00000001592;ENSMUST00000124659;ENSMUST00000107403;ENSMUST00000123903;ENSMUST00000152774;ENSMUST00000155746;ENSMUST00000149798	GO:0001954(positive regulation of cell-matrix adhesion);GO:0002159(desmosome assembly);GO:0003713(transcription coactivator activity);GO:0005198(structural molecule activity);GO:0005515(protein binding);GO:0005634(nucleus);GO:0005737(cytoplasm);GO:0005829(cytosol);GO:0005856(cytoskeleton);GO:0005882(intermediate filament);GO:0005886(plasma membrane);GO:0005911(cell-cell junction);GO:0005912(adher…	05200(Pathways in cancer);05202(Transcriptional misregulation in cancer);05221(Acute myeloid leukemia);05226(Gastric cancer);05412(Arrhythmogenic right ventricular cardiomyopathy (ARVC));05412(Arrhythmogenic right ventricular cardiomyopathy (ARVC))	K10056	NA	junction plakoglobin [Source:MGI Symbol;Acc:MGI:96650]	protein_coding;processed_transcript	R_MMU_6805567(Keratinization);R_MMU_8980692(RHOA_GTPase_cycle);R_MMU_421270(Cell_cell_junction_organization);R_MMU_9012999(RHO_GTPase_cycle);R_MMU_4420097(VEGFA_VEGFR2_Pathway);R_MMU_9013106(RHOC_GTPase_cycle);R_MMU_9013026(RHOB_GTPase_cycle);R_MMU_446728(Cell_junction_organization);R_MMU_168256(Immune_System);R_MMU_9716542(Signaling_by_Rho_GTPases,_Miro_GTPases_and_RHOBTB3);R_MMU_9013148(CDC42_G…	0.420484	48.6292	0.00864675	-6.85363	2.51588e-141	5.64473e-139	down	yes
ENSMUSG00000037820	Tgm2	21817	ENSMUST00000103122;ENSMUST00000140923	GO:0001974(blood vessel remodeling);GO:0003810(protein-glutamine gamma-glutamyltransferase activity);GO:0005509(calcium ion binding);GO:0005525(GTP binding);GO:0005737(cytoplasm);GO:0005739(mitochondrion);GO:0005783(endoplasmic reticulum);GO:0005829(cytosol);GO:0005886(plasma membrane);GO:0007186(G protein-coupled receptor signaling pathway);GO:0007200(phospholipase C-activating G protein-coupled…	05016(Huntington disease);05016(Huntington disease)	K05625	EC:2.3.2.13	transglutaminase 2, C polypeptide [Source:MGI Symbol;Acc:MGI:98731]	protein_coding;retained_intron	NA	1.31666	131.764	0.00999256	-6.64493	3.89044e-141	8.57287e-139	down	yes
ENSMUSG00000026566	Mpzl1	68481	ENSMUST00000068705;ENSMUST00000192716;ENSMUST00000193910;ENSMUST00000111435;ENSMUST00000194829;ENSMUST00000191818;ENSMUST00000193023;ENSMUST00000192848	GO:0005887(integral component of plasma membrane);GO:0007165(signal transduction);GO:0016020(membrane);GO:0016021(integral component of membrane);GO:0016021(integral component of membrane)	04514(Cell adhesion molecules (CAMs));04514(Cell adhesion molecules (CAMs))	K06770	NA	myelin protein zero-like 1 [Source:MGI Symbol;Acc:MGI:1915731]	protein_coding;retained_intron;nonsense_mediated_decay;processed_transcript	NA	0.29231	45.7075	0.00639523	-7.28879	2.83134e-140	6.1296e-138	down	yes
ENSMUSG00000015846	Rxra	20181	ENSMUST00000077257;ENSMUST00000148756;ENSMUST00000238859;ENSMUST00000238913	GO:0000122(negative regulation of transcription by RNA polymerase II);GO:0000790(nuclear chromatin);GO:0000976(transcription regulatory region sequence-specific DNA binding);GO:0000977(RNA polymerase II regulatory region sequence-specific DNA binding);GO:0000978(RNA polymerase II cis-regulatory region sequence-specific DNA binding);GO:0001162(RNA polymerase II intronic transcription regulatory re…	03320(PPAR signaling pathway);04151(PI3K-Akt signaling pathway);04659(Th17 cell differentiation);04919(Thyroid hormone signaling pathway);04920(Adipocytokine signaling pathway);04928(Parathyroid hormone synthesis, secretion and action);04932(Non-alcoholic fatty liver disease (NAFLD));04976(Bile secretion);05160(Hepatitis C);05200(Pathways in cancer);05202(Transcriptional misregulation in cancer);…	K08524	NA	retinoid X receptor alpha [Source:MGI Symbol;Acc:MGI:98214]	protein_coding;processed_transcript	R_MMU_381340(Transcriptional_regulation_of_white_adipocyte_differentiation);R_MMU_211897(Cytochrome_P450_arranged_by_substrate_type);R_MMU_70268(Pyruvate_metabolism);R_MMU_200425(Carnitine_metabolism);R_MMU_9711123(Cellular_response_to_chemical_stress);R_MMU_9623433(NR1H2_&_NR1H3_regulate_gene_expression_to_control_bile_acid_homeostasis);R_MMU_556833(Metabolism_of_lipids);R_MMU_1430728(Metabolism…	0.547501	56.3212	0.00972104	-6.68467	8.32958e-139	1.77219e-136	down	yes
ENSMUSG00000059498	Fcgr3	14131	ENSMUST00000164044;ENSMUST00000168817;ENSMUST00000169017	GO:0016020(membrane);GO:0016021(integral component of membrane);GO:0016021(integral component of membrane)	04145(Phagosome);04380(Osteoclast differentiation);05140(Leishmaniasis);05150(Staphylococcus aureus infection);05152(Tuberculosis);05152(Tuberculosis)	K16824	NA	Fc receptor, IgG, low affinity III [Source:MGI Symbol;Acc:MGI:95500]	protein_coding;retained_intron	R_MMU_198933(Immunoregulatory_interactions_between_a_Lymphoid_and_a_non_Lymphoid_cell);R_MMU_168256(Immune_System);R_MMU_1280218(Adaptive_Immune_System)	1.37839	147.004	0.00937659	-6.73672	6.76211e-137	1.41431e-134	down	yes
ENSMUSG00000068747	Sort1	20661	ENSMUST00000135636;ENSMUST00000129755;ENSMUST00000102632	GO:0001503(ossification);GO:0005515(protein binding);GO:0005634(nucleus);GO:0005764(lysosome);GO:0005765(lysosomal membrane);GO:0005768(endosome);GO:0005769(early endosome);GO:0005783(endoplasmic reticulum);GO:0005789(endoplasmic reticulum membrane);GO:0005794(Golgi apparatus);GO:0005829(cytosol);GO:0005886(plasma membrane);GO:0005905(clathrin-coated pit);GO:0006622(protein targeting to lysosome)…	04142(Lysosome);04722(Neurotrophin signaling pathway);04979(Cholesterol metabolism);04979(Cholesterol metabolism)	K12388	NA	sortilin 1 [Source:MGI Symbol;Acc:MGI:1338015]	protein_coding;retained_intron	R_MMU_5653656(Vesicle_mediated_transport);R_MMU_432722(Golgi_Associated_Vesicle_Biogenesis);R_MMU_199991(Membrane_Trafficking);R_MMU_199992(trans_Golgi_Network_Vesicle_Budding)	0.73555	65.9224	0.0111578	-6.4858	5.29493e-136	1.08899e-133	down	yes
ENSMUSG00000036053	Fmnl2	71409	ENSMUST00000127122;ENSMUST00000049483;ENSMUST00000090952;ENSMUST00000155586;ENSMUST00000050719	GO:0003779(actin binding);GO:0005737(cytoplasm);GO:0005829(cytosol);GO:0007010(cytoskeleton organization);GO:0008360(regulation of cell shape);GO:0016043(cellular component organization);GO:0016477(cell migration);GO:0017048(Rho GTPase binding);GO:0022604(regulation of cell morphogenesis);GO:0030036(actin cytoskeleton organization);GO:0030866(cortical actin cytoskeleton organization);GO:0051015(a…	NA	NA	NA	formin-like 2 [Source:MGI Symbol;Acc:MGI:1918659]	protein_coding	R_MMU_9012999(RHO_GTPase_cycle);R_MMU_5663220(RHO_GTPases_Activate_Formins);R_MMU_9013106(RHOC_GTPase_cycle);R_MMU_9716542(Signaling_by_Rho_GTPases,_Miro_GTPases_and_RHOBTB3);R_MMU_9013148(CDC42_GTPase_cycle);R_MMU_194315(Signaling_by_Rho_GTPases);R_MMU_162582(Signal_Transduction);R_MMU_195258(RHO_GTPase_Effectors)	0.233754	27.1972	0.00859476	-6.86233	3.83713e-133	7.76233e-131	down	yes
ENSMUSG00000066684	Pilrb1	170741	ENSMUST00000197914;ENSMUST00000196195;ENSMUST00000199387;ENSMUST00000110978;ENSMUST00000197403	GO:0001773(myeloid dendritic cell activation);GO:0005515(protein binding);GO:0005886(plasma membrane);GO:0016020(membrane);GO:0016021(integral component of membrane);GO:0042288(MHC class I protein binding);GO:0045671(negative regulation of osteoclast differentiation);GO:0045671(negative regulation of osteoclast differentiation)	NA	NA	NA	paired immunoglobin-like type 2 receptor beta 1 [Source:MGI Symbol;Acc:MGI:2450532]	nonsense_mediated_decay;protein_coding;retained_intron	NA	0.556869	70.4033	0.0079097	-6.98216	5.47636e-133	1.08997e-130	down	yes
ENSMUSG00000066682	Pilrb2	545812	ENSMUST00000198024;ENSMUST00000197411;ENSMUST00000164886;ENSMUST00000196162;ENSMUST00000199773;ENSMUST00000199247	GO:0016020(membrane);GO:0016021(integral component of membrane);GO:0042288(MHC class I protein binding);GO:0042288(MHC class I protein binding)	NA	NA	NA	paired immunoglobin-like type 2 receptor beta 2 [Source:MGI Symbol;Acc:MGI:2450535]	nonsense_mediated_decay;retained_intron;protein_coding	NA	0.617728	74.1219	0.00833395	-6.90678	1.42504e-132	2.79126e-130	down	yes
ENSMUSG00000040522	Tlr8	170744	ENSMUST00000112170;ENSMUST00000138311;ENSMUST00000049023;ENSMUST00000133722;ENSMUST00000148370	GO:0001774(microglial cell activation);GO:0001932(regulation of protein phosphorylation);GO:0002224(toll-like receptor signaling pathway);GO:0002376(immune system process);GO:0002755(MyD88-dependent toll-like receptor signaling pathway);GO:0003677(DNA binding);GO:0003723(RNA binding);GO:0003725(double-stranded RNA binding);GO:0003727(single-stranded RNA binding);GO:0004888(transmembrane signaling…	04620(Toll-like receptor signaling pathway);04620(Toll-like receptor signaling pathway)	K10170	NA	toll-like receptor 8 [Source:MGI Symbol;Acc:MGI:2176887]	protein_coding;processed_transcript	R_MMU_168898(Toll_like_Receptor_Cascades);R_MMU_168256(Immune_System);R_MMU_1679131(Trafficking_and_processing_of_endosomal_TLR);R_MMU_168249(Innate_Immune_System)	0.254692	33.1966	0.00767222	-7.02614	7.39717e-131	1.42627e-128	down	yes
ENSMUSG00000046245	Pilra	231805	ENSMUST00000058897;ENSMUST00000110980;ENSMUST00000130460;ENSMUST00000199028;ENSMUST00000197586	GO:0005515(protein binding);GO:0007165(signal transduction);GO:0016020(membrane);GO:0016021(integral component of membrane);GO:0042288(MHC class I protein binding);GO:0042288(MHC class I protein binding)	05168(Herpes simplex virus 1 infection);05168(Herpes simplex virus 1 infection)	K15411	NA	paired immunoglobin-like type 2 receptor alpha [Source:MGI Symbol;Acc:MGI:2450529]	protein_coding;retained_intron	R_MMU_198933(Immunoregulatory_interactions_between_a_Lymphoid_and_a_non_Lymphoid_cell);R_MMU_168256(Immune_System);R_MMU_1280218(Adaptive_Immune_System)	0.889959	79.8178	0.0111499	-6.48683	1.18709e-130	2.25365e-128	down	yes
ENSMUSG00000025511	Tspan4	64540	ENSMUST00000117634;ENSMUST00000138092;ENSMUST00000140858;ENSMUST00000130402;ENSMUST00000239217;ENSMUST00000146305;ENSMUST00000026585	GO:0003823(antigen binding);GO:0005178(integrin binding);GO:0005515(protein binding);GO:0005886(plasma membrane);GO:0005887(integral component of plasma membrane);GO:0016020(membrane);GO:0016021(integral component of membrane);GO:0031982(vesicle);GO:0065003(protein-containing complex assembly);GO:0065003(protein-containing complex assembly)	NA	K17294	NA	tetraspanin 4 [Source:MGI Symbol;Acc:MGI:1928097]	protein_coding;retained_intron	NA	0.484285	54.094	0.00895266	-6.80347	1.38803e-130	2.5952e-128	down	yes
ENSMUSG00000022899	Slc15a2	57738	ENSMUST00000023616;ENSMUST00000167909;ENSMUST00000169644;ENSMUST00000172382;ENSMUST00000166399;ENSMUST00000163964;ENSMUST00000167941;ENSMUST00000163471;ENSMUST00000164579;ENSMUST00000164770	GO:0006857(oligopeptide transport);GO:0015293(symporter activity);GO:0015333(peptide:proton symporter activity);GO:0016020(membrane);GO:0016021(integral component of membrane);GO:0022857(transmembrane transporter activity);GO:0035672(oligopeptide transmembrane transport);GO:0035673(oligopeptide transmembrane transporter activity);GO:0055085(transmembrane transport);GO:0071916(dipeptide transmembr…	NA	K14637	NA	solute carrier family 15 (H+/peptide transporter), member 2 [Source:MGI Symbol;Acc:MGI:1890457]	protein_coding;retained_intron;processed_transcript	R_MMU_425393(Transport_of_inorganic_cations/anions_and_amino_acids/oligopeptides);R_MMU_427975(Proton/oligopeptide_cotransporters);R_MMU_425407(SLC_mediated_transmembrane_transport);R_MMU_382551(Transport_of_small_molecules)	0.202201	21.4136	0.00944263	-6.7266	2.00786e-130	3.69805e-128	down	yes
ENSMUSG00000006611	Hfe	15216	ENSMUST00000091706;ENSMUST00000151243;ENSMUST00000091707	GO:0002626(negative regulation of T cell antigen processing and presentation);GO:0002725(negative regulation of T cell cytokine production);GO:0005102(signaling receptor binding);GO:0005615(extracellular space);GO:0005654(nucleoplasm);GO:0005769(early endosome);GO:0005886(plasma membrane);GO:0006811(ion transport);GO:0006879(cellular iron ion homeostasis);GO:0006953(acute-phase response);GO:00075…	NA	NA	NA	homeostatic iron regulator [Source:MGI Symbol;Acc:MGI:109191]	protein_coding	R_MMU_382551(Transport_of_small_molecules);R_MMU_917977(Transferrin_endocytosis_and_recycling);R_MMU_917937(Iron_uptake_and_transport)	0.522686	50.3635	0.0103783	-6.59029	6.32754e-130	1.14826e-127	down	yes
ENSMUSG00000004730	Adgre1	13733	ENSMUST00000004850;ENSMUST00000086763;ENSMUST00000232808;ENSMUST00000233376	GO:0002250(adaptive immune response);GO:0002376(immune system process);GO:0004888(transmembrane signaling receptor activity);GO:0004930(G protein-coupled receptor activity);GO:0005509(calcium ion binding);GO:0005886(plasma membrane);GO:0005887(integral component of plasma membrane);GO:0007165(signal transduction);GO:0007166(cell surface receptor signaling pathway);GO:0007186(G protein-coupled rec…	NA	K04591	NA	adhesion G protein-coupled receptor E1 [Source:MGI Symbol;Acc:MGI:106912]	protein_coding	R_MMU_500792(GPCR_ligand_binding);R_MMU_373080(Class_B/2_(Secretin_family_receptors));R_MMU_372790(Signaling_by_GPCR);R_MMU_162582(Signal_Transduction)	3.19193	229.769	0.0138919	-6.16961	2.32022e-129	4.1495e-127	down	yes
ENSMUSG00000043940	Wdfy3	72145	ENSMUST00000053177;ENSMUST00000174698;ENSMUST00000212024;ENSMUST00000172512;ENSMUST00000172927;ENSMUST00000173955;ENSMUST00000174598	GO:0003831(beta-N-acetylglucosaminylglycopeptide beta-1,4-galactosyltransferase activity);GO:0005515(protein binding);GO:0005545(1-phosphatidylinositol binding);GO:0005634(nucleus);GO:0005635(nuclear envelope);GO:0005654(nucleoplasm);GO:0005730(nucleolus);GO:0005737(cytoplasm);GO:0005776(autophagosome);GO:0005829(cytosol);GO:0005886(plasma membrane);GO:0006914(autophagy);GO:0007275(multicellular …	NA	K22262	NA	WD repeat and FYVE domain containing 3 [Source:MGI Symbol;Acc:MGI:1096875]	protein_coding;processed_transcript;nonsense_mediated_decay;retained_intron	NA	0.278371	21.9002	0.0127109	-6.29779	6.41408e-129	1.13071e-126	down	yes
ENSMUSG00000034101	Ctnnd1	12388	ENSMUST00000141151;ENSMUST00000145312;ENSMUST00000149317;ENSMUST00000111694;ENSMUST00000111677;ENSMUST00000111692;ENSMUST00000099941;ENSMUST00000111670;ENSMUST00000111691;ENSMUST00000111676;ENSMUST00000111678;ENSMUST00000111697;ENSMUST00000126092;ENSMUST00000150940;ENSMUST00000066177	GO:0001738(morphogenesis of a polarized epithelium);GO:0001822(kidney development);GO:0005102(signaling receptor binding);GO:0005515(protein binding);GO:0005634(nucleus);GO:0005737(cytoplasm);GO:0005829(cytosol);GO:0005886(plasma membrane);GO:0005911(cell-cell junction);GO:0005912(adherens junction);GO:0005915(zonula adherens);GO:0005923(bicellular tight junction);GO:0007043(cell-cell junction as…	04015(Rap1 signaling pathway);04520(Adherens junction);04670(Leukocyte transendothelial migration);04670(Leukocyte transendothelial migration)	K05690	NA	catenin (cadherin associated protein), delta 1 [Source:MGI Symbol;Acc:MGI:105100]	processed_transcript;protein_coding	R_MMU_421270(Cell_cell_junction_organization);R_MMU_4420097(VEGFA_VEGFR2_Pathway);R_MMU_446728(Cell_junction_organization);R_MMU_5218920(VEGFR2_mediated_vascular_permeability);R_MMU_194138(Signaling_by_VEGF);R_MMU_9006934(Signaling_by_Receptor_Tyrosine_Kinases);R_MMU_418990(Adherens_junctions_interactions);R_MMU_1500931(Cell_Cell_communication);R_MMU_162582(Signal_Transduction)	0.34878	30.2354	0.0115355	-6.43778	9.71769e-129	1.68896e-126	down	yes
ENSMUSG00000022272	Myo10	17909	ENSMUST00000110457;ENSMUST00000126076;ENSMUST00000127486;ENSMUST00000135981;ENSMUST00000145587;ENSMUST00000125667	GO:0000166(nucleotide binding);GO:0001726(ruffle);GO:0003774(motor activity);GO:0003779(actin binding);GO:0005515(protein binding);GO:0005516(calmodulin binding);GO:0005524(ATP binding);GO:0005547(phosphatidylinositol-3,4,5-trisphosphate binding);GO:0005730(nucleolus);GO:0005737(cytoplasm);GO:0005829(cytosol);GO:0005856(cytoskeleton);GO:0005886(plasma membrane);GO:0005938(cell cortex);GO:0007165(…	04666(Fc gamma R-mediated phagocytosis);04666(Fc gamma R-mediated phagocytosis)	K12559	NA	myosin X [Source:MGI Symbol;Acc:MGI:107716]	protein_coding;retained_intron	R_MMU_2029480(Fcgamma_receptor_(FCGR)_dependent_phagocytosis);R_MMU_2029482(Regulation_of_actin_dynamics_for_phagocytic_cup_formation);R_MMU_168256(Immune_System);R_MMU_168249(Innate_Immune_System)	0.32311	26.5276	0.0121802	-6.35932	1.05193e-128	1.8029e-126	down	yes
ENSMUSG00000033880	Lgals3bp	19039	ENSMUST00000043722;ENSMUST00000144529;ENSMUST00000141459;ENSMUST00000106290	GO:0005044(scavenger receptor activity);GO:0005515(protein binding);GO:0005576(extracellular region);GO:0005615(extracellular space);GO:0006897(endocytosis);GO:0007155(cell adhesion);GO:0016020(membrane);GO:0016020(membrane)	NA	K17300	NA	lectin, galactoside-binding, soluble, 3 binding protein [Source:MGI Symbol;Acc:MGI:99554]	protein_coding;processed_transcript	R_MMU_109582(Hemostasis);R_MMU_76002(Platelet_activation,_signaling_and_aggregation);R_MMU_114608(Platelet_degranulation);R_MMU_76005(Response_to_elevated_platelet_cytosolic_Ca2+)	3.07793	219.447	0.0140259	-6.15577	2.7164e-128	4.59182e-126	down	yes
ENSMUSG00000024663	Rab3il1	74760	ENSMUST00000117641;ENSMUST00000149967;ENSMUST00000113161;ENSMUST00000131407;ENSMUST00000238672;ENSMUST00000144788;ENSMUST00000129882	GO:0005085(guanyl-nucleotide exchange factor activity);GO:0006887(exocytosis);GO:0015031(protein transport);GO:0017112(Rab guanyl-nucleotide exchange factor activity);GO:0019900(kinase binding);GO:0042802(identical protein binding);GO:0070319(Golgi to plasma membrane transport vesicle);GO:0070319(Golgi to plasma membrane transport vesicle)	NA	K16779	NA	RAB3A interacting protein (rabin3)-like 1 [Source:MGI Symbol;Acc:MGI:1922010]	protein_coding;nonsense_mediated_decay;retained_intron	R_MMU_5653656(Vesicle_mediated_transport);R_MMU_199991(Membrane_Trafficking);R_MMU_8876198(RAB_GEFs_exchange_GTP_for_GDP_on_RABs);R_MMU_9007101(Rab_regulation_of_trafficking)	0.405729	33.6335	0.0120632	-6.37324	6.50704e-128	1.08509e-125	down	yes
ENSMUSG00000018774	Cd68	12514	ENSMUST00000018918;ENSMUST00000108654;ENSMUST00000154124	GO:0002437(inflammatory response to antigenic stimulus);GO:0002605(negative regulation of dendritic cell antigen processing and presentation);GO:0005764(lysosome);GO:0005765(lysosomal membrane);GO:0005768(endosome);GO:0005886(plasma membrane);GO:0007568(aging);GO:0010008(endosome membrane);GO:0016020(membrane);GO:0016021(integral component of membrane);GO:0031669(cellular response to nutrient lev…	04142(Lysosome);04142(Lysosome)	K06501	NA	CD68 antigen [Source:MGI Symbol;Acc:MGI:88342]	protein_coding;processed_transcript	R_MMU_168256(Immune_System);R_MMU_6798695(Neutrophil_degranulation);R_MMU_168249(Innate_Immune_System)	6.76916	466.372	0.0145145	-6.10636	7.22814e-127	1.18927e-124	down	yes
ENSMUSG00000024913	Lrp5	16973	ENSMUST00000025856;ENSMUST00000177330;ENSMUST00000176867;ENSMUST00000177294	GO:0001702(gastrulation with mouth forming second);GO:0001944(vasculature development);GO:0002053(positive regulation of mesenchymal cell proliferation);GO:0002076(osteoblast development);GO:0005515(protein binding);GO:0005739(mitochondrion);GO:0005783(endoplasmic reticulum);GO:0005886(plasma membrane);GO:0006007(glucose catabolic process);GO:0006897(endocytosis);GO:0007275(multicellular organism…	04150(mTOR signaling pathway);04310(Wnt signaling pathway);04928(Parathyroid hormone synthesis, secretion and action);05200(Pathways in cancer);05224(Breast cancer);05225(Hepatocellular carcinoma);05226(Gastric cancer);05226(Gastric cancer)	K03068	NA	low density lipoprotein receptor-related protein 5 [Source:MGI Symbol;Acc:MGI:1278315]	protein_coding;nonsense_mediated_decay	R_MMU_4641263(Regulation_of_FZD_by_ubiquitination);R_MMU_3772470(Negative_regulation_of_TCF_dependent_signaling_by_WNT_ligand_antagonists);R_MMU_201681(TCF_dependent_signaling_in_response_to_WNT);R_MMU_195721(Signaling_by_WNT);R_MMU_4641262(Disassembly_of_the_destruction_complex_and_recruitment_of_AXIN_to_the_membrane);R_MMU_162582(Signal_Transduction)	0.131282	13.2937	0.00987552	-6.66193	9.91248e-127	1.60947e-124	down	yes
ENSMUSG00000034652	Cd300a	217303	ENSMUST00000106582;ENSMUST00000045151;ENSMUST00000153245	GO:0001786(phosphatidylserine binding);GO:0002376(immune system process);GO:0002552(serotonin secretion by mast cell);GO:0005515(protein binding);GO:0005886(plasma membrane);GO:0006898(receptor-mediated endocytosis);GO:0008429(phosphatidylethanolamine binding);GO:0014063(negative regulation of serotonin secretion);GO:0016020(membrane);GO:0016021(integral component of membrane);GO:0019902(phosphat…	NA	K06719	NA	CD300A molecule [Source:MGI Symbol;Acc:MGI:2443411]	protein_coding;processed_transcript	R_MMU_198933(Immunoregulatory_interactions_between_a_Lymphoid_and_a_non_Lymphoid_cell);R_MMU_168256(Immune_System);R_MMU_6798695(Neutrophil_degranulation);R_MMU_168249(Innate_Immune_System);R_MMU_1280218(Adaptive_Immune_System)	0.844319	63.121	0.0133762	-6.22419	2.84015e-126	4.55162e-124	down	yes
ENSMUSG00000023022	Lima1	65970	ENSMUST00000073691;ENSMUST00000109024;ENSMUST00000230033;ENSMUST00000172119;ENSMUST00000171450	GO:0001725(stress fiber);GO:0001726(ruffle);GO:0003779(actin binding);GO:0003785(actin monomer binding);GO:0005515(protein binding);GO:0005737(cytoplasm);GO:0005829(cytosol);GO:0005856(cytoskeleton);GO:0005886(plasma membrane);GO:0005903(brush border);GO:0005925(focal adhesion);GO:0006629(lipid metabolic process);GO:0008202(steroid metabolic process);GO:0008203(cholesterol metabolic process);GO:0…	NA	K23026	NA	LIM domain and actin binding 1 [Source:MGI Symbol;Acc:MGI:1920992]	protein_coding;retained_intron	NA	0.142913	14.7196	0.00970905	-6.68645	2.69842e-124	4.26904e-122	down	yes
ENSMUSG00000064373	Selenop	20363	ENSMUST00000159216;ENSMUST00000082424;ENSMUST00000159247;ENSMUST00000160311;ENSMUST00000159158;ENSMUST00000160930	GO:0001887(selenium compound metabolic process);GO:0005515(protein binding);GO:0005576(extracellular region);GO:0005615(extracellular space);GO:0007420(brain development);GO:0007626(locomotory behavior);GO:0008430(selenium binding);GO:0009791(post-embryonic development);GO:0019953(sexual reproduction);GO:0040008(regulation of growth);GO:0040008(regulation of growth)	NA	NA	NA	selenoprotein P [Source:MGI Symbol;Acc:MGI:894288]	protein_coding;retained_intron	R_MMU_109582(Hemostasis);R_MMU_76002(Platelet_activation,_signaling_and_aggregation);R_MMU_114608(Platelet_degranulation);R_MMU_76005(Response_to_elevated_platelet_cytosolic_Ca2+)	6.94192	409.291	0.0169609	-5.88165	9.4341e-124	1.47363e-121	down	yes
ENSMUSG00000043832	Clec4a3	73149	ENSMUST00000088468;ENSMUST00000204427;ENSMUST00000117173	GO:0003674(molecular_function);GO:0004190(aspartic-type endopeptidase activity);GO:0005575(cellular_component);GO:0006508(proteolysis);GO:0008150(biological_process);GO:0016020(membrane);GO:0016021(integral component of membrane);GO:0030246(carbohydrate binding);GO:0030246(carbohydrate binding)	NA	K10057	NA	C-type lectin domain family 4, member a3 [Source:MGI Symbol;Acc:MGI:1920399]	protein_coding	NA	1.09413	98.9713	0.011055	-6.49915	1.09321e-123	1.68627e-121	down	yes
ENSMUSG00000053101	Gpr141	353346	ENSMUST00000065335;ENSMUST00000222664;ENSMUST00000221268;ENSMUST00000222772	GO:0004930(G protein-coupled receptor activity);GO:0005575(cellular_component);GO:0005886(plasma membrane);GO:0007165(signal transduction);GO:0007186(G protein-coupled receptor signaling pathway);GO:0016020(membrane);GO:0016021(integral component of membrane);GO:0016021(integral component of membrane)	NA	K08429	NA	G protein-coupled receptor 141 [Source:MGI Symbol;Acc:MGI:2672983]	protein_coding;retained_intron	NA	0.259402	22.896	0.0113296	-6.46376	1.52951e-123	2.33015e-121	down	yes
ENSMUSG00000055013	Agap1	347722	ENSMUST00000027521;ENSMUST00000074945;ENSMUST00000185417;ENSMUST00000212924;ENSMUST00000190096	GO:0000166(nucleotide binding);GO:0003924(GTPase activity);GO:0005096(GTPase activator activity);GO:0005515(protein binding);GO:0005525(GTP binding);GO:0005543(phospholipid binding);GO:0005634(nucleus);GO:0005737(cytoplasm);GO:0005829(cytosol);GO:0007165(signal transduction);GO:0015031(protein transport);GO:0016020(membrane);GO:0043547(positive regulation of GTPase activity);GO:0046872(metal ion …	04144(Endocytosis);04144(Endocytosis)	K12491	NA	ArfGAP with GTPase domain, ankyrin repeat and PH domain 1 [Source:MGI Symbol;Acc:MGI:2653690]	protein_coding;retained_intron	NA	0.147095	11.2582	0.0130656	-6.25809	1.56049e-123	2.34835e-121	down	yes
ENSMUSG00000048078	Tenm4	23966	ENSMUST00000107166;ENSMUST00000131541;ENSMUST00000133770;ENSMUST00000130299;ENSMUST00000107165;ENSMUST00000129445;ENSMUST00000107162;ENSMUST00000140140;ENSMUST00000138760	GO:0001702(gastrulation with mouth forming second);GO:0005634(nucleus);GO:0005737(cytoplasm);GO:0005886(plasma membrane);GO:0005887(integral component of plasma membrane);GO:0007157(heterophilic cell-cell adhesion via plasma membrane cell adhesion molecules);GO:0007165(signal transduction);GO:0007275(multicellular organism development);GO:0016020(membrane);GO:0016021(integral component of membran…	NA	NA	NA	teneurin transmembrane protein 4 [Source:MGI Symbol;Acc:MGI:2447063]	protein_coding;retained_intron;processed_transcript	NA	0.117539	8.98787	0.0130775	-6.25677	3.73203e-123	5.54858e-121	down	yes
ENSMUSG00000002103	Acp2	11432	ENSMUST00000124131;ENSMUST00000002172;ENSMUST00000238832;ENSMUST00000155418;ENSMUST00000127643;ENSMUST00000239169;ENSMUST00000150403	GO:0001501(skeletal system development);GO:0001784(phosphotyrosine residue binding);GO:0003993(acid phosphatase activity);GO:0004721(phosphoprotein phosphatase activity);GO:0005764(lysosome);GO:0005765(lysosomal membrane);GO:0006470(protein dephosphorylation);GO:0007040(lysosome organization);GO:0010033(response to organic substance);GO:0016020(membrane);GO:0016021(integral component of membrane)…	00740(Riboflavin metabolism);04142(Lysosome);04142(Lysosome)	K14410	EC:3.1.3.2	acid phosphatase 2, lysosomal [Source:MGI Symbol;Acc:MGI:87882]	retained_intron;protein_coding;processed_transcript	NA	1.54882	95.2223	0.0162653	-5.94206	8.2139e-122	1.20666e-119	down	yes
ENSMUSG00000026131	Dst	13518	ENSMUST00000183034;ENSMUST00000194192;ENSMUST00000182018;ENSMUST00000183100;ENSMUST00000097786;ENSMUST00000183302;ENSMUST00000182314;ENSMUST00000182335;ENSMUST00000185736;ENSMUST00000115104;ENSMUST00000185897;ENSMUST00000183331;ENSMUST00000182697;ENSMUST00000189952	GO:0003779(actin binding);GO:0005198(structural molecule activity);GO:0005509(calcium ion binding);GO:0005515(protein binding);GO:0005634(nucleus);GO:0005635(nuclear envelope);GO:0005737(cytoplasm);GO:0005783(endoplasmic reticulum);GO:0005789(endoplasmic reticulum membrane);GO:0005856(cytoskeleton);GO:0005874(microtubule);GO:0005882(intermediate filament);GO:0005886(plasma membrane);GO:0005925(fo…	NA	K10382	NA	dystonin [Source:MGI Symbol;Acc:MGI:104627]	protein_coding;retained_intron	R_MMU_9012999(RHO_GTPase_cycle);R_MMU_9696270(RND2_GTPase_cycle);R_MMU_9696273(RND1_GTPase_cycle);R_MMU_9013424(RHOV_GTPase_cycle);R_MMU_9013420(RHOU_GTPase_cycle);R_MMU_446728(Cell_junction_organization);R_MMU_9716542(Signaling_by_Rho_GTPases,_Miro_GTPases_and_RHOBTB3);R_MMU_194315(Signaling_by_Rho_GTPases);R_MMU_1500931(Cell_Cell_communication);R_MMU_9696264(RND3_GTPase_cycle);R_MMU_162582(Sign…	0.0738408	5.21336	0.0141638	-6.14165	1.62027e-121	2.35225e-119	down	yes
ENSMUSG00000114608	Gm36161	102639975	ENSMUST00000224554	NA	NA	NA	NA	predicted gene, 36161 [Source:MGI Symbol;Acc:MGI:5595320]	lincRNA	NA	0.73701	67.5104	0.010917	-6.51728	2.44673e-120	3.51077e-118	down	yes
ENSMUSG00000024397	Aif1	11629	ENSMUST00000172693;ENSMUST00000173281;ENSMUST00000173324;ENSMUST00000173106;ENSMUST00000174044	GO:0001726(ruffle);GO:0001774(microglial cell activation);GO:0001891(phagocytic cup);GO:0001934(positive regulation of protein phosphorylation);GO:0003779(actin binding);GO:0005509(calcium ion binding);GO:0005515(protein binding);GO:0005634(nucleus);GO:0005737(cytoplasm);GO:0005829(cytosol);GO:0005856(cytoskeleton);GO:0005884(actin filament);GO:0005886(plasma membrane);GO:0006911(phagocytosis, en…	NA	K18617	NA	allograft inflammatory factor 1 [Source:MGI Symbol;Acc:MGI:1343098]	protein_coding;retained_intron	NA	0.558868	58.5183	0.0095503	-6.71024	2.73243e-120	3.87566e-118	down	yes
ENSMUSG00000040713	Creg1	433375	ENSMUST00000111432;ENSMUST00000140769;ENSMUST00000040298	GO:0005576(extracellular region);GO:0005615(extracellular space);GO:0005667(transcription factor complex);GO:0006355(regulation of transcription, DNA-templated);GO:0008134(transcription factor binding);GO:0040008(regulation of growth);GO:0048037(cofactor binding);GO:0048037(cofactor binding)	NA	NA	NA	cellular repressor of E1A-stimulated genes 1 [Source:MGI Symbol;Acc:MGI:1344382]	protein_coding;nonsense_mediated_decay	R_MMU_168256(Immune_System);R_MMU_6798695(Neutrophil_degranulation);R_MMU_168249(Innate_Immune_System)	6.67266	361.315	0.0184677	-5.75885	3.22776e-120	4.5262e-118	down	yes
ENSMUSG00000004359	Spic	20728	ENSMUST00000133724;ENSMUST00000004473;ENSMUST00000144338	GO:0000978(RNA polymerase II cis-regulatory region sequence-specific DNA binding);GO:0000981(DNA-binding transcription factor activity, RNA polymerase II-specific);GO:0001228(DNA-binding transcription activator activity, RNA polymerase II-specific);GO:0001824(blastocyst development);GO:0003677(DNA binding);GO:0003700(DNA-binding transcription factor activity);GO:0005634(nucleus);GO:0006355(regula…	NA	K09440	NA	Spi-C transcription factor (Spi-1/PU.1 related) [Source:MGI Symbol;Acc:MGI:1341168]	nonsense_mediated_decay;protein_coding;retained_intron	NA	3.24834	178.89	0.0181583	-5.78323	1.14669e-118	1.58991e-116	down	yes
ENSMUSG00000017466	Timp2	21858	ENSMUST00000017610	GO:0002020(protease binding);GO:0004857(enzyme inhibitor activity);GO:0005178(integrin binding);GO:0005515(protein binding);GO:0005576(extracellular region);GO:0005615(extracellular space);GO:0007417(central nervous system development);GO:0007568(aging);GO:0008191(metalloendopeptidase inhibitor activity);GO:0008270(zinc ion binding);GO:0008285(negative regulation of cell population proliferation)…	NA	K22583	NA	tissue inhibitor of metalloproteinase 2 [Source:MGI Symbol;Acc:MGI:98753]	protein_coding	R_MMU_1474244(Extracellular_matrix_organization);R_MMU_1474228(Degradation_of_the_extracellular_matrix);R_MMU_168256(Immune_System);R_MMU_6798695(Neutrophil_degranulation);R_MMU_168249(Innate_Immune_System);R_MMU_1592389(Activation_of_Matrix_Metalloproteinases)	0.867436	53.3564	0.0162574	-5.94276	5.98369e-117	8.2043e-115	down	yes
ENSMUSG00000022148	Fyb	23880	ENSMUST00000090461;ENSMUST00000162154;ENSMUST00000159604;ENSMUST00000227175;ENSMUST00000161947;ENSMUST00000162430;ENSMUST00000159714;ENSMUST00000163073;ENSMUST00000226412	GO:0005515(protein binding);GO:0005634(nucleus);GO:0005737(cytoplasm);GO:0005829(cytosol);GO:0005886(plasma membrane);GO:0006955(immune response);GO:0007229(integrin-mediated signaling pathway);GO:0008289(lipid binding);GO:0015629(actin cytoskeleton);GO:0030054(cell junction);GO:0032991(protein-containing complex);GO:0044877(protein-containing complex binding);GO:0050852(T cell receptor signaling…	04015(Rap1 signaling pathway);04015(Rap1 signaling pathway)	K17698	NA	FYN binding protein [Source:MGI Symbol;Acc:MGI:1346327]	protein_coding;processed_transcript;retained_intron	R_MMU_202433(Generation_of_second_messenger_molecules);R_MMU_168256(Immune_System);R_MMU_1500931(Cell_Cell_communication);R_MMU_202403(TCR_signaling);R_MMU_1280218(Adaptive_Immune_System);R_MMU_391160(Signal_regulatory_protein_family_interactions)	1.34082	72.5093	0.0184917	-5.75698	1.13051e-115	1.53302e-113	down	yes
ENSMUSG00000035004	Igsf6	80719	ENSMUST00000047194	GO:0003674(molecular_function);GO:0005575(cellular_component);GO:0008150(biological_process);GO:0016020(membrane);GO:0016021(integral component of membrane)	NA	NA	NA	immunoglobulin superfamily, member 6 [Source:MGI Symbol;Acc:MGI:1891393]	protein_coding	NA	2.71133	145.469	0.0186386	-5.74557	8.27391e-115	1.10978e-112	down	yes
ENSMUSG00000040616	Tmem51	214359	ENSMUST00000036572	GO:0003674(molecular_function);GO:0005575(cellular_component);GO:0008150(biological_process);GO:0016020(membrane);GO:0016021(integral component of membrane)	NA	NA	NA	transmembrane protein 51 [Source:MGI Symbol;Acc:MGI:2384874]	protein_coding	NA	0.774107	56.234	0.0137658	-6.18277	1.53286e-114	2.03392e-112	down	yes
ENSMUSG00000055435	Maf	17132	ENSMUST00000109104;ENSMUST00000069009	GO:0000122(negative regulation of transcription by RNA polymerase II);GO:0000978(RNA polymerase II cis-regulatory region sequence-specific DNA binding);GO:0000981(DNA-binding transcription factor activity, RNA polymerase II-specific);GO:0001228(DNA-binding transcription activator activity, RNA polymerase II-specific);GO:0001816(cytokine production);GO:0002088(lens development in camera-type eye);…	04658(Th1 and Th2 cell differentiation);05202(Transcriptional misregulation in cancer);05321(Inflammatory bowel disease (IBD));05321(Inflammatory bowel disease (IBD))	K09035	NA	avian musculoaponeurotic fibrosarcoma oncogene homolog [Source:MGI Symbol;Acc:MGI:96909]	protein_coding	NA	0.744489	39.3435	0.0189228	-5.72373	2.09785e-114	2.75398e-112	down	yes
ENSMUSG00000021939	Ctsb	13030	ENSMUST00000006235;ENSMUST00000225639;ENSMUST00000225540	GO:0004175(endopeptidase activity);GO:0004197(cysteine-type endopeptidase activity);GO:0005518(collagen binding);GO:0005576(extracellular region);GO:0005615(extracellular space);GO:0005730(nucleolus);GO:0005737(cytoplasm);GO:0005739(mitochondrion);GO:0005764(lysosome);GO:0005886(plasma membrane);GO:0005901(caveola);GO:0006508(proteolysis);GO:0006590(thyroid hormone generation);GO:0008233(peptidas…	04140(Autophagy - animal);04142(Lysosome);04210(Apoptosis);04612(Antigen processing and presentation);04621(NOD-like receptor signaling pathway);04924(Renin secretion);04924(Renin secretion)	K01363	EC:3.4.22.1	cathepsin B [Source:MGI Symbol;Acc:MGI:88561]	protein_coding;retained_intron	R_MMU_1442490(Collagen_degradation);R_MMU_2022090(Assembly_of_collagen_fibrils_and_other_multimeric_structures);R_MMU_168898(Toll_like_Receptor_Cascades);R_MMU_1474244(Extracellular_matrix_organization);R_MMU_1474228(Degradation_of_the_extracellular_matrix);R_MMU_168256(Immune_System);R_MMU_2132295(MHC_class_II_antigen_presentation);R_MMU_6798695(Neutrophil_degranulation);R_MMU_1679131(Traffickin…	24.2101	1110.6	0.0217992	-5.51958	1.08696e-113	1.4119e-111	down	yes
ENSMUSG00000023913	Pla2g7	27226	ENSMUST00000024706;ENSMUST00000167214;ENSMUST00000163489;ENSMUST00000167418;ENSMUST00000165706;ENSMUST00000169694	GO:0003847(1-alkyl-2-acetylglycerophosphocholine esterase activity);GO:0005543(phospholipid binding);GO:0005576(extracellular region);GO:0005615(extracellular space);GO:0005737(cytoplasm);GO:0006629(lipid metabolic process);GO:0006954(inflammatory response);GO:0009395(phospholipid catabolic process);GO:0016042(lipid catabolic process);GO:0016787(hydrolase activity);GO:0034362(low-density lipoprot…	00565(Ether lipid metabolism);00565(Ether lipid metabolism)	K01062	EC:3.1.1.47	phospholipase A2, group VII (platelet-activating factor acetylhydrolase, plasma) [Source:MGI Symbol;Acc:MGI:1351327]	protein_coding;retained_intron;processed_transcript	R_MMU_2980736(Peptide_hormone_metabolism);R_MMU_392499(Metabolism_of_proteins);R_MMU_422085(Synthesis,_secretion,_and_deacylation_of_Ghrelin)	4.32864	211.123	0.0205029	-5.60803	1.49283e-113	1.91891e-111	down	yes
ENSMUSG00000027199	Gatm	67092	ENSMUST00000028624;ENSMUST00000140808;ENSMUST00000154598	GO:0005739(mitochondrion);GO:0005743(mitochondrial inner membrane);GO:0005758(mitochondrial intermembrane space);GO:0006600(creatine metabolic process);GO:0006601(creatine biosynthetic process);GO:0007275(multicellular organism development);GO:0007584(response to nutrient);GO:0007611(learning or memory);GO:0010033(response to organic substance);GO:0014889(muscle atrophy);GO:0015067(amidinotransfe…	00260(Glycine, serine and threonine metabolism);00330(Arginine and proline metabolism);00330(Arginine and proline metabolism)	K00613	EC:2.1.4.1	glycine amidinotransferase (L-arginine:glycine amidinotransferase) [Source:MGI Symbol;Acc:MGI:1914342]	protein_coding;retained_intron;processed_transcript	R_MMU_71288(Creatine_metabolism);R_MMU_1430728(Metabolism);R_MMU_71291(Metabolism_of_amino_acids_and_derivatives)	0.894362	51.9878	0.0172033	-5.86117	1.13442e-112	1.44317e-110	down	yes
ENSMUSG00000049988	Lrrc25	211228	ENSMUST00000052437;ENSMUST00000210609	GO:0003674(molecular_function);GO:0005515(protein binding);GO:0005575(cellular_component);GO:0005737(cytoplasm);GO:0008150(biological_process);GO:0016020(membrane);GO:0016021(integral component of membrane);GO:0016021(integral component of membrane)	NA	NA	NA	leucine rich repeat containing 25 [Source:MGI Symbol;Acc:MGI:2445284]	protein_coding	NA	0.764403	51.2251	0.0149224	-6.06637	2.58064e-112	3.2495e-110	down	yes
ENSMUSG00000060703	Cd302	66205	ENSMUST00000074606;ENSMUST00000028356	GO:0005737(cytoplasm);GO:0005902(microvillus);GO:0005938(cell cortex);GO:0006909(phagocytosis);GO:0009897(external side of plasma membrane);GO:0016020(membrane);GO:0016021(integral component of membrane);GO:0030175(filopodium);GO:0030246(carbohydrate binding);GO:0038023(signaling receptor activity);GO:0042995(cell projection);GO:0042995(cell projection)	NA	K06722	NA	CD302 antigen [Source:MGI Symbol;Acc:MGI:1913455]	protein_coding	NA	1.11638	75.2807	0.0148295	-6.07538	3.25528e-112	4.0576e-110	down	yes
ENSMUSG00000026483	Fam129a		ENSMUST00000148810;ENSMUST00000111875;ENSMUST00000097541	GO:0001933(negative regulation of protein phosphorylation);GO:0001934(positive regulation of protein phosphorylation);GO:0003674(molecular_function);GO:0005737(cytoplasm);GO:0005829(cytosol);GO:0005886(plasma membrane);GO:0006417(regulation of translation);GO:0016020(membrane);GO:0034976(response to endoplasmic reticulum stress);GO:0045727(positive regulation of translation);GO:0045727(positive r…	NA	NA	NA	family with sequence similarity 129, member A [Source:MGI Symbol;Acc:MGI:2137237]	protein_coding;nonsense_mediated_decay	NA	0.91213	45.2417	0.0201612	-5.63227	4.38714e-112	5.41372e-110	down	yes
ENSMUSG00000090231	Cfb	14962	ENSMUST00000128767;ENSMUST00000141295;ENSMUST00000025229;ENSMUST00000153400;ENSMUST00000176203;ENSMUST00000154526	GO:0002376(immune system process);GO:0004252(serine-type endopeptidase activity);GO:0005576(extracellular region);GO:0005615(extracellular space);GO:0006508(proteolysis);GO:0006956(complement activation);GO:0006957(complement activation, alternative pathway);GO:0008233(peptidase activity);GO:0008236(serine-type peptidase activity);GO:0008283(cell population proliferation);GO:0016787(hydrolase act…	04610(Complement and coagulation cascades);05150(Staphylococcus aureus infection);05150(Staphylococcus aureus infection)	K01335	EC:3.4.21.47	complement factor B [Source:MGI Symbol;Acc:MGI:105975]	protein_coding	R_MMU_977606(Regulation_of_Complement_cascade);R_MMU_174577(Activation_of_C3_and_C5);R_MMU_166663(Initial_triggering_of_complement);R_MMU_166658(Complement_cascade);R_MMU_168256(Immune_System);R_MMU_168249(Innate_Immune_System);R_MMU_173736(Alternative_complement_activation)	0.360135	28.073	0.0128285	-6.2845	6.52423e-112	7.97119e-110	down	yes
ENSMUSG00000031129	Slc9a9	331004	ENSMUST00000033463	GO:0005768(endosome);GO:0005886(plasma membrane);GO:0006811(ion transport);GO:0006812(cation transport);GO:0006814(sodium ion transport);GO:0006885(regulation of pH);GO:0015297(antiporter activity);GO:0015299(solute:proton antiporter activity);GO:0015385(sodium:proton antiporter activity);GO:0015386(potassium:proton antiporter activity);GO:0016020(membrane);GO:0016021(integral component of membra…	NA	K14725	NA	solute carrier family 9 (sodium/hydrogen exchanger), member 9 [Source:MGI Symbol;Acc:MGI:2679732]	protein_coding	R_MMU_425986(Sodium/Proton_exchangers);R_MMU_425393(Transport_of_inorganic_cations/anions_and_amino_acids/oligopeptides);R_MMU_425407(SLC_mediated_transmembrane_transport);R_MMU_382551(Transport_of_small_molecules)	0.497587	27.957	0.0177983	-5.81212	1.24108e-111	1.50147e-109	down	yes
ENSMUSG00000060147	Serpinb6a	20719	ENSMUST00000076532;ENSMUST00000170991;ENSMUST00000170620;ENSMUST00000017188;ENSMUST00000167597;ENSMUST00000167163;ENSMUST00000171985;ENSMUST00000164627;ENSMUST00000168400;ENSMUST00000171252;ENSMUST00000167260;ENSMUST00000043552;ENSMUST00000171034;ENSMUST00000171951;ENSMUST00000168350	GO:0002020(protease binding);GO:0004867(serine-type endopeptidase inhibitor activity);GO:0005515(protein binding);GO:0005615(extracellular space);GO:0005737(cytoplasm);GO:0007605(sensory perception of sound);GO:0008406(gonad development);GO:0010466(negative regulation of peptidase activity);GO:0010951(negative regulation of endopeptidase activity);GO:0030414(peptidase inhibitor activity);GO:00620…	05146(Amoebiasis);05146(Amoebiasis)	K13963	NA	serine (or cysteine) peptidase inhibitor, clade B, member 6a [Source:MGI Symbol;Acc:MGI:103123]	protein_coding;processed_transcript;retained_intron	R_MMU_109582(Hemostasis);R_MMU_168256(Immune_System);R_MMU_6798695(Neutrophil_degranulation);R_MMU_168249(Innate_Immune_System);R_MMU_75205(Dissolution_of_Fibrin_Clot)	1.61896	74.8773	0.0216215	-5.53139	3.79691e-110	4.54891e-108	down	yes
ENSMUSG00000095609	Gm21188	100861753	ENSMUST00000225638;ENSMUST00000178618;ENSMUST00000224147;ENSMUST00000224713	GO:0038023(signaling receptor activity);GO:0038023(signaling receptor activity)	NA	NA	NA	predicted gene, 21188 [Source:MGI Symbol;Acc:MGI:5434543]	retained_intron;protein_coding	NA	0.244505	16.8722	0.0144916	-6.10864	1.80946e-108	2.14699e-106	down	yes
ENSMUSG00000030148	Clec4a2	26888	ENSMUST00000041779;ENSMUST00000159891;ENSMUST00000032248;ENSMUST00000161636;ENSMUST00000161365	GO:0001818(negative regulation of cytokine production);GO:0002250(adaptive immune response);GO:0002376(immune system process);GO:0002470(plasmacytoid dendritic cell antigen processing and presentation);GO:0005509(calcium ion binding);GO:0005537(mannose binding);GO:0005886(plasma membrane);GO:0016020(membrane);GO:0016021(integral component of membrane);GO:0030246(carbohydrate binding);GO:0032720(n…	NA	NA	NA	C-type lectin domain family 4, member a2 [Source:MGI Symbol;Acc:MGI:1349412]	protein_coding	NA	0.516562	31.6578	0.016317	-5.93748	2.75649e-108	3.23953e-106	down	yes
ENSMUSG00000034947	Tmem106a	217203	ENSMUST00000100403;ENSMUST00000107194;ENSMUST00000128659;ENSMUST00000128614;ENSMUST00000039581;ENSMUST00000143045	GO:0002376(immune system process);GO:0003674(molecular_function);GO:0005886(plasma membrane);GO:0016020(membrane);GO:0016021(integral component of membrane);GO:0032611(interleukin-1 beta production);GO:0032635(interleukin-6 production);GO:0035780(CD80 biosynthetic process);GO:0035781(CD86 biosynthetic process);GO:0042116(macrophage activation);GO:0043123(positive regulation of I-kappaB kinase/NF-…	NA	NA	NA	transmembrane protein 106A [Source:MGI Symbol;Acc:MGI:1922056]	protein_coding;processed_transcript	NA	0.922229	47.2481	0.0195188	-5.67899	7.19252e-108	8.29492e-106	down	yes
ENSMUSG00000073490	Ifi207	226691	ENSMUST00000042610	GO:0000122(negative regulation of transcription by RNA polymerase II);GO:0000978(RNA polymerase II cis-regulatory region sequence-specific DNA binding);GO:0001227(DNA-binding transcription repressor activity, RNA polymerase II-specific);GO:0002218(activation of innate immune response);GO:0003690(double-stranded DNA binding);GO:0005634(nucleus);GO:0005654(nucleoplasm);GO:0005730(nucleolus);GO:0005…	04621(NOD-like receptor signaling pathway)	K20914	NA	interferon activated gene 207 [Source:MGI Symbol;Acc:MGI:2138302]	protein_coding	NA	0.483914	28.3744	0.0170546	-5.87369	1.50839e-107	1.72347e-105	down	yes
ENSMUSG00000003420	Fcgrt	14132	ENSMUST00000210642;ENSMUST00000003512;ENSMUST00000211668;ENSMUST00000211535	GO:0005615(extracellular space);GO:0005768(endosome);GO:0005886(plasma membrane);GO:0009897(external side of plasma membrane);GO:0010008(endosome membrane);GO:0016020(membrane);GO:0016021(integral component of membrane);GO:0019864(IgG binding);GO:0030881(beta-2-microglobulin binding);GO:0030881(beta-2-microglobulin binding)	NA	NA	NA	Fc receptor, IgG, alpha chain transporter [Source:MGI Symbol;Acc:MGI:103017]	protein_coding;retained_intron	NA	6.49145	271.462	0.0239129	-5.38606	2.51153e-107	2.84333e-105	down	yes
ENSMUSG00000045502	Hcar2	80885	ENSMUST00000057145	GO:0001614(purinergic nucleotide receptor activity);GO:0001781(neutrophil apoptotic process);GO:0004930(G protein-coupled receptor activity);GO:0005525(GTP binding);GO:0005886(plasma membrane);GO:0006915(apoptotic process);GO:0007165(signal transduction);GO:0007186(G protein-coupled receptor signaling pathway);GO:0016020(membrane);GO:0016021(integral component of membrane);GO:0030054(cell junctio…	04024(cAMP signaling pathway)	K08402	NA	hydroxycarboxylic acid receptor 2 [Source:MGI Symbol;Acc:MGI:1933383]	protein_coding	R_MMU_373076(Class_A/1_(Rhodopsin_like_receptors));R_MMU_3296197(Hydroxycarboxylic_acid_binding_receptors);R_MMU_500792(GPCR_ligand_binding);R_MMU_372790(Signaling_by_GPCR);R_MMU_388396(GPCR_downstream_signalling);R_MMU_162582(Signal_Transduction);R_MMU_418594(G_alpha_(i)_signalling_events)	1.22551	64.2919	0.0190617	-5.71318	3.48577e-107	3.9104e-105	down	yes
ENSMUSG00000030084	Plxna1	18844	ENSMUST00000163139;ENSMUST00000204468;ENSMUST00000205121;ENSMUST00000205230	GO:0002116(semaphorin receptor complex);GO:0005515(protein binding);GO:0005654(nucleoplasm);GO:0005829(cytosol);GO:0005886(plasma membrane);GO:0005887(integral component of plasma membrane);GO:0007162(negative regulation of cell adhesion);GO:0007165(signal transduction);GO:0008360(regulation of cell shape);GO:0014910(regulation of smooth muscle cell migration);GO:0016020(membrane);GO:0016021(inte…	04360(Axon guidance);04360(Axon guidance)	K06820	NA	plexin A1 [Source:MGI Symbol;Acc:MGI:107685]	protein_coding;nonsense_mediated_decay;retained_intron	R_MMU_9012999(RHO_GTPase_cycle);R_MMU_9696273(RND1_GTPase_cycle);R_MMU_399956(CRMPs_in_Sema3A_signaling);R_MMU_416700(Other_semaphorin_interactions);R_MMU_9716542(Signaling_by_Rho_GTPases,_Miro_GTPases_and_RHOBTB3);R_MMU_422475(Axon_guidance);R_MMU_194315(Signaling_by_Rho_GTPases);R_MMU_399954(Sema3A_PAK_dependent_Axon_repulsion);R_MMU_162582(Signal_Transduction);R_MMU_373755(Semaphorin_interacti…	0.643609	28.0529	0.0229426	-5.44582	4.12628e-106	4.58723e-104	down	yes
ENSMUSG00000002699	Lcp2	16822	ENSMUST00000052413;ENSMUST00000133120;ENSMUST00000146318;ENSMUST00000109329	GO:0005515(protein binding);GO:0005737(cytoplasm);GO:0005829(cytosol);GO:0005911(cell-cell junction);GO:0007169(transmembrane receptor protein tyrosine kinase signaling pathway);GO:0035556(intracellular signal transduction);GO:0036398(TCR signalosome);GO:0044853(plasma membrane raft);GO:0045576(mast cell activation);GO:0045860(positive regulation of protein kinase activity);GO:0050663(cytokine se…	04015(Rap1 signaling pathway);04380(Osteoclast differentiation);04611(Platelet activation);04650(Natural killer cell mediated cytotoxicity);04660(T cell receptor signaling pathway);04664(Fc epsilon RI signaling pathway);04664(Fc epsilon RI signaling pathway)	K07361	NA	lymphocyte cytosolic protein 2 [Source:MGI Symbol;Acc:MGI:1321402]	protein_coding;processed_transcript	R_MMU_2871809(FCERI_mediated_Ca+2_mobilization);R_MMU_2424491(DAP12_signaling);R_MMU_114604(GPVI_mediated_activation_cascade);R_MMU_109582(Hemostasis);R_MMU_202433(Generation_of_second_messenger_molecules);R_MMU_76002(Platelet_activation,_signaling_and_aggregation);R_MMU_2871796(FCERI_mediated_MAPK_activation);R_MMU_168256(Immune_System);R_MMU_168249(Innate_Immune_System);R_MMU_2454202(Fc_epsilon…	1.92354	80.5778	0.0238719	-5.38854	5.64692e-106	6.2217e-104	down	yes
ENSMUSG00000033777	Tlr13	279572	ENSMUST00000040065;ENSMUST00000139380	GO:0002224(toll-like receptor signaling pathway);GO:0002376(immune system process);GO:0002755(MyD88-dependent toll-like receptor signaling pathway);GO:0003723(RNA binding);GO:0004888(transmembrane signaling receptor activity);GO:0005515(protein binding);GO:0005737(cytoplasm);GO:0005768(endosome);GO:0005887(integral component of plasma membrane);GO:0006954(inflammatory response);GO:0006955(immune …	NA	K18808	NA	toll-like receptor 13 [Source:MGI Symbol;Acc:MGI:3045213]	protein_coding;retained_intron	NA	0.955023	43.4822	0.0219635	-5.50875	9.79875e-106	1.07006e-103	down	yes
ENSMUSG00000020422	Tns3	319939	ENSMUST00000239091;ENSMUST00000134823;ENSMUST00000239111;ENSMUST00000020695;ENSMUST00000129074	GO:0003674(molecular_function);GO:0005515(protein binding);GO:0005829(cytosol);GO:0005925(focal adhesion);GO:0008284(positive regulation of cell population proliferation);GO:0016477(cell migration);GO:0030054(cell junction);GO:0035556(intracellular signal transduction);GO:0048286(lung alveolus development);GO:0048286(lung alveolus development)	NA	K18080	NA	tensin 3 [Source:MGI Symbol;Acc:MGI:2443012]	protein_coding;processed_transcript	R_MMU_8875878(MET_promotes_cell_motility);R_MMU_8875513(MET_interacts_with_TNS_proteins);R_MMU_9006934(Signaling_by_Receptor_Tyrosine_Kinases);R_MMU_6806834(Signaling_by_MET);R_MMU_162582(Signal_Transduction)	0.628397	26.2465	0.0239422	-5.3843	2.68206e-105	2.90321e-103	down	yes
ENSMUSG00000072596	Ear2	13587	ENSMUST00000074839	GO:0003676(nucleic acid binding);GO:0004518(nuclease activity);GO:0004519(endonuclease activity);GO:0004540(ribonuclease activity);GO:0005575(cellular_component);GO:0006935(chemotaxis);GO:0016787(hydrolase activity);GO:0090305(nucleic acid phosphodiester bond hydrolysis);GO:0090501(RNA phosphodiester bond hydrolysis)	NA	NA	NA	eosinophil-associated, ribonuclease A family, member 2 [Source:MGI Symbol;Acc:MGI:108020]	protein_coding	R_MMU_168256(Immune_System);R_MMU_6798695(Neutrophil_degranulation);R_MMU_168249(Innate_Immune_System)	2.43841	131.624	0.0185255	-5.75434	4.24326e-105	4.5532e-103	down	yes
ENSMUSG00000042770	Hebp1	15199	ENSMUST00000045855;ENSMUST00000205232;ENSMUST00000204000	NA	NA	NA	NA	heme binding protein 1 [Source:MGI Symbol;Acc:MGI:1333880]	protein_coding;retained_intron;processed_transcript	R_MMU_373076(Class_A/1_(Rhodopsin_like_receptors));R_MMU_375276(Peptide_ligand_binding_receptors);R_MMU_500792(GPCR_ligand_binding);R_MMU_444473(Formyl_peptide_receptors_bind_formyl_peptides_and_many_other_ligands);R_MMU_372790(Signaling_by_GPCR);R_MMU_388396(GPCR_downstream_signalling);R_MMU_162582(Signal_Transduction);R_MMU_418594(G_alpha_(i)_signalling_events)	1.33525	56.9817	0.023433	-5.41531	2.49993e-104	2.65941e-102	down	yes
ENSMUSG00000024371	C2	12263,3183	ENSMUST00000025230;ENSMUST00000148431;ENSMUST00000174880;ENSMUST00000174279;ENSMUST00000130728;ENSMUST00000127795;ENSMUST00000134300	GO:0002376(immune system process);GO:0004252(serine-type endopeptidase activity);GO:0005576(extracellular region);GO:0005615(extracellular space);GO:0006508(proteolysis);GO:0006956(complement activation);GO:0006958(complement activation, classical pathway);GO:0007584(response to nutrient);GO:0008233(peptidase activity);GO:0008236(serine-type peptidase activity);GO:0016787(hydrolase activity);GO:0…	04610(Complement and coagulation cascades);05133(Pertussis);05150(Staphylococcus aureus infection);05322(Systemic lupus erythematosus);05322(Systemic lupus erythematosus)	K01332	EC:3.4.21.43	complement component 2 (within H-2S) [Source:MGI Symbol;Acc:MGI:88226]	protein_coding;processed_transcript;retained_intron	R_MMU_977606(Regulation_of_Complement_cascade);R_MMU_174577(Activation_of_C3_and_C5);R_MMU_166663(Initial_triggering_of_complement);R_MMU_166658(Complement_cascade);R_MMU_168256(Immune_System);R_MMU_168249(Innate_Immune_System)	0.50741	26.4997	0.0191478	-5.70668	2.80942e-104	2.96309e-102	down	yes
ENSMUSG00000045551	Fpr1	14293	ENSMUST00000061516	GO:0001664(G protein-coupled receptor binding);GO:0002430(complement receptor mediated signaling pathway);GO:0004875(complement receptor activity);GO:0004930(G protein-coupled receptor activity);GO:0004982(N-formyl peptide receptor activity);GO:0005124(scavenger receptor binding);GO:0005737(cytoplasm);GO:0005886(plasma membrane);GO:0006935(chemotaxis);GO:0006954(inflammatory response);GO:0007165(…	04015(Rap1 signaling pathway);04080(Neuroactive ligand-receptor interaction);05150(Staphylococcus aureus infection)	K04172	NA	formyl peptide receptor 1 [Source:MGI Symbol;Acc:MGI:107443]	protein_coding	R_MMU_373076(Class_A/1_(Rhodopsin_like_receptors));R_MMU_375276(Peptide_ligand_binding_receptors);R_MMU_500792(GPCR_ligand_binding);R_MMU_444473(Formyl_peptide_receptors_bind_formyl_peptides_and_many_other_ligands);R_MMU_168256(Immune_System);R_MMU_372790(Signaling_by_GPCR);R_MMU_388396(GPCR_downstream_signalling);R_MMU_6798695(Neutrophil_degranulation);R_MMU_168249(Innate_Immune_System);R_MMU_16…	1.3656	71.7843	0.0190237	-5.71606	3.40768e-104	3.56362e-102	down	yes
ENSMUSG00000038068	Rnf144b	218215	ENSMUST00000068891;ENSMUST00000110111	GO:0000151(ubiquitin ligase complex);GO:0000209(protein polyubiquitination);GO:0004842(ubiquitin-protein transferase activity);GO:0005737(cytoplasm);GO:0005739(mitochondrion);GO:0006511(ubiquitin-dependent protein catabolic process);GO:0006915(apoptotic process);GO:0016020(membrane);GO:0016021(integral component of membrane);GO:0016567(protein ubiquitination);GO:0016740(transferase activity);GO:0…	NA	K11975	EC:2.3.2.31	ring finger protein 144B [Source:MGI Symbol;Acc:MGI:2384986]	protein_coding	R_MMU_168256(Immune_System);R_MMU_983168(Antigen_processing:_Ubiquitination_&_Proteasome_degradation);R_MMU_1280218(Adaptive_Immune_System);R_MMU_983169(Class_I_MHC_mediated_antigen_processing_&_presentation)	0.293403	16.5926	0.0176828	-5.82151	7.89356e-104	8.18542e-102	down	yes
ENSMUSG00000023915	Tnfrsf21	94185	ENSMUST00000024708;ENSMUST00000233482	GO:0001783(B cell apoptotic process);GO:0002250(adaptive immune response);GO:0002376(immune system process);GO:0005515(protein binding);GO:0005737(cytoplasm);GO:0005886(plasma membrane);GO:0005887(integral component of plasma membrane);GO:0006915(apoptotic process);GO:0006959(humoral immune response);GO:0007165(signal transduction);GO:0007413(axonal fasciculation);GO:0016020(membrane);GO:0016021(…	04060(Cytokine-cytokine receptor interaction);04060(Cytokine-cytokine receptor interaction)	K05157	NA	tumor necrosis factor receptor superfamily, member 21 [Source:MGI Symbol;Acc:MGI:2151075]	protein_coding;retained_intron	NA	1.64098	66.5775	0.0246476	-5.34241	9.66089e-104	9.93462e-102	down	yes
ENSMUSG00000031903	Pla2g15	192654	ENSMUST00000034377;ENSMUST00000212963;ENSMUST00000212116;ENSMUST00000212059	GO:0004623(phospholipase A2 activity);GO:0005576(extracellular region);GO:0005615(extracellular space);GO:0005654(nucleoplasm);GO:0005739(mitochondrion);GO:0005764(lysosome);GO:0006629(lipid metabolic process);GO:0006631(fatty acid metabolic process);GO:0006650(glycerophospholipid metabolic process);GO:0006651(diacylglycerol biosynthetic process);GO:0006672(ceramide metabolic process);GO:0008374(…	00564(Glycerophospholipid metabolism);04142(Lysosome);04142(Lysosome)	K06129	EC:3.1.1.5	phospholipase A2, group XV [Source:MGI Symbol;Acc:MGI:2178076]	protein_coding;retained_intron;processed_transcript	R_MMU_556833(Metabolism_of_lipids);R_MMU_1430728(Metabolism);R_MMU_1483257(Phospholipid_metabolism);R_MMU_1483115(Hydrolysis_of_LPC);R_MMU_1483206(Glycerophospholipid_biosynthesis)	4.0872	156.758	0.0260734	-5.26128	1.50106e-103	1.53083e-101	down	yes
ENSMUSG00000039497	Dse	212898	ENSMUST00000048010;ENSMUST00000216774;ENSMUST00000217051	GO:0005654(nucleoplasm);GO:0005783(endoplasmic reticulum);GO:0005794(Golgi apparatus);GO:0005829(cytosol);GO:0015012(heparan sulfate proteoglycan biosynthetic process);GO:0016020(membrane);GO:0016021(integral component of membrane);GO:0016853(isomerase activity);GO:0030204(chondroitin sulfate metabolic process);GO:0030205(dermatan sulfate metabolic process);GO:0030206(chondroitin sulfate biosynth…	00532(Glycosaminoglycan biosynthesis - chondroitin sulfate / dermatan sulfate);00532(Glycosaminoglycan biosynthesis - chondroitin sulfate / dermatan sulfate)	K01794	EC:5.1.3.19	dermatan sulfate epimerase [Source:MGI Symbol;Acc:MGI:2443455]	protein_coding;processed_transcript	R_MMU_71387(Metabolism_of_carbohydrates);R_MMU_1430728(Metabolism);R_MMU_1793185(Chondroitin_sulfate/dermatan_sulfate_metabolism);R_MMU_1630316(Glycosaminoglycan_metabolism);R_MMU_2022923(Dermatan_sulfate_biosynthesis)	0.811377	35.0241	0.0231663	-5.43183	1.54152e-103	1.55921e-101	down	yes
ENSMUSG00000040722	Scamp5	56807	ENSMUST00000046587;ENSMUST00000215208;ENSMUST00000214256;ENSMUST00000215734;ENSMUST00000215059;ENSMUST00000213771	GO:0000139(Golgi membrane);GO:0005768(endosome);GO:0005794(Golgi apparatus);GO:0005886(plasma membrane);GO:0006887(exocytosis);GO:0008021(synaptic vesicle);GO:0015031(protein transport);GO:0016020(membrane);GO:0016021(integral component of membrane);GO:0030054(cell junction);GO:0030285(integral component of synaptic vesicle membrane);GO:0030672(synaptic vesicle membrane);GO:0031410(cytoplasmic ve…	NA	K19995	NA	secretory carrier membrane protein 5 [Source:MGI Symbol;Acc:MGI:1928948]	protein_coding;retained_intron;nonsense_mediated_decay	NA	0.317259	18.9299	0.0167597	-5.89886	1.65395e-103	1.65933e-101	down	yes
ENSMUSG00000020889	Nr1d1	217166	ENSMUST00000064941;ENSMUST00000139220	GO:0000122(negative regulation of transcription by RNA polymerase II);GO:0000790(nuclear chromatin);GO:0000976(transcription regulatory region sequence-specific DNA binding);GO:0000977(RNA polymerase II regulatory region sequence-specific DNA binding);GO:0000978(RNA polymerase II cis-regulatory region sequence-specific DNA binding);GO:0001222(transcription corepressor binding);GO:0001227(DNA-bind…	04710(Circadian rhythm);04710(Circadian rhythm)	K03728	NA	nuclear receptor subfamily 1, group D, member 1 [Source:MGI Symbol;Acc:MGI:2444210]	protein_coding;processed_transcript	R_MMU_73857(RNA_Polymerase_II_Transcription);R_MMU_212436(Generic_Transcription_Pathway);R_MMU_383280(Nuclear_Receptor_transcription_pathway);R_MMU_74160(Gene_expression_(Transcription))	0.33093	20.5507	0.0161031	-5.95651	1.29097e-102	1.28472e-100	down	yes
ENSMUSG00000072720	Myo18b	74376	ENSMUST00000182189;ENSMUST00000086617;ENSMUST00000183029	GO:0000166(nucleotide binding);GO:0001570(vasculogenesis);GO:0001701(in utero embryonic development);GO:0003674(molecular_function);GO:0003774(motor activity);GO:0003779(actin binding);GO:0005515(protein binding);GO:0005524(ATP binding);GO:0016459(myosin complex);GO:0016461(unconventional myosin complex);GO:0030018(Z disc);GO:0031941(filamentous actin);GO:0048739(cardiac muscle fiber development)…	NA	K10362	NA	myosin XVIIIb [Source:MGI Symbol;Acc:MGI:1921626]	processed_transcript;protein_coding	NA	0.0846012	5.50664	0.0153635	-6.02435	1.40644e-102	1.38843e-100	down	yes
ENSMUSG00000064225	Paqr9	75552	ENSMUST00000079597	GO:0005496(steroid binding);GO:0005886(plasma membrane);GO:0008289(lipid binding);GO:0016020(membrane);GO:0016021(integral component of membrane);GO:0038023(signaling receptor activity)	NA	NA	NA	progestin and adipoQ receptor family member IX [Source:MGI Symbol;Acc:MGI:1922802]	protein_coding	NA	0.607033	24.5099	0.0247669	-5.33544	4.05249e-102	3.96886e-100	down	yes
ENSMUSG00000015474	Ppt2	54397	ENSMUST00000171121;ENSMUST00000171376;ENSMUST00000169969;ENSMUST00000166040;ENSMUST00000167097;ENSMUST00000169287;ENSMUST00000169067;ENSMUST00000064953	GO:0005764(lysosome);GO:0008474(palmitoyl-(protein) hydrolase activity);GO:0016787(hydrolase activity);GO:0016790(thiolester hydrolase activity);GO:0043231(intracellular membrane-bounded organelle);GO:0098599(palmitoyl hydrolase activity);GO:0098734(macromolecule depalmitoylation);GO:0098734(macromolecule depalmitoylation)	00062(Fatty acid elongation);04142(Lysosome);04142(Lysosome)	K01074	EC:3.1.2.22	palmitoyl-protein thioesterase 2 [Source:MGI Symbol;Acc:MGI:1860075]	protein_coding	R_MMU_556833(Metabolism_of_lipids);R_MMU_1430728(Metabolism);R_MMU_8978868(Fatty_acid_metabolism);R_MMU_75105(Fatty_acyl_CoA_biosynthesis)	1.12509	49.6542	0.0226586	-5.4638	1.14247e-101	1.11008e-99	down	yes
ENSMUSG00000030341	Tnfrsf1a	21937	ENSMUST00000032491;ENSMUST00000125880;ENSMUST00000144524;ENSMUST00000134803	GO:0000139(Golgi membrane);GO:0002020(protease binding);GO:0003176(aortic valve development);GO:0003177(pulmonary valve development);GO:0003332(negative regulation of extracellular matrix constituent secretion);GO:0005031(tumor necrosis factor-activated receptor activity);GO:0005515(protein binding);GO:0005615(extracellular space);GO:0005634(nucleus);GO:0005739(mitochondrion);GO:0005794(Golgi app…	04010(MAPK signaling pathway);04060(Cytokine-cytokine receptor interaction);04064(NF-kappa B signaling pathway);04071(Sphingolipid signaling pathway);04150(mTOR signaling pathway);04210(Apoptosis);04215(Apoptosis - multiple species);04217(Necroptosis);04380(Osteoclast differentiation);04668(TNF signaling pathway);04920(Adipocytokine signaling pathway);04931(Insulin resistance);04932(Non-alcoholic…	K03158	NA	tumor necrosis factor receptor superfamily, member 1a [Source:MGI Symbol;Acc:MGI:1314884]	protein_coding;nonsense_mediated_decay;retained_intron	R_MMU_5668541(TNFR2_non_canonical_NF_kB_pathway);R_MMU_73887(Death_Receptor_Signalling);R_MMU_75893(TNF_signaling);R_MMU_5357786(TNFR1_induced_proapoptotic_signaling);R_MMU_5357905(Regulation_of_TNFR1_signaling);R_MMU_5669034(TNFs_bind_their_physiological_receptors);R_MMU_168256(Immune_System);R_MMU_1280215(Cytokine_Signaling_in_Immune_system);R_MMU_5357956(TNFR1_induced_NFkappaB_signaling_pathwa…	1.39047	57.3799	0.0242326	-5.36691	1.09954e-100	1.06003e-98	down	yes
ENSMUSG00000051439	Cd14	12475	ENSMUST00000061829;ENSMUST00000237042	GO:0001530(lipopolysaccharide binding);GO:0002237(response to molecule of bacterial origin);GO:0002376(immune system process);GO:0005515(protein binding);GO:0005576(extracellular region);GO:0005615(extracellular space);GO:0005794(Golgi apparatus);GO:0005886(plasma membrane);GO:0006898(receptor-mediated endocytosis);GO:0006954(inflammatory response);GO:0009408(response to heat);GO:0009617(response…	04010(MAPK signaling pathway);04064(NF-kappa B signaling pathway);04145(Phagosome);04620(Toll-like receptor signaling pathway);04640(Hematopoietic cell lineage);05132(Salmonella infection);05133(Pertussis);05134(Legionellosis);05146(Amoebiasis);05152(Tuberculosis);05202(Transcriptional misregulation in cancer);05221(Acute myeloid leukemia);05221(Acute myeloid leukemia)	K04391	NA	CD14 antigen [Source:MGI Symbol;Acc:MGI:88318]	protein_coding;retained_intron	R_MMU_936964(Activation_of_IRF3/IRF7_mediated_by_TBK1/IKK_epsilon);R_MMU_166016(Toll_Like_Receptor_4_(TLR4)_Cascade);R_MMU_5357801(Programmed_Cell_Death);R_MMU_168181(Toll_Like_Receptor_7/8_(TLR7/8)_Cascade);R_MMU_166020(Transfer_of_LPS_from_LBP_carrier_to_CD14);R_MMU_5357769(Caspase_activation_via_extrinsic_apoptotic_signalling_pathway);R_MMU_168898(Toll_like_Receptor_Cascades);R_MMU_937072(TRAF…	2.67849	105.245	0.0254499	-5.29619	1.509e-100	1.44349e-98	down	yes
ENSMUSG00000054072	Iigp1	60440	ENSMUST00000032473;ENSMUST00000237794;ENSMUST00000066912	GO:0000166(nucleotide binding);GO:0002376(immune system process);GO:0003924(GTPase activity);GO:0005515(protein binding);GO:0005525(GTP binding);GO:0005634(nucleus);GO:0005737(cytoplasm);GO:0005783(endoplasmic reticulum);GO:0005789(endoplasmic reticulum membrane);GO:0005794(Golgi apparatus);GO:0006952(defense response);GO:0009617(response to bacterium);GO:0010506(regulation of autophagy);GO:00160…	NA	NA	NA	interferon inducible GTPase 1 [Source:MGI Symbol;Acc:MGI:1926259]	protein_coding;processed_transcript	NA	0.155941	9.59486	0.0162526	-5.94319	1.95311e-100	1.85396e-98	down	yes
ENSMUSG00000035493	Tgfbi	21810	ENSMUST00000045173;ENSMUST00000225600;ENSMUST00000226024;ENSMUST00000223661	GO:0001525(angiogenesis);GO:0002062(chondrocyte differentiation);GO:0005178(integrin binding);GO:0005201(extracellular matrix structural constituent);GO:0005515(protein binding);GO:0005518(collagen binding);GO:0005576(extracellular region);GO:0005604(basement membrane);GO:0005615(extracellular space);GO:0005802(trans-Golgi network);GO:0007155(cell adhesion);GO:0008283(cell population proliferatio…	NA	NA	NA	transforming growth factor, beta induced [Source:MGI Symbol;Acc:MGI:99959]	protein_coding;nonsense_mediated_decay;retained_intron	NA	3.138	111.808	0.028066	-5.15504	2.28889e-100	2.1561e-98	down	yes
ENSMUSG00000037410	Tbc1d2b	67016	ENSMUST00000041767;ENSMUST00000144348;ENSMUST00000144646;ENSMUST00000128874	GO:0005096(GTPase activator activity);GO:0005829(cytosol);GO:0006886(intracellular protein transport);GO:0017137(Rab GTPase binding);GO:0090630(activation of GTPase activity);GO:0090630(activation of GTPase activity)	NA	K20166	NA	TBC1 domain family, member 2B [Source:MGI Symbol;Acc:MGI:1914266]	protein_coding;nonsense_mediated_decay;processed_transcript	NA	0.662381	24.4713	0.0270677	-5.20729	3.23037e-99	3.0199e-97	down	yes
ENSMUSG00000039007	Cpq	54381	ENSMUST00000042167;ENSMUST00000226896;ENSMUST00000228916;ENSMUST00000226814	GO:0004180(carboxypeptidase activity);GO:0005576(extracellular region);GO:0005615(extracellular space);GO:0005737(cytoplasm);GO:0005764(lysosome);GO:0005783(endoplasmic reticulum);GO:0005794(Golgi apparatus);GO:0006508(proteolysis);GO:0006590(thyroid hormone generation);GO:0008233(peptidase activity);GO:0008237(metallopeptidase activity);GO:0016787(hydrolase activity);GO:0042246(tissue regenerati…	NA	K01302	EC:3.4.17.-	carboxypeptidase Q [Source:MGI Symbol;Acc:MGI:1889205]	protein_coding;retained_intron	NA	0.341707	15.8864	0.0215094	-5.53889	1.01495e-98	9.41691e-97	down	yes
ENSMUSG00000021806	Nid2	18074	ENSMUST00000022340;ENSMUST00000224263;ENSMUST00000224057;ENSMUST00000225791	GO:0005201(extracellular matrix structural constituent);GO:0005509(calcium ion binding);GO:0005515(protein binding);GO:0005576(extracellular region);GO:0005604(basement membrane);GO:0005886(plasma membrane);GO:0007155(cell adhesion);GO:0007160(cell-matrix adhesion);GO:0009986(cell surface);GO:0031012(extracellular matrix);GO:0062023(collagen-containing extracellular matrix);GO:0062023(collagen-co…	NA	K06826	NA	nidogen 2 [Source:MGI Symbol;Acc:MGI:1298229]	protein_coding;retained_intron	R_MMU_3000157(Laminin_interactions);R_MMU_1474244(Extracellular_matrix_organization)	0.193864	10.7976	0.0179544	-5.79952	1.27835e-97	1.16851e-95	down	yes
ENSMUSG00000048498	Cd300e	217306	ENSMUST00000062787	GO:0002376(immune system process);GO:0003674(molecular_function);GO:0005886(plasma membrane);GO:0008150(biological_process);GO:0016020(membrane);GO:0016021(integral component of membrane)	NA	K06719	NA	CD300E molecule [Source:MGI Symbol;Acc:MGI:2387602]	protein_coding	R_MMU_198933(Immunoregulatory_interactions_between_a_Lymphoid_and_a_non_Lymphoid_cell);R_MMU_168256(Immune_System);R_MMU_168249(Innate_Immune_System);R_MMU_1280218(Adaptive_Immune_System);R_MMU_2172127(DAP12_interactions)	0.718989	33.4541	0.0214918	-5.54007	9.6541e-97	8.75968e-95	down	yes
ENSMUSG00000036606	Plxnb2	140570	ENSMUST00000109331;ENSMUST00000143014;ENSMUST00000151418;ENSMUST00000060808;ENSMUST00000131062;ENSMUST00000230393;ENSMUST00000229966;ENSMUST00000139372	GO:0001843(neural tube closure);GO:0001932(regulation of protein phosphorylation);GO:0002116(semaphorin receptor complex);GO:0005515(protein binding);GO:0005886(plasma membrane);GO:0005887(integral component of plasma membrane);GO:0007156(homophilic cell adhesion via plasma membrane adhesion molecules);GO:0007162(negative regulation of cell adhesion);GO:0007165(signal transduction);GO:0007275(mul…	04360(Axon guidance);04360(Axon guidance)	K06821	NA	plexin B2 [Source:MGI Symbol;Acc:MGI:2154239]	protein_coding;processed_transcript;retained_intron	NA	3.32799	102.333	0.032521	-4.94248	1.0049e-96	9.05147e-95	down	yes
ENSMUSG00000037936	Scarb1	20778	ENSMUST00000086075;ENSMUST00000123338;ENSMUST00000135736;ENSMUST00000124582;ENSMUST00000111390;ENSMUST00000127148;ENSMUST00000148373;ENSMUST00000197310	GO:0001530(lipopolysaccharide binding);GO:0001540(amyloid-beta binding);GO:0001786(phosphatidylserine binding);GO:0001875(lipopolysaccharide immune receptor activity);GO:0001935(endothelial cell proliferation);GO:0005737(cytoplasm);GO:0005886(plasma membrane);GO:0005887(integral component of plasma membrane);GO:0005901(caveola);GO:0006702(androgen biosynthetic process);GO:0006707(cholesterol cata…	04145(Phagosome);04913(Ovarian steroidogenesis);04925(Aldosterone synthesis and secretion);04927(Cortisol synthesis and secretion);04934(Cushing syndrome);04975(Fat digestion and absorption);04976(Bile secretion);04977(Vitamin digestion and absorption);04979(Cholesterol metabolism);05160(Hepatitis C);05160(Hepatitis C)	NA	NA	scavenger receptor class B, member 1 [Source:MGI Symbol;Acc:MGI:893578]	protein_coding;retained_intron;processed_transcript	R_MMU_5653656(Vesicle_mediated_transport);R_MMU_8964043(Plasma_lipoprotein_clearance);R_MMU_8964011(HDL_clearance);R_MMU_2173782(Binding_and_Uptake_of_Ligands_by_Scavenger_Receptors);R_MMU_382551(Transport_of_small_molecules);R_MMU_174824(Plasma_lipoprotein_assembly,_remodeling,_and_clearance);R_MMU_3000471(Scavenging_by_Class_B_Receptors)	0.895007	29.6188	0.0302175	-5.04847	6.65619e-96	5.95199e-94	down	yes
ENSMUSG00000039062	Anpep	16790	ENSMUST00000107392;ENSMUST00000049004;ENSMUST00000149164;ENSMUST00000206682	GO:0001525(angiogenesis);GO:0004177(aminopeptidase activity);GO:0005615(extracellular space);GO:0005737(cytoplasm);GO:0005793(endoplasmic reticulum-Golgi intermediate compartment);GO:0005886(plasma membrane);GO:0006508(proteolysis);GO:0007275(multicellular organism development);GO:0008233(peptidase activity);GO:0008237(metallopeptidase activity);GO:0008270(zinc ion binding);GO:0009897(external si…	00480(Glutathione metabolism);04614(Renin-angiotensin system);04640(Hematopoietic cell lineage);04640(Hematopoietic cell lineage)	K11140	EC:3.4.11.2	alanyl (membrane) aminopeptidase [Source:MGI Symbol;Acc:MGI:5000466]	protein_coding;processed_transcript;retained_intron	R_MMU_168256(Immune_System);R_MMU_6798695(Neutrophil_degranulation);R_MMU_168249(Innate_Immune_System)	0.299959	14.4136	0.0208109	-5.58652	1.77891e-95	1.57926e-93	down	yes
ENSMUSG00000034613	Ppm1h	319468	ENSMUST00000067918;ENSMUST00000161487;ENSMUST00000161065;ENSMUST00000159885;ENSMUST00000162853	GO:0003824(catalytic activity);GO:0004721(phosphoprotein phosphatase activity);GO:0004722(protein serine/threonine phosphatase activity);GO:0004724(magnesium-dependent protein serine/threonine phosphatase activity);GO:0005634(nucleus);GO:0005654(nucleoplasm);GO:0005737(cytoplasm);GO:0006470(protein dephosphorylation);GO:0016787(hydrolase activity);GO:0042802(identical protein binding);GO:0042802(…	NA	K17503	EC:3.1.3.16	protein phosphatase 1H (PP2C domain containing) [Source:MGI Symbol;Acc:MGI:2442087]	protein_coding;retained_intron	NA	0.0952029	4.98721	0.0190894	-5.71108	3.99104e-95	3.51781e-93	down	yes
ENSMUSG00000025279	Dnase1l3	13421	ENSMUST00000026315;ENSMUST00000145234	GO:0000737(DNA catabolic process, endonucleolytic);GO:0002283(neutrophil activation involved in immune response);GO:0002673(regulation of acute inflammatory response);GO:0003677(DNA binding);GO:0004518(nuclease activity);GO:0004519(endonuclease activity);GO:0004520(endodeoxyribonuclease activity);GO:0004530(deoxyribonuclease I activity);GO:0004536(deoxyribonuclease activity);GO:0005576(extracellu…	NA	K11995	EC:3.1.21.-	deoxyribonuclease 1-like 3 [Source:MGI Symbol;Acc:MGI:1314633]	protein_coding;processed_transcript	NA	1.67415	52.537	0.0318662	-4.97183	2.8081e-94	2.45758e-92	down	yes
ENSMUSG00000039217	Il18	16173	ENSMUST00000214117;ENSMUST00000180021;ENSMUST00000213916;ENSMUST00000059081	GO:0000165(MAPK cascade);GO:0001525(angiogenesis);GO:0001666(response to hypoxia);GO:0005125(cytokine activity);GO:0005576(extracellular region);GO:0005615(extracellular space);GO:0005737(cytoplasm);GO:0006954(inflammatory response);GO:0006955(immune response);GO:0007165(signal transduction);GO:0008283(cell population proliferation);GO:0008625(extrinsic apoptotic signaling pathway via death domai…	04060(Cytokine-cytokine receptor interaction);04621(NOD-like receptor signaling pathway);04623(Cytosolic DNA-sensing pathway);05132(Salmonella infection);05134(Legionellosis);05143(African trypanosomiasis);05144(Malaria);05152(Tuberculosis);05164(Influenza A);05321(Inflammatory bowel disease (IBD));05323(Rheumatoid arthritis);05323(Rheumatoid arthritis)	K05482	NA	interleukin 18 [Source:MGI Symbol;Acc:MGI:107936]	protein_coding	NA	3.19868	114.334	0.0279765	-5.15964	2.857e-94	2.48277e-92	down	yes
ENSMUSG00000048142	Nat8l	269642	ENSMUST00000056355	GO:0005737(cytoplasm);GO:0005739(mitochondrion);GO:0008080(N-acetyltransferase activity);GO:0016020(membrane);GO:0016021(integral component of membrane);GO:0017188(aspartate N-acetyltransferase activity);GO:0031966(mitochondrial membrane)	00250(Alanine, aspartate and glutamate metabolism)	K18309	EC:2.3.1.17	N-acetyltransferase 8-like [Source:MGI Symbol;Acc:MGI:2447776]	protein_coding	R_MMU_1430728(Metabolism);R_MMU_8963693(Aspartate_and_asparagine_metabolism);R_MMU_71291(Metabolism_of_amino_acids_and_derivatives)	0.136207	7.16187	0.0190184	-5.71646	4.12201e-94	3.55703e-92	down	yes
ENSMUSG00000034656	Cacna1a	12286	ENSMUST00000238701;ENSMUST00000238337;ENSMUST00000141981;ENSMUST00000153691;ENSMUST00000130507;ENSMUST00000126302;ENSMUST00000144879;ENSMUST00000143215;ENSMUST00000215756	GO:0001505(regulation of neurotransmitter levels);GO:0005216(ion channel activity);GO:0005244(voltage-gated ion channel activity);GO:0005245(voltage-gated calcium channel activity);GO:0005262(calcium channel activity);GO:0005515(protein binding);GO:0005516(calmodulin binding);GO:0005634(nucleus);GO:0005737(cytoplasm);GO:0005886(plasma membrane);GO:0005891(voltage-gated calcium channel complex);GO…	04010(MAPK signaling pathway);04020(Calcium signaling pathway);04721(Synaptic vesicle cycle);04723(Retrograde endocannabinoid signaling);04724(Glutamatergic synapse);04725(Cholinergic synapse);04726(Serotonergic synapse);04727(GABAergic synapse);04728(Dopaminergic synapse);04730(Long-term depression);04742(Taste transduction);04930(Type II diabetes mellitus);05032(Morphine addiction);05033(Nicoti…	K04344	NA	calcium channel, voltage-dependent, P/Q type, alpha 1A subunit [Source:MGI Symbol;Acc:MGI:109482]	protein_coding;retained_intron;processed_transcript	R_MMU_163685(Integration_of_energy_metabolism);R_MMU_112308(Presynaptic_depolarization_and_calcium_channel_opening);R_MMU_112315(Transmission_across_Chemical_Synapses);R_MMU_1430728(Metabolism);R_MMU_112316(Neuronal_System);R_MMU_422356(Regulation_of_insulin_secretion)	0.0992852	4.63681	0.0214124	-5.54541	4.16219e-94	3.56677e-92	down	yes
ENSMUSG00000006930	Hap1	15114	ENSMUST00000103124;ENSMUST00000138603;ENSMUST00000173630;ENSMUST00000146878;ENSMUST00000174635	GO:0005102(signaling receptor binding);GO:0005515(protein binding);GO:0005634(nucleus);GO:0005730(nucleolus);GO:0005737(cytoplasm);GO:0005739(mitochondrion);GO:0005764(lysosome);GO:0005768(endosome);GO:0005769(early endosome);GO:0005776(autophagosome);GO:0005783(endoplasmic reticulum);GO:0005813(centrosome);GO:0005814(centriole);GO:0005829(cytosol);GO:0005856(cytoskeleton);GO:0006605(protein targ…	04727(GABAergic synapse);05016(Huntington disease);05016(Huntington disease)	K04647	NA	huntingtin-associated protein 1 [Source:MGI Symbol;Acc:MGI:1261831]	protein_coding	NA	0.828706	29.7224	0.0278815	-5.16455	4.90897e-94	4.17771e-92	down	yes
ENSMUSG00000055322	Tns1	21961	ENSMUST00000186381;ENSMUST00000188436;ENSMUST00000191104;ENSMUST00000188942;ENSMUST00000187281;ENSMUST00000185529;ENSMUST00000190389;ENSMUST00000169786;ENSMUST00000190599;ENSMUST00000191527;ENSMUST00000187691;ENSMUST00000239451;ENSMUST00000185264	GO:0003779(actin binding);GO:0005515(protein binding);GO:0005925(focal adhesion);GO:0007044(cell-substrate junction assembly);GO:0010761(fibroblast migration);GO:0030054(cell junction);GO:0030055(cell-substrate junction);GO:0035556(intracellular signal transduction);GO:0035556(intracellular signal transduction)	NA	K18080	NA	tensin 1 [Source:MGI Symbol;Acc:MGI:104552]	processed_transcript;retained_intron;protein_coding	NA	0.267903	9.0644	0.0295556	-5.08043	6.03144e-94	5.09781e-92	down	yes
ENSMUSG00000102418	Sh2d1b1	26904	ENSMUST00000179976	NA	04650(Natural killer cell mediated cytotoxicity)	K07989	NA	SH2 domain containing 1B1 [Source:MGI Symbol;Acc:MGI:1349420]	protein_coding	NA	0.674995	27.609	0.0244483	-5.35412	1.57797e-93	1.32464e-91	down	yes
ENSMUSG00000025351	Cd63	12512	ENSMUST00000026407;ENSMUST00000105229;ENSMUST00000220245	GO:0002092(positive regulation of receptor internalization);GO:0005515(protein binding);GO:0005576(extracellular region);GO:0005615(extracellular space);GO:0005737(cytoplasm);GO:0005764(lysosome);GO:0005765(lysosomal membrane);GO:0005768(endosome);GO:0005770(late endosome);GO:0005771(multivesicular body);GO:0005886(plasma membrane);GO:0005887(integral component of plasma membrane);GO:0007160(cell…	04142(Lysosome);05205(Proteoglycans in cancer);05205(Proteoglycans in cancer)	K06497	NA	CD63 antigen [Source:MGI Symbol;Acc:MGI:99529]	protein_coding;retained_intron	R_MMU_109582(Hemostasis);R_MMU_76002(Platelet_activation,_signaling_and_aggregation);R_MMU_168256(Immune_System);R_MMU_114608(Platelet_degranulation);R_MMU_6798695(Neutrophil_degranulation);R_MMU_168249(Innate_Immune_System);R_MMU_76005(Response_to_elevated_platelet_cytosolic_Ca2+)	0.250793	12.7789	0.0196255	-5.67113	4.13958e-93	3.42835e-91	down	yes
ENSMUSG00000044345	Marveld1	277010	ENSMUST00000184186;ENSMUST00000061111	GO:0005634(nucleus);GO:0005737(cytoplasm);GO:0005856(cytoskeleton);GO:0005886(plasma membrane);GO:0007049(cell cycle);GO:0016020(membrane);GO:0016021(integral component of membrane);GO:0019911(structural constituent of myelin sheath);GO:0042552(myelination);GO:0042552(myelination)	NA	NA	NA	MARVEL (membrane-associating) domain containing 1 [Source:MGI Symbol;Acc:MGI:2147570]	protein_coding	NA	0.344644	14.7946	0.0232952	-5.42382	5.02429e-93	4.13331e-91	down	yes
ENSMUSG00000046805	Mpeg1	17476	ENSMUST00000081035	GO:0016020(membrane);GO:0016021(integral component of membrane);GO:0030659(cytoplasmic vesicle membrane);GO:0031410(cytoplasmic vesicle)	NA	NA	NA	macrophage expressed gene 1 [Source:MGI Symbol;Acc:MGI:1333743]	protein_coding	NA	18.0131	497.658	0.0361957	-4.78804	1.07348e-92	8.77266e-91	down	yes
ENSMUSG00000022892	App	11820	ENSMUST00000227723;ENSMUST00000226232;ENSMUST00000227021;ENSMUST00000228375;ENSMUST00000228509;ENSMUST00000226801;ENSMUST00000227990;ENSMUST00000005406;ENSMUST00000227654	GO:0000122(negative regulation of transcription by RNA polymerase II);GO:0000185(activation of MAPKKK activity);GO:0000187(activation of MAPK activity);GO:0000978(RNA polymerase II cis-regulatory region sequence-specific DNA binding);GO:0000979(RNA polymerase II core promoter sequence-specific DNA binding);GO:0001664(G protein-coupled receptor binding);GO:0001774(microglial cell activation);GO:00…	04726(Serotonergic synapse);05010(Alzheimer disease);05010(Alzheimer disease)	K04520	NA	amyloid beta (A4) precursor protein [Source:MGI Symbol;Acc:MGI:88059]	protein_coding;processed_transcript;retained_intron	R_MMU_373076(Class_A/1_(Rhodopsin_like_receptors));R_MMU_432720(Lysosome_Vesicle_Biogenesis);R_MMU_5653656(Vesicle_mediated_transport);R_MMU_446652(Interleukin_1_family_signaling);R_MMU_8957275(Post_translational_protein_phosphorylation);R_MMU_879415(Advanced_glycosylation_endproduct_receptor_signaling);R_MMU_166058(MyD88:MAL(TIRAP)_cascade_initiated_on_plasma_membrane);R_MMU_9609507(Protein_loca…	0.832981	24.6191	0.0338348	-4.88535	2.11192e-92	1.71455e-90	down	yes
ENSMUSG00000035275	Raver2	242570	ENSMUST00000038463;ENSMUST00000148148;ENSMUST00000106955	GO:0000398(mRNA splicing, via spliceosome);GO:0003676(nucleic acid binding);GO:0003723(RNA binding);GO:0005515(protein binding);GO:0005634(nucleus);GO:0005737(cytoplasm);GO:0005737(cytoplasm)	NA	NA	NA	ribonucleoprotein, PTB-binding 2 [Source:MGI Symbol;Acc:MGI:2443623]	protein_coding;processed_transcript	NA	0.232916	9.7012	0.024009	-5.38028	6.16857e-92	4.97517e-90	down	yes
ENSMUSG00000069516	Lyz2	17105	ENSMUST00000092163	GO:0000137(Golgi cis cisterna);GO:0003796(lysozyme activity);GO:0003824(catalytic activity);GO:0005576(extracellular region);GO:0005615(extracellular space);GO:0005737(cytoplasm);GO:0005788(endoplasmic reticulum lumen);GO:0005795(Golgi stack);GO:0005902(microvillus);GO:0008152(metabolic process);GO:0016787(hydrolase activity);GO:0016798(hydrolase activity, acting on glycosyl bonds);GO:0019835(cyt…	04970(Salivary secretion)	K13915	EC:3.2.1.17	lysozyme 2 [Source:MGI Symbol;Acc:MGI:96897]	protein_coding	R_MMU_6803157(Antimicrobial_peptides);R_MMU_168256(Immune_System);R_MMU_6798695(Neutrophil_degranulation);R_MMU_168249(Innate_Immune_System)	37.3959	1003.24	0.0372753	-4.74564	2.07222e-91	1.66046e-89	down	yes
ENSMUSG00000033083	Tbc1d4	210789	ENSMUST00000161991;ENSMUST00000100340;ENSMUST00000160473;ENSMUST00000161304;ENSMUST00000160297	GO:0005096(GTPase activator activity);GO:0005515(protein binding);GO:0005829(cytosol);GO:0016192(vesicle-mediated transport);GO:0031339(negative regulation of vesicle fusion);GO:0031982(vesicle);GO:0032869(cellular response to insulin stimulus);GO:0043547(positive regulation of GTPase activity);GO:0043547(positive regulation of GTPase activity)	04919(Thyroid hormone signaling pathway);04931(Insulin resistance);04931(Insulin resistance)	K17902	NA	TBC1 domain family, member 4 [Source:MGI Symbol;Acc:MGI:2429660]	protein_coding;retained_intron	NA	0.319882	11.2448	0.0284471	-5.13557	3.87437e-91	3.0845e-89	down	yes
ENSMUSG00000028497	Hacd4	66775	ENSMUST00000151280;ENSMUST00000132493;ENSMUST00000030221	GO:0005783(endoplasmic reticulum);GO:0005789(endoplasmic reticulum membrane);GO:0006629(lipid metabolic process);GO:0006631(fatty acid metabolic process);GO:0006633(fatty acid biosynthetic process);GO:0016020(membrane);GO:0016021(integral component of membrane);GO:0016829(lyase activity);GO:0018812(3-hydroxyacyl-CoA dehydratase activity);GO:0019899(enzyme binding);GO:0030148(sphingolipid biosynth…	00062(Fatty acid elongation);01040(Biosynthesis of unsaturated fatty acids);01040(Biosynthesis of unsaturated fatty acids)	K10703	EC:4.2.1.134	3-hydroxyacyl-CoA dehydratase 4 [Source:MGI Symbol;Acc:MGI:1914025]	protein_coding	R_MMU_556833(Metabolism_of_lipids);R_MMU_1430728(Metabolism);R_MMU_8978868(Fatty_acid_metabolism);R_MMU_75105(Fatty_acyl_CoA_biosynthesis);R_MMU_75876(Synthesis_of_very_long_chain_fatty_acyl_CoAs)	0.435195	14.6561	0.0296937	-5.0737	4.99623e-91	3.95215e-89	down	yes
ENSMUSG00000029059	Prxl2b	66469	ENSMUST00000030935	GO:0001516(prostaglandin biosynthetic process);GO:0005737(cytoplasm);GO:0005783(endoplasmic reticulum);GO:0005829(cytosol);GO:0006629(lipid metabolic process);GO:0006631(fatty acid metabolic process);GO:0006633(fatty acid biosynthetic process);GO:0006693(prostaglandin metabolic process);GO:0008379(thioredoxin peroxidase activity);GO:0016209(antioxidant activity);GO:0016491(oxidoreductase activity…	00590(Arachidonic acid metabolism)	K15717	EC:1.11.1.20	peroxiredoxin like 2B [Source:MGI Symbol;Acc:MGI:1913719]	protein_coding	NA	1.02528	46.8516	0.0218835	-5.51401	7.51637e-91	5.90777e-89	down	yes
ENSMUSG00000020032	Nuak1	77976	ENSMUST00000020220;ENSMUST00000129355	GO:0000166(nucleotide binding);GO:0001650(fibrillar center);GO:0002039(p53 binding);GO:0004672(protein kinase activity);GO:0004674(protein serine/threonine kinase activity);GO:0005524(ATP binding);GO:0005634(nucleus);GO:0005654(nucleoplasm);GO:0005737(cytoplasm);GO:0006468(protein phosphorylation);GO:0006974(cellular response to DNA damage stimulus);GO:0007155(cell adhesion);GO:0015630(microtubul…	NA	K08800	EC:2.7.11.1	NUAK family, SNF1-like kinase, 1 [Source:MGI Symbol;Acc:MGI:1925226]	protein_coding	R_MMU_73857(RNA_Polymerase_II_Transcription);R_MMU_212436(Generic_Transcription_Pathway);R_MMU_3700989(Transcriptional_Regulation_by_TP53);R_MMU_5633007(Regulation_of_TP53_Activity);R_MMU_74160(Gene_expression_(Transcription));R_MMU_6804756(Regulation_of_TP53_Activity_through_Phosphorylation)	0.229274	9.55213	0.0240024	-5.38068	1.19553e-90	9.33427e-89	down	yes
ENSMUSG00000026317	Cln8	26889	ENSMUST00000027554;ENSMUST00000132001;ENSMUST00000133578	GO:0001306(age-dependent response to oxidative stress);GO:0005515(protein binding);GO:0005739(mitochondrion);GO:0005783(endoplasmic reticulum);GO:0005789(endoplasmic reticulum membrane);GO:0005793(endoplasmic reticulum-Golgi intermediate compartment);GO:0006644(phospholipid metabolic process);GO:0006672(ceramide metabolic process);GO:0007006(mitochondrial membrane organization);GO:0007040(lysosom…	NA	NA	NA	CLN8 transmembrane ER and ERGIC protein [Source:MGI Symbol;Acc:MGI:1349447]	protein_coding	NA	0.455517	14.8609	0.0306521	-5.02787	1.20271e-90	9.33427e-89	down	yes
ENSMUSG00000031824	6430548M08Rik	234797	ENSMUST00000108951;ENSMUST00000034281;ENSMUST00000108948;ENSMUST00000212474	GO:0003674(molecular_function);GO:0005575(cellular_component);GO:0008150(biological_process);GO:0008150(biological_process)	NA	NA	NA	RIKEN cDNA 6430548M08 gene [Source:MGI Symbol;Acc:MGI:2443793]	protein_coding;retained_intron	NA	0.744645	22.7427	0.0327421	-4.93271	1.23885e-90	9.55463e-89	down	yes
ENSMUSG00000026458	Ppfia4	68507	ENSMUST00000189862;ENSMUST00000186964;ENSMUST00000168515	GO:0005515(protein binding);GO:0045202(synapse);GO:0048786(presynaptic active zone);GO:0050808(synapse organization);GO:0050808(synapse organization)	NA	NA	NA	protein tyrosine phosphatase, receptor type, f polypeptide (PTPRF), interacting protein (liprin), alpha 4 [Source:MGI Symbol;Acc:MGI:1915757]	retained_intron;processed_transcript;protein_coding	R_MMU_6794362(Protein_protein_interactions_at_synapses);R_MMU_112315(Transmission_across_Chemical_Synapses);R_MMU_210500(Glutamate_Neurotransmitter_Release_Cycle);R_MMU_264642(Acetylcholine_Neurotransmitter_Release_Cycle);R_MMU_212676(Dopamine_Neurotransmitter_Release_Cycle);R_MMU_112310(Neurotransmitter_release_cycle);R_MMU_388844(Receptor_type_tyrosine_protein_phosphatases);R_MMU_181429(Seroton…	0.147248	6.93141	0.0212435	-5.55683	1.31794e-90	1.01015e-88	down	yes
ENSMUSG00000001270	Ckb	12709	ENSMUST00000001304;ENSMUST00000223099;ENSMUST00000222705;ENSMUST00000220888;ENSMUST00000222513	GO:0000166(nucleotide binding);GO:0003824(catalytic activity);GO:0004111(creatine kinase activity);GO:0005515(protein binding);GO:0005524(ATP binding);GO:0005615(extracellular space);GO:0005634(nucleus);GO:0005737(cytoplasm);GO:0005739(mitochondrion);GO:0005829(cytosol);GO:0007420(brain development);GO:0016301(kinase activity);GO:0016310(phosphorylation);GO:0016740(transferase activity);GO:001677…	00330(Arginine and proline metabolism);00330(Arginine and proline metabolism)	K00933	EC:2.7.3.2	creatine kinase, brain [Source:MGI Symbol;Acc:MGI:88407]	protein_coding;retained_intron	R_MMU_71288(Creatine_metabolism);R_MMU_9012999(RHO_GTPase_cycle);R_MMU_1430728(Metabolism);R_MMU_9716542(Signaling_by_Rho_GTPases,_Miro_GTPases_and_RHOBTB3);R_MMU_194315(Signaling_by_Rho_GTPases);R_MMU_9696264(RND3_GTPase_cycle);R_MMU_71291(Metabolism_of_amino_acids_and_derivatives);R_MMU_162582(Signal_Transduction)	1.29895	41.5993	0.0312253	-5.00114	1.77884e-90	1.35499e-88	down	yes
ENSMUSG00000056220	Pla2g4a	18783	ENSMUST00000070200;ENSMUST00000111926;ENSMUST00000134676;ENSMUST00000142040	GO:0000139(Golgi membrane);GO:0001516(prostaglandin biosynthetic process);GO:0001542(ovulation from ovarian follicle);GO:0002827(positive regulation of T-helper 1 type immune response);GO:0004620(phospholipase activity);GO:0004622(lysophospholipase activity);GO:0004623(phospholipase A2 activity);GO:0005509(calcium ion binding);GO:0005544(calcium-dependent phospholipid binding);GO:0005634(nucleus)…	00564(Glycerophospholipid metabolism);00565(Ether lipid metabolism);00590(Arachidonic acid metabolism);00591(Linoleic acid metabolism);00592(alpha-Linolenic acid metabolism);04010(MAPK signaling pathway);04014(Ras signaling pathway);04072(Phospholipase D signaling pathway);04217(Necroptosis);04270(Vascular smooth muscle contraction);04370(VEGF signaling pathway);04611(Platelet activation);04664(F…	K16342	EC:3.1.1.4	phospholipase A2, group IVA (cytosolic, calcium-dependent) [Source:MGI Symbol;Acc:MGI:1195256]	protein_coding;processed_transcript;retained_intron	R_MMU_112040(G_protein_mediated_events);R_MMU_5653656(Vesicle_mediated_transport);R_MMU_418346(Platelet_homeostasis);R_MMU_111995(phospho_PLA2_pathway);R_MMU_556833(Metabolism_of_lipids);R_MMU_109582(Hemostasis);R_MMU_1430728(Metabolism);R_MMU_8978868(Fatty_acid_metabolism);R_MMU_1483257(Phospholipid_metabolism);R_MMU_392518(Signal_amplification);R_MMU_432142(Platelet_sensitization_by_LDL);R_MMU_…	0.383589	13.308	0.0288239	-5.11659	2.46517e-90	1.86356e-88	down	yes
ENSMUSG00000049625	Tifab	212937	ENSMUST00000169652;ENSMUST00000225063	GO:0003674(molecular_function);GO:0005515(protein binding);GO:0005575(cellular_component);GO:0007249(I-kappaB kinase/NF-kappaB signaling);GO:0007356(thorax and anterior abdomen determination);GO:0021559(trigeminal nerve development);GO:0021650(vestibulocochlear nerve formation);GO:0030432(peristalsis);GO:0031223(auditory behavior);GO:0035112(genitalia morphogenesis);GO:0042472(inner ear morphogen…	NA	NA	NA	TRAF-interacting protein with forkhead-associated domain, family member B [Source:MGI Symbol;Acc:MGI:2385852]	protein_coding	NA	0.435202	17.1551	0.0253687	-5.3008	2.47669e-90	1.86356e-88	down	yes
ENSMUSG00000001128	Cfp	18636	ENSMUST00000001156;ENSMUST00000122862	GO:0002376(immune system process);GO:0005576(extracellular region);GO:0005615(extracellular space);GO:0006957(complement activation, alternative pathway);GO:0030141(secretory granule);GO:0045087(innate immune response);GO:0045087(innate immune response)	05168(Herpes simplex virus 1 infection);05168(Herpes simplex virus 1 infection)	K15412	NA	complement factor properdin [Source:MGI Symbol;Acc:MGI:97545]	protein_coding;processed_transcript	R_MMU_977606(Regulation_of_Complement_cascade);R_MMU_174577(Activation_of_C3_and_C5);R_MMU_5173105(O_linked_glycosylation);R_MMU_166663(Initial_triggering_of_complement);R_MMU_166658(Complement_cascade);R_MMU_597592(Post_translational_protein_modification);R_MMU_392499(Metabolism_of_proteins);R_MMU_168256(Immune_System);R_MMU_5173214(O_glycosylation_of_TSR_domain_containing_proteins);R_MMU_679869…	20.0617	524.154	0.0382743	-4.70748	3.18605e-90	2.38278e-88	down	yes
ENSMUSG00000026271	Gpr35	64095	ENSMUST00000169198;ENSMUST00000027489;ENSMUST00000186298;ENSMUST00000064480	GO:0004930(G protein-coupled receptor activity);GO:0004950(chemokine receptor activity);GO:0005886(plasma membrane);GO:0005887(integral component of plasma membrane);GO:0007010(cytoskeleton organization);GO:0007165(signal transduction);GO:0007186(G protein-coupled receptor signaling pathway);GO:0007204(positive regulation of cytosolic calcium ion concentration);GO:0016020(membrane);GO:0016021(int…	04080(Neuroactive ligand-receptor interaction);04080(Neuroactive ligand-receptor interaction)	K04276	NA	G protein-coupled receptor 35 [Source:MGI Symbol;Acc:MGI:1929509]	protein_coding	R_MMU_373076(Class_A/1_(Rhodopsin_like_receptors));R_MMU_500792(GPCR_ligand_binding);R_MMU_372790(Signaling_by_GPCR);R_MMU_162582(Signal_Transduction)	0.31887	12.5311	0.0254462	-5.2964	3.45232e-90	2.56636e-88	down	yes
ENSMUSG00000006356	Crip2	68337	ENSMUST00000084882;ENSMUST00000200380;ENSMUST00000197396;ENSMUST00000200177;ENSMUST00000199976;ENSMUST00000196015	GO:0005515(protein binding);GO:0005938(cell cortex);GO:0008284(positive regulation of cell population proliferation);GO:0030097(hemopoiesis);GO:0046872(metal ion binding);GO:0046872(metal ion binding)	NA	NA	NA	cysteine rich protein 2 [Source:MGI Symbol;Acc:MGI:1915587]	protein_coding;retained_intron	NA	1.64035	52.6955	0.0311289	-5.0056	4.29483e-90	3.17354e-88	down	yes
ENSMUSG00000030124	Lag3	16768	ENSMUST00000032217	GO:0002250(adaptive immune response);GO:0002270(plasmacytoid dendritic cell activation);GO:0002376(immune system process);GO:0004888(transmembrane signaling receptor activity);GO:0005515(protein binding);GO:0005576(extracellular region);GO:0005886(plasma membrane);GO:0007166(cell surface receptor signaling pathway);GO:0009897(external side of plasma membrane);GO:0016020(membrane);GO:0016021(integ…	NA	K06565	NA	lymphocyte-activation gene 3 [Source:MGI Symbol;Acc:MGI:106588]	protein_coding	R_MMU_168256(Immune_System);R_MMU_2132295(MHC_class_II_antigen_presentation);R_MMU_1280218(Adaptive_Immune_System)	0.771457	29.4842	0.0261651	-5.25621	4.87543e-90	3.58112e-88	down	yes
ENSMUSG00000058715	Fcer1g	14127	ENSMUST00000079957;ENSMUST00000150997;ENSMUST00000193973	GO:0001798(positive regulation of type IIa hypersensitivity);GO:0001805(positive regulation of type III hypersensitivity);GO:0001812(positive regulation of type I hypersensitivity);GO:0002283(neutrophil activation involved in immune response);GO:0002292(T cell differentiation involved in immune response);GO:0002376(immune system process);GO:0002431(Fc receptor mediated stimulatory signaling pathw…	04071(Sphingolipid signaling pathway);04072(Phospholipase D signaling pathway);04611(Platelet activation);04625(C-type lectin receptor signaling pathway);04650(Natural killer cell mediated cytotoxicity);04664(Fc epsilon RI signaling pathway);05152(Tuberculosis);05310(Asthma);05310(Asthma)	K07983	NA	Fc receptor, IgE, high affinity I, gamma polypeptide [Source:MGI Symbol;Acc:MGI:95496]	protein_coding;retained_intron	R_MMU_2871809(FCERI_mediated_Ca+2_mobilization);R_MMU_114604(GPVI_mediated_activation_cascade);R_MMU_109582(Hemostasis);R_MMU_5621480(Dectin_2_family);R_MMU_76002(Platelet_activation,_signaling_and_aggregation);R_MMU_5621481(C_type_lectin_receptors_(CLRs));R_MMU_2871796(FCERI_mediated_MAPK_activation);R_MMU_202733(Cell_surface_interactions_at_the_vascular_wall);R_MMU_168256(Immune_System);R_MMU_6…	5.0526	151.464	0.0333583	-4.90581	3.22778e-89	2.34299e-87	down	yes
ENSMUSG00000028037	Ifi44	99899	ENSMUST00000029671;ENSMUST00000133888	GO:0003674(molecular_function);GO:0005737(cytoplasm);GO:0006955(immune response);GO:0009617(response to bacterium);GO:0009617(response to bacterium)	NA	NA	NA	interferon-induced protein 44 [Source:MGI Symbol;Acc:MGI:2443016]	protein_coding;retained_intron	NA	1.29967	35.7776	0.0363263	-4.78284	9.90731e-89	7.14948e-87	down	yes
ENSMUSG00000009292	Trpm2	28240	ENSMUST00000105401;ENSMUST00000138238;ENSMUST00000140471;ENSMUST00000105400;ENSMUST00000219997;ENSMUST00000153842;ENSMUST00000154996;ENSMUST00000217806;ENSMUST00000105399;ENSMUST00000126206	GO:0001659(temperature homeostasis);GO:0002407(dendritic cell chemotaxis);GO:0005216(ion channel activity);GO:0005261(cation channel activity);GO:0005262(calcium channel activity);GO:0005272(sodium channel activity);GO:0005384(manganese ion transmembrane transporter activity);GO:0005509(calcium ion binding);GO:0005764(lysosome);GO:0005765(lysosomal membrane);GO:0005886(plasma membrane);GO:0005887…	04621(NOD-like receptor signaling pathway);04921(Oxytocin signaling pathway);04921(Oxytocin signaling pathway)	K04977	EC:3.6.1.13	transient receptor potential cation channel, subfamily M, member 2 [Source:MGI Symbol;Acc:MGI:1351901]	protein_coding;retained_intron;processed_transcript	R_MMU_382551(Transport_of_small_molecules);R_MMU_168256(Immune_System);R_MMU_6798695(Neutrophil_degranulation);R_MMU_168249(Innate_Immune_System);R_MMU_2672351(Stimuli_sensing_channels);R_MMU_3295583(TRP_channels);R_MMU_983712(Ion_channel_transport)	1.2413	30.9449	0.0401133	-4.63978	8.31309e-88	5.96416e-86	down	yes
ENSMUSG00000095115	Itpripl2	319622	ENSMUST00000178344	GO:0003674(molecular_function);GO:0005575(cellular_component);GO:0008150(biological_process);GO:0016020(membrane);GO:0016021(integral component of membrane)	NA	NA	NA	inositol 1,4,5-triphosphate receptor interacting protein-like 2 [Source:MGI Symbol;Acc:MGI:2442416]	protein_coding	NA	0.176396	7.04003	0.0250561	-5.31869	8.98108e-88	6.40616e-86	down	yes
ENSMUSG00000027030	Stk39	53416	ENSMUST00000102715;ENSMUST00000139407;ENSMUST00000123781;ENSMUST00000126663	GO:0000166(nucleotide binding);GO:0000187(activation of MAPK activity);GO:0004672(protein kinase activity);GO:0004674(protein serine/threonine kinase activity);GO:0005515(protein binding);GO:0005524(ATP binding);GO:0005634(nucleus);GO:0005654(nucleoplasm);GO:0005737(cytoplasm);GO:0005829(cytosol);GO:0005856(cytoskeleton);GO:0006468(protein phosphorylation);GO:0008217(regulation of blood pressure)…	NA	K08835	EC:2.7.11.1	serine/threonine kinase 39 [Source:MGI Symbol;Acc:MGI:1858416]	protein_coding;processed_transcript;retained_intron	NA	0.328842	11.7491	0.0279886	-5.15902	3.94745e-87	2.79951e-85	down	yes
ENSMUSG00000025950	Idh1	15926	ENSMUST00000097709;ENSMUST00000149310;ENSMUST00000169032;ENSMUST00000188876;ENSMUST00000186222	GO:0000287(magnesium ion binding);GO:0004448(isocitrate dehydrogenase activity);GO:0004450(isocitrate dehydrogenase (NADP+) activity);GO:0005737(cytoplasm);GO:0005739(mitochondrion);GO:0005777(peroxisome);GO:0005829(cytosol);GO:0006097(glyoxylate cycle);GO:0006099(tricarboxylic acid cycle);GO:0006102(isocitrate metabolic process);GO:0006103(2-oxoglutarate metabolic process);GO:0006739(NADP metabo…	00020(Citrate cycle (TCA cycle));00480(Glutathione metabolism);04146(Peroxisome);04146(Peroxisome)	K00031	EC:1.1.1.42	isocitrate dehydrogenase 1 (NADP+), soluble [Source:MGI Symbol;Acc:MGI:96413]	protein_coding	R_MMU_8978934(Metabolism_of_cofactors);R_MMU_9033241(Peroxisomal_protein_import);R_MMU_9609507(Protein_localization);R_MMU_196854(Metabolism_of_vitamins_and_cofactors);R_MMU_1430728(Metabolism);R_MMU_168256(Immune_System);R_MMU_6798695(Neutrophil_degranulation);R_MMU_168249(Innate_Immune_System);R_MMU_389542(NADPH_regeneration)	2.35516	63.3429	0.0371811	-4.74929	5.70639e-87	4.02382e-85	down	yes
ENSMUSG00000022788	Fgd4	224014	ENSMUST00000161861;ENSMUST00000162124;ENSMUST00000069284;ENSMUST00000162542;ENSMUST00000162671;ENSMUST00000159058;ENSMUST00000161624;ENSMUST00000161188;ENSMUST00000162414	GO:0003676(nucleic acid binding);GO:0003779(actin binding);GO:0005085(guanyl-nucleotide exchange factor activity);GO:0005089(Rho guanyl-nucleotide exchange factor activity);GO:0005737(cytoplasm);GO:0005856(cytoskeleton);GO:0007010(cytoskeleton organization);GO:0007257(activation of JUN kinase activity);GO:0008360(regulation of cell shape);GO:0030027(lamellipodium);GO:0030032(lamellipodium assembl…	NA	K05723	NA	FYVE, RhoGEF and PH domain containing 4 [Source:MGI Symbol;Acc:MGI:2183747]	protein_coding;retained_intron	R_MMU_204998(Cell_death_signalling_via_NRAGE,_NRIF_and_NADE);R_MMU_73887(Death_Receptor_Signalling);R_MMU_9012999(RHO_GTPase_cycle);R_MMU_193704(p75_NTR_receptor_mediated_signalling);R_MMU_9716542(Signaling_by_Rho_GTPases,_Miro_GTPases_and_RHOBTB3);R_MMU_9013148(CDC42_GTPase_cycle);R_MMU_193648(NRAGE_signals_death_through_JNK);R_MMU_416482(G_alpha_(12/13)_signalling_events);R_MMU_194315(Signaling…	0.100493	3.40315	0.0295293	-5.08171	3.37731e-86	2.36796e-84	down	yes
ENSMUSG00000060044	Tmem26	327766	ENSMUST00000080995;ENSMUST00000219392;ENSMUST00000218918	GO:0003674(molecular_function);GO:0005575(cellular_component);GO:0008150(biological_process);GO:0016020(membrane);GO:0016021(integral component of membrane);GO:0016021(integral component of membrane)	NA	NA	NA	transmembrane protein 26 [Source:MGI Symbol;Acc:MGI:2143537]	protein_coding;nonsense_mediated_decay	NA	1.32256	34.6711	0.038146	-4.71233	3.42258e-86	2.38614e-84	down	yes
ENSMUSG00000058135	Gstm1	14862	ENSMUST00000004140;ENSMUST00000126593;ENSMUST00000153314;ENSMUST00000198532	GO:0004364(glutathione transferase activity);GO:0005496(steroid binding);GO:0005515(protein binding);GO:0005576(extracellular region);GO:0005737(cytoplasm);GO:0005829(cytosol);GO:0006693(prostaglandin metabolic process);GO:0006749(glutathione metabolic process);GO:0016151(nickel cation binding);GO:0016740(transferase activity);GO:0019901(protein kinase binding);GO:0032991(protein-containing compl…	00480(Glutathione metabolism);00980(Metabolism of xenobiotics by cytochrome P450);00982(Drug metabolism - cytochrome P450);00983(Drug metabolism - other enzymes);01524(Platinum drug resistance);05200(Pathways in cancer);05204(Chemical carcinogenesis);05225(Hepatocellular carcinoma);05418(Fluid shear stress and atherosclerosis);05418(Fluid shear stress and atherosclerosis)	K00799	EC:2.5.1.18	glutathione S-transferase, mu 1 [Source:MGI Symbol;Acc:MGI:95860]	protein_coding;processed_transcript	R_MMU_1430728(Metabolism);R_MMU_156590(Glutathione_conjugation);R_MMU_156580(Phase_II_Conjugation_of_compounds);R_MMU_211859(Biological_oxidations)	2.67421	75.4045	0.0354649	-4.81746	4.34236e-86	3.01037e-84	down	yes
ENSMUSG00000029468	P2rx7	18439	ENSMUST00000100737;ENSMUST00000199281;ENSMUST00000199371;ENSMUST00000197042;ENSMUST00000086247;ENSMUST00000121489	GO:0000187(activation of MAPK activity);GO:0000902(cell morphogenesis);GO:0001530(lipopolysaccharide binding);GO:0001614(purinergic nucleotide receptor activity);GO:0001845(phagolysosome assembly);GO:0001916(positive regulation of T cell mediated cytotoxicity);GO:0001934(positive regulation of protein phosphorylation);GO:0004931(extracellularly ATP-gated cation channel activity);GO:0005216(ion ch…	04020(Calcium signaling pathway);04080(Neuroactive ligand-receptor interaction);04621(NOD-like receptor signaling pathway);04621(NOD-like receptor signaling pathway)	K05220	NA	purinergic receptor P2X, ligand-gated ion channel, 7 [Source:MGI Symbol;Acc:MGI:1339957]	protein_coding;processed_transcript;retained_intron	R_MMU_418346(Platelet_homeostasis);R_MMU_622312(Inflammasomes);R_MMU_139853(Elevation_of_cytosolic_Ca2+_levels);R_MMU_109582(Hemostasis);R_MMU_168643(Nucleotide_binding_domain,_leucine_rich_repeat_containing_receptor_(NLR)_signaling_pathways);R_MMU_168256(Immune_System);R_MMU_844456(The_NLRP3_inflammasome);R_MMU_418360(Platelet_calcium_homeostasis);R_MMU_168249(Innate_Immune_System)	0.315034	10.2072	0.0308638	-5.01794	5.41005e-85	3.72961e-83	down	yes
ENSMUSG00000025877	Hk3	212032	ENSMUST00000052949;ENSMUST00000148221;ENSMUST00000126234;ENSMUST00000135983;ENSMUST00000149644;ENSMUST00000132309;ENSMUST00000153665	GO:0000166(nucleotide binding);GO:0001678(cellular glucose homeostasis);GO:0003824(catalytic activity);GO:0004340(glucokinase activity);GO:0004396(hexokinase activity);GO:0005524(ATP binding);GO:0005536(glucose binding);GO:0005739(mitochondrion);GO:0005829(cytosol);GO:0005975(carbohydrate metabolic process);GO:0006002(fructose 6-phosphate metabolic process);GO:0006096(glycolytic process);GO:00081…	00010(Glycolysis / Gluconeogenesis);00051(Fructose and mannose metabolism);00052(Galactose metabolism);00500(Starch and sucrose metabolism);00520(Amino sugar and nucleotide sugar metabolism);00524(Neomycin, kanamycin and gentamicin biosynthesis);04066(HIF-1 signaling pathway);04910(Insulin signaling pathway);04930(Type II diabetes mellitus);04973(Carbohydrate digestion and absorption);05230(Centr…	K00844	EC:2.7.1.1	hexokinase 3 [Source:MGI Symbol;Acc:MGI:2670962]	protein_coding;processed_transcript;nonsense_mediated_decay	R_MMU_71387(Metabolism_of_carbohydrates);R_MMU_1430728(Metabolism);R_MMU_70326(Glucose_metabolism);R_MMU_70171(Glycolysis);R_MMU_168256(Immune_System);R_MMU_6798695(Neutrophil_degranulation);R_MMU_168249(Innate_Immune_System)	1.18731	31.4277	0.0377792	-4.72626	3.05116e-84	2.09174e-82	down	yes
ENSMUSG00000030339	Ltbr	17000	ENSMUST00000032489;ENSMUST00000161891;ENSMUST00000160901	GO:0005515(protein binding);GO:0005794(Golgi apparatus);GO:0005886(plasma membrane);GO:0006915(apoptotic process);GO:0006955(immune response);GO:0016020(membrane);GO:0016021(integral component of membrane);GO:0031625(ubiquitin protein ligase binding);GO:0042802(identical protein binding);GO:0043011(myeloid dendritic cell differentiation);GO:0043123(positive regulation of I-kappaB kinase/NF-kappaB…	04060(Cytokine-cytokine receptor interaction);04064(NF-kappa B signaling pathway);04066(HIF-1 signaling pathway);04672(Intestinal immune network for IgA production);05166(Human T-cell leukemia virus 1 infection);05203(Viral carcinogenesis);05203(Viral carcinogenesis)	K03159	NA	lymphotoxin B receptor [Source:MGI Symbol;Acc:MGI:104875]	protein_coding;retained_intron	R_MMU_5668541(TNFR2_non_canonical_NF_kB_pathway);R_MMU_168256(Immune_System);R_MMU_1280215(Cytokine_Signaling_in_Immune_system);R_MMU_5676594(TNF_receptor_superfamily_(TNFSF)_members_mediating_non_canonical_NF_kB_pathway)	0.607328	21.0389	0.0288669	-5.11444	6.10673e-84	4.16337e-82	down	yes
ENSMUSG00000039470	Zdhhc2	70546	ENSMUST00000049389;ENSMUST00000131672;ENSMUST00000168799	GO:0000139(Golgi membrane);GO:0005768(endosome);GO:0005783(endoplasmic reticulum);GO:0005789(endoplasmic reticulum membrane);GO:0005794(Golgi apparatus);GO:0005886(plasma membrane);GO:0005887(integral component of plasma membrane);GO:0006612(protein targeting to membrane);GO:0014069(postsynaptic density);GO:0016020(membrane);GO:0016021(integral component of membrane);GO:0016188(synaptic vesicle m…	NA	K20028	EC:2.3.1.225	zinc finger, DHHC domain containing 2 [Source:MGI Symbol;Acc:MGI:1923452]	protein_coding;retained_intron;processed_transcript	R_MMU_5683826(Surfactant_metabolism);R_MMU_392499(Metabolism_of_proteins)	0.348203	10.9021	0.0319391	-4.96853	8.15935e-84	5.53222e-82	down	yes
ENSMUSG00000025855	Prkar1b	19085	ENSMUST00000026973;ENSMUST00000139415	GO:0000166(nucleotide binding);GO:0001932(regulation of protein phosphorylation);GO:0004862(cAMP-dependent protein kinase inhibitor activity);GO:0005737(cytoplasm);GO:0005771(multivesicular body);GO:0005886(plasma membrane);GO:0005952(cAMP-dependent protein kinase complex);GO:0006468(protein phosphorylation);GO:0007611(learning or memory);GO:0008603(cAMP-dependent protein kinase regulator activit…	04910(Insulin signaling pathway);04910(Insulin signaling pathway)	K04739	NA	protein kinase, cAMP dependent regulatory, type I beta [Source:MGI Symbol;Acc:MGI:97759]	protein_coding;processed_transcript	R_MMU_163685(Integration_of_energy_metabolism);R_MMU_112040(G_protein_mediated_events);R_MMU_112315(Transmission_across_Chemical_Synapses);R_MMU_111997(CaM_pathway);R_MMU_5358351(Signaling_by_Hedgehog);R_MMU_109582(Hemostasis);R_MMU_1430728(Metabolism);R_MMU_432040(Vasopressin_regulates_renal_water_homeostasis_via_Aquaporins);R_MMU_983231(Factors_involved_in_megakaryocyte_development_and_platelet…	0.334821	11.8657	0.0282177	-5.14726	8.3585e-84	5.63628e-82	down	yes
ENSMUSG00000053063	Clec12a	232413	ENSMUST00000065289;ENSMUST00000147106;ENSMUST00000133756	GO:0016020(membrane);GO:0016021(integral component of membrane);GO:0016021(integral component of membrane)	NA	K17516	NA	C-type lectin domain family 12, member a [Source:MGI Symbol;Acc:MGI:3040968]	protein_coding;retained_intron	R_MMU_168256(Immune_System);R_MMU_6798695(Neutrophil_degranulation);R_MMU_168249(Innate_Immune_System)	0.847157	22.0466	0.0384257	-4.70179	8.60478e-84	5.77082e-82	down	yes
ENSMUSG00000055541	Lair1	52855	ENSMUST00000068865;ENSMUST00000086401;ENSMUST00000206445;ENSMUST00000136616;ENSMUST00000086400;ENSMUST00000131126;ENSMUST00000108600;ENSMUST00000149395;ENSMUST00000119711	GO:0005886(plasma membrane);GO:0016020(membrane);GO:0016021(integral component of membrane);GO:0016021(integral component of membrane)	NA	K06725	NA	leukocyte-associated Ig-like receptor 1 [Source:MGI Symbol;Acc:MGI:105492]	protein_coding;processed_transcript;nonsense_mediated_decay	R_MMU_198933(Immunoregulatory_interactions_between_a_Lymphoid_and_a_non_Lymphoid_cell);R_MMU_168256(Immune_System);R_MMU_6798695(Neutrophil_degranulation);R_MMU_168249(Innate_Immune_System);R_MMU_1280218(Adaptive_Immune_System)	0.794548	19.9658	0.0397955	-4.65125	1.27803e-83	8.52477e-82	down	yes
ENSMUSG00000045658	Pid1	98496	ENSMUST00000168574;ENSMUST00000187992;ENSMUST00000176720;ENSMUST00000175996;ENSMUST00000177458	GO:0001933(negative regulation of protein phosphorylation);GO:0005515(protein binding);GO:0005737(cytoplasm);GO:0010628(positive regulation of gene expression);GO:0042127(regulation of cell population proliferation);GO:0044320(cellular response to leptin stimulus);GO:0045944(positive regulation of transcription by RNA polymerase II);GO:0046325(negative regulation of glucose import);GO:0046627(neg…	NA	NA	NA	phosphotyrosine interaction domain containing 1 [Source:MGI Symbol;Acc:MGI:2138391]	protein_coding;retained_intron	NA	0.151526	5.34389	0.0283549	-5.14026	8.48496e-83	5.62927e-81	down	yes
ENSMUSG00000025151	Maged1	94275	ENSMUST00000026142;ENSMUST00000138731;ENSMUST00000141702;ENSMUST00000133982;ENSMUST00000138146;ENSMUST00000153386;ENSMUST00000139375	GO:0000785(chromatin);GO:0003713(transcription coactivator activity);GO:0005515(protein binding);GO:0005634(nucleus);GO:0005737(cytoplasm);GO:0005829(cytosol);GO:0005886(plasma membrane);GO:0006357(regulation of transcription by RNA polymerase II);GO:0016020(membrane);GO:0032922(circadian regulation of gene expression);GO:0032991(protein-containing complex);GO:0042752(regulation of circadian rhyt…	04722(Neurotrophin signaling pathway);04722(Neurotrophin signaling pathway)	K12464	NA	melanoma antigen, family D, 1 [Source:MGI Symbol;Acc:MGI:1930187]	protein_coding;retained_intron	NA	1.39997	34.1791	0.0409599	-4.60964	1.67124e-82	1.10284e-80	down	yes
ENSMUSG00000034853	Acot11	329910	ENSMUST00000102762;ENSMUST00000140541;ENSMUST00000065253	GO:0000062(fatty-acyl-CoA binding);GO:0005737(cytoplasm);GO:0005739(mitochondrion);GO:0005759(mitochondrial matrix);GO:0005829(cytosol);GO:0006629(lipid metabolic process);GO:0006631(fatty acid metabolic process);GO:0006637(acyl-CoA metabolic process);GO:0008289(lipid binding);GO:0009266(response to temperature stimulus);GO:0009409(response to cold);GO:0016290(palmitoyl-CoA hydrolase activity);GO…	NA	K12417	EC:3.1.2.-	acyl-CoA thioesterase 11 [Source:MGI Symbol;Acc:MGI:1913736]	protein_coding;nonsense_mediated_decay	R_MMU_556833(Metabolism_of_lipids);R_MMU_1430728(Metabolism);R_MMU_8978868(Fatty_acid_metabolism);R_MMU_77289(Mitochondrial_Fatty_Acid_Beta_Oxidation)	0.545523	14.4706	0.0376987	-4.72934	2.15912e-82	1.41721e-80	down	yes
ENSMUSG00000059089	Fcgr4	246256	ENSMUST00000078825	GO:0004888(transmembrane signaling receptor activity);GO:0005886(plasma membrane);GO:0005887(integral component of plasma membrane);GO:0007166(cell surface receptor signaling pathway);GO:0009897(external side of plasma membrane);GO:0009986(cell surface);GO:0016020(membrane);GO:0016021(integral component of membrane);GO:0019767(IgE receptor activity);GO:0019770(IgG receptor activity);GO:0019863(Ig…	04145(Phagosome);04380(Osteoclast differentiation);04650(Natural killer cell mediated cytotoxicity);05140(Leishmaniasis);05150(Staphylococcus aureus infection);05152(Tuberculosis);05322(Systemic lupus erythematosus)	K06463	NA	Fc receptor, IgG, low affinity IV [Source:MGI Symbol;Acc:MGI:2179523]	protein_coding	R_MMU_2029481(FCGR_activation);R_MMU_2029480(Fcgamma_receptor_(FCGR)_dependent_phagocytosis);R_MMU_2029482(Regulation_of_actin_dynamics_for_phagocytic_cup_formation);R_MMU_198933(Immunoregulatory_interactions_between_a_Lymphoid_and_a_non_Lymphoid_cell);R_MMU_168256(Immune_System);R_MMU_2029485(Role_of_phospholipids_in_phagocytosis);R_MMU_168249(Innate_Immune_System);R_MMU_1280218(Adaptive_Immune_…	1.91421	54.0036	0.0354459	-4.81824	2.36295e-82	1.54279e-80	down	yes
ENSMUSG00000015143	Actn1	109711	ENSMUST00000021554;ENSMUST00000219382;ENSMUST00000167327;ENSMUST00000220351;ENSMUST00000218874;ENSMUST00000217984;ENSMUST00000219634	GO:0001725(stress fiber);GO:0001726(ruffle);GO:0003725(double-stranded RNA binding);GO:0003779(actin binding);GO:0005178(integrin binding);GO:0005509(calcium ion binding);GO:0005515(protein binding);GO:0005519(cytoskeletal regulatory protein binding);GO:0005634(nucleus);GO:0005737(cytoplasm);GO:0005856(cytoskeleton);GO:0005884(actin filament);GO:0005886(plasma membrane);GO:0005903(brush border);G…	04510(Focal adhesion);04520(Adherens junction);04530(Tight junction);04670(Leukocyte transendothelial migration);04810(Regulation of actin cytoskeleton);05146(Amoebiasis);05203(Viral carcinogenesis);05322(Systemic lupus erythematosus);05322(Systemic lupus erythematosus)	K05699	NA	actinin, alpha 1 [Source:MGI Symbol;Acc:MGI:2137706]	protein_coding;retained_intron;processed_transcript	R_MMU_9013405(RHOD_GTPase_cycle);R_MMU_9706574(RHOBTB_GTPase_Cycle);R_MMU_9012999(RHO_GTPase_cycle);R_MMU_109582(Hemostasis);R_MMU_446353(Cell_extracellular_matrix_interactions);R_MMU_9035034(RHOF_GTPase_cycle);R_MMU_446728(Cell_junction_organization);R_MMU_76002(Platelet_activation,_signaling_and_aggregation);R_MMU_9716542(Signaling_by_Rho_GTPases,_Miro_GTPases_and_RHOBTB3);R_MMU_114608(Platelet…	4.31567	93.1223	0.0463441	-4.43147	2.68056e-82	1.74095e-80	down	yes
ENSMUSG00000032261	Sh3bgrl2	212531	ENSMUST00000113215;ENSMUST00000188617;ENSMUST00000188241	GO:0005515(protein binding);GO:0005634(nucleus);GO:0005654(nucleoplasm);GO:0008150(biological_process);GO:0017124(SH3 domain binding);GO:0031965(nuclear membrane);GO:0031965(nuclear membrane)	NA	NA	NA	SH3 domain binding glutamic acid-rich protein like 2 [Source:MGI Symbol;Acc:MGI:1915350]	protein_coding;retained_intron	NA	0.210864	6.64022	0.0317555	-4.97685	2.70342e-82	1.74661e-80	down	yes
ENSMUSG00000032827	Ppp1r9a	243725	ENSMUST00000035813;ENSMUST00000164110;ENSMUST00000175889;ENSMUST00000176263;ENSMUST00000175962;ENSMUST00000177456	GO:0005515(protein binding);GO:0005737(cytoplasm);GO:0005829(cytosol);GO:0005856(cytoskeleton);GO:0007015(actin filament organization);GO:0007399(nervous system development);GO:0007568(aging);GO:0008022(protein C-terminus binding);GO:0008157(protein phosphatase 1 binding);GO:0010976(positive regulation of neuron projection development);GO:0014069(postsynaptic density);GO:0015629(actin cytoskeleto…	NA	K17551	NA	protein phosphatase 1, regulatory subunit 9A [Source:MGI Symbol;Acc:MGI:2442401]	protein_coding;retained_intron;nonsense_mediated_decay	NA	0.0775718	2.68845	0.0288537	-5.1151	3.51973e-81	2.26216e-79	down	yes
ENSMUSG00000029919	Hpgds	54486	ENSMUST00000031982;ENSMUST00000205250;ENSMUST00000170252	GO:0000287(magnesium ion binding);GO:0001516(prostaglandin biosynthetic process);GO:0004364(glutathione transferase activity);GO:0004667(prostaglandin-D synthase activity);GO:0005509(calcium ion binding);GO:0005515(protein binding);GO:0005654(nucleoplasm);GO:0005737(cytoplasm);GO:0005829(cytosol);GO:0006629(lipid metabolic process);GO:0006631(fatty acid metabolic process);GO:0006633(fatty acid bi…	00480(Glutathione metabolism);00590(Arachidonic acid metabolism);00980(Metabolism of xenobiotics by cytochrome P450);00982(Drug metabolism - cytochrome P450);05204(Chemical carcinogenesis);05204(Chemical carcinogenesis)	K04097	2.5.1.18;EC:5.3.99.2	hematopoietic prostaglandin D synthase [Source:MGI Symbol;Acc:MGI:1859384]	protein_coding;retained_intron	R_MMU_2162123(Synthesis_of_Prostaglandins_(PG)_and_Thromboxanes_(TX));R_MMU_556833(Metabolism_of_lipids);R_MMU_1430728(Metabolism);R_MMU_156590(Glutathione_conjugation);R_MMU_156580(Phase_II_Conjugation_of_compounds);R_MMU_8978868(Fatty_acid_metabolism);R_MMU_211859(Biological_oxidations);R_MMU_2142753(Arachidonic_acid_metabolism)	1.06046	24.2786	0.0436788	-4.51692	1.14413e-80	7.31535e-79	down	yes
ENSMUSG00000085795	Zfp703	353310	ENSMUST00000154256;ENSMUST00000127097;ENSMUST00000209411	GO:0003676(nucleic acid binding);GO:0005634(nucleus);GO:0005737(cytoplasm);GO:0006355(regulation of transcription, DNA-templated);GO:0008284(positive regulation of cell population proliferation);GO:0010718(positive regulation of epithelial to mesenchymal transition);GO:0016363(nuclear matrix);GO:0017015(regulation of transforming growth factor beta receptor signaling pathway);GO:0030335(positive …	NA	NA	NA	zinc finger protein 703 [Source:MGI Symbol;Acc:MGI:2662729]	protein_coding	R_MMU_73857(RNA_Polymerase_II_Transcription);R_MMU_212436(Generic_Transcription_Pathway);R_MMU_74160(Gene_expression_(Transcription))	1.85186	42.5047	0.0435684	-4.52057	2.01651e-80	1.28267e-78	down	yes
ENSMUSG00000034708	Grn	14824	ENSMUST00000049460;ENSMUST00000239431;ENSMUST00000135517;ENSMUST00000127530;ENSMUST00000177428;ENSMUST00000125819;ENSMUST00000176953;ENSMUST00000138451;ENSMUST00000148580;ENSMUST00000123500;ENSMUST00000129997	GO:0001835(blastocyst hatching);GO:0002265(astrocyte activation involved in immune response);GO:0002282(microglial cell activation involved in immune response);GO:0005125(cytokine activity);GO:0005515(protein binding);GO:0005576(extracellular region);GO:0005615(extracellular space);GO:0005739(mitochondrion);GO:0005764(lysosome);GO:0005765(lysosomal membrane);GO:0005768(endosome);GO:0005770(late e…	NA	NA	NA	granulin [Source:MGI Symbol;Acc:MGI:95832]	protein_coding;retained_intron	R_MMU_168256(Immune_System);R_MMU_6798695(Neutrophil_degranulation);R_MMU_168249(Innate_Immune_System)	14.9457	302.691	0.0493762	-4.34004	4.89484e-80	3.09755e-78	down	yes
ENSMUSG00000022037	Clu	12759	ENSMUST00000022616;ENSMUST00000146990;ENSMUST00000153460;ENSMUST00000152903	GO:0000902(cell morphogenesis);GO:0001540(amyloid-beta binding);GO:0001774(microglial cell activation);GO:0002434(immune complex clearance);GO:0005102(signaling receptor binding);GO:0005515(protein binding);GO:0005576(extracellular region);GO:0005615(extracellular space);GO:0005634(nucleus);GO:0005737(cytoplasm);GO:0005739(mitochondrion);GO:0005743(mitochondrial inner membrane);GO:0005783(endopla…	04610(Complement and coagulation cascades);04610(Complement and coagulation cascades)	K17252	NA	clusterin [Source:MGI Symbol;Acc:MGI:88423]	protein_coding;retained_intron	R_MMU_977606(Regulation_of_Complement_cascade);R_MMU_166665(Terminal_pathway_of_complement);R_MMU_6803157(Antimicrobial_peptides);R_MMU_109582(Hemostasis);R_MMU_166658(Complement_cascade);R_MMU_76002(Platelet_activation,_signaling_and_aggregation);R_MMU_168256(Immune_System);R_MMU_114608(Platelet_degranulation);R_MMU_168249(Innate_Immune_System);R_MMU_76005(Response_to_elevated_platelet_cytosolic…	0.432718	13.4271	0.0322273	-4.95557	5.41341e-80	3.40824e-78	down	yes
ENSMUSG00000020432	Tcn2	21452	ENSMUST00000109989;ENSMUST00000109993;ENSMUST00000020710;ENSMUST00000109991;ENSMUST00000109992	GO:0005576(extracellular region);GO:0005615(extracellular space);GO:0006811(ion transport);GO:0006824(cobalt ion transport);GO:0015889(cobalamin transport);GO:0031419(cobalamin binding);GO:0046872(metal ion binding);GO:0046872(metal ion binding)	04977(Vitamin digestion and absorption);04977(Vitamin digestion and absorption)	NA	NA	transcobalamin 2 [Source:MGI Symbol;Acc:MGI:98534]	protein_coding	R_MMU_196854(Metabolism_of_vitamins_and_cofactors);R_MMU_1430728(Metabolism);R_MMU_196849(Metabolism_of_water_soluble_vitamins_and_cofactors);R_MMU_196741(Cobalamin_(Cbl,_vitamin_B12)_transport_and_metabolism)	8.07052	165.017	0.0489071	-4.35381	6.81108e-80	4.26643e-78	down	yes
ENSMUSG00000074417	Gm14548		ENSMUST00000070639	GO:0003674(molecular_function);GO:0005575(cellular_component);GO:0008150(biological_process)	04380(Osteoclast differentiation)	K06512	NA	predicted gene 14548 [Source:MGI Symbol;Acc:MGI:3709645]	protein_coding	NA	4.24765	92.3006	0.0460197	-4.4416	1.09965e-79	6.81895e-78	down	yes
ENSMUSG00000024164	C3	12266	ENSMUST00000024988	GO:0001798(positive regulation of type IIa hypersensitivity);GO:0001934(positive regulation of protein phosphorylation);GO:0001970(positive regulation of activation of membrane attack complex);GO:0002376(immune system process);GO:0004866(endopeptidase inhibitor activity);GO:0005515(protein binding);GO:0005576(extracellular region);GO:0005615(extracellular space);GO:0006629(lipid metabolic process…	04080(Neuroactive ligand-receptor interaction);04145(Phagosome);04610(Complement and coagulation cascades);05133(Pertussis);05134(Legionellosis);05140(Leishmaniasis);05142(Chagas disease (American trypanosomiasis));05150(Staphylococcus aureus infection);05152(Tuberculosis);05167(Kaposi sarcoma-associated herpesvirus infection);05168(Herpes simplex virus 1 infection);05203(Viral carcinogenesis);05…	K03990	NA	complement component 3 [Source:MGI Symbol;Acc:MGI:88227]	protein_coding	R_MMU_977606(Regulation_of_Complement_cascade);R_MMU_373076(Class_A/1_(Rhodopsin_like_receptors));R_MMU_8957275(Post_translational_protein_phosphorylation);R_MMU_174577(Activation_of_C3_and_C5);R_MMU_375276(Peptide_ligand_binding_receptors);R_MMU_166663(Initial_triggering_of_complement);R_MMU_166658(Complement_cascade);R_MMU_500792(GPCR_ligand_binding);R_MMU_597592(Post_translational_protein_modi…	2.74185	57.5522	0.0476412	-4.39165	1.74002e-79	1.07359e-77	down	yes
ENSMUSG00000081723	Gm15931	112136069	ENSMUST00000118066	NA	NA	NA	NA	predicted gene 15931 [Source:MGI Symbol;Acc:MGI:3805553]	unprocessed_pseudogene	NA	4.6789	99.4234	0.0470604	-4.40934	1.0556e-78	6.48063e-77	down	yes
ENSMUSG00000026657	Frmd4a	209630	ENSMUST00000075767;ENSMUST00000176828;ENSMUST00000177457;ENSMUST00000123919;ENSMUST00000115037;ENSMUST00000142452;ENSMUST00000153160;ENSMUST00000141746	GO:0005737(cytoplasm);GO:0005856(cytoskeleton);GO:0005912(adherens junction);GO:0005923(bicellular tight junction);GO:0030054(cell junction);GO:0030674(protein-macromolecule adaptor activity);GO:0050709(negative regulation of protein secretion);GO:0050714(positive regulation of protein secretion);GO:0090162(establishment of epithelial cell polarity);GO:0090162(establishment of epithelial cell pol…	NA	NA	NA	FERM domain containing 4A [Source:MGI Symbol;Acc:MGI:1919850]	protein_coding;retained_intron	NA	0.096796	2.53219	0.0382262	-4.70929	1.12864e-78	6.89475e-77	down	yes
ENSMUSG00000004709	Cd244a	18106	ENSMUST00000004829;ENSMUST00000194797;ENSMUST00000195804;ENSMUST00000194170	GO:0001773(myeloid dendritic cell activation);GO:0002250(adaptive immune response);GO:0002323(natural killer cell activation involved in immune response);GO:0002376(immune system process);GO:0005515(protein binding);GO:0005886(plasma membrane);GO:0006955(immune response);GO:0009897(external side of plasma membrane);GO:0016020(membrane);GO:0016021(integral component of membrane);GO:0032729(positiv…	04650(Natural killer cell mediated cytotoxicity);04650(Natural killer cell mediated cytotoxicity)	K06582	NA	CD244 molecule A [Source:MGI Symbol;Acc:MGI:109294]	protein_coding;nonsense_mediated_decay;retained_intron	R_MMU_109582(Hemostasis);R_MMU_202733(Cell_surface_interactions_at_the_vascular_wall)	0.806281	18.5522	0.0434602	-4.52416	4.12747e-78	2.50901e-76	down	yes
ENSMUSG00000010307	Tmem86a	67893	ENSMUST00000010451;ENSMUST00000211066	GO:0016020(membrane);GO:0016021(integral component of membrane);GO:0047408(alkenylglycerophosphocholine hydrolase activity);GO:0047409(alkenylglycerophosphoethanolamine hydrolase activity);GO:0047409(alkenylglycerophosphoethanolamine hydrolase activity)	NA	NA	NA	transmembrane protein 86A [Source:MGI Symbol;Acc:MGI:1915143]	protein_coding;processed_transcript	NA	1.15372	30.0277	0.0384217	-4.70194	4.19119e-78	2.53526e-76	down	yes
ENSMUSG00000007891	Ctsd	13033	ENSMUST00000151120;ENSMUST00000066401;ENSMUST00000153679	GO:0000045(autophagosome assembly);GO:0004175(endopeptidase activity);GO:0004190(aspartic-type endopeptidase activity);GO:0005515(protein binding);GO:0005576(extracellular region);GO:0005615(extracellular space);GO:0005739(mitochondrion);GO:0005764(lysosome);GO:0005765(lysosomal membrane);GO:0006508(proteolysis);GO:0008233(peptidase activity);GO:0010008(endosome membrane);GO:0016787(hydrolase act…	04071(Sphingolipid signaling pathway);04140(Autophagy - animal);04142(Lysosome);04210(Apoptosis);04915(Estrogen signaling pathway);05152(Tuberculosis);05152(Tuberculosis)	K01379	EC:3.4.23.5	cathepsin D [Source:MGI Symbol;Acc:MGI:88562]	protein_coding;retained_intron	R_MMU_1442490(Collagen_degradation);R_MMU_2980736(Peptide_hormone_metabolism);R_MMU_1474244(Extracellular_matrix_organization);R_MMU_1474228(Degradation_of_the_extracellular_matrix);R_MMU_392499(Metabolism_of_proteins);R_MMU_168256(Immune_System);R_MMU_2132295(MHC_class_II_antigen_presentation);R_MMU_6798695(Neutrophil_degranulation);R_MMU_168249(Innate_Immune_System);R_MMU_1280218(Adaptive_Immun…	32.0867	614.278	0.0522348	-4.25884	6.21991e-78	3.74408e-76	down	yes
ENSMUSG00000038034	Igsf8	140559	ENSMUST00000039506;ENSMUST00000194505;ENSMUST00000128508;ENSMUST00000150598	GO:0016020(membrane);GO:0016021(integral component of membrane);GO:0043231(intracellular membrane-bounded organelle);GO:0043231(intracellular membrane-bounded organelle)	NA	K06730	NA	immunoglobulin superfamily, member 8 [Source:MGI Symbol;Acc:MGI:2154090]	protein_coding;processed_transcript	NA	2.49717	50.0917	0.0498519	-4.32621	1.67707e-77	1.00461e-75	down	yes
ENSMUSG00000030774	Pak1	18479	ENSMUST00000206984;ENSMUST00000033040;ENSMUST00000205757;ENSMUST00000206351;ENSMUST00000207017	GO:0000166(nucleotide binding);GO:0001666(response to hypoxia);GO:0001726(ruffle);GO:0001934(positive regulation of protein phosphorylation);GO:0003824(catalytic activity);GO:0004672(protein kinase activity);GO:0004674(protein serine/threonine kinase activity);GO:0005518(collagen binding);GO:0005524(ATP binding);GO:0005654(nucleoplasm);GO:0005737(cytoplasm);GO:0005829(cytosol);GO:0005884(actin fi…	04010(MAPK signaling pathway);04012(ErbB signaling pathway);04014(Ras signaling pathway);04024(cAMP signaling pathway);04062(Chemokine signaling pathway);04360(Axon guidance);04392(Hippo signaling pathway - multiple species);04510(Focal adhesion);04625(C-type lectin receptor signaling pathway);04650(Natural killer cell mediated cytotoxicity);04660(T cell receptor signaling pathway);04666(Fc gamma…	K04409	EC:2.7.11.1	p21 (RAC1) activated kinase 1 [Source:MGI Symbol;Acc:MGI:1339975]	protein_coding;retained_intron	R_MMU_9013423(RAC3_GTPase_cycle);R_MMU_373760(L1CAM_interactions);R_MMU_2029480(Fcgamma_receptor_(FCGR)_dependent_phagocytosis);R_MMU_9012999(RHO_GTPase_cycle);R_MMU_5683057(MAPK_family_signaling_cascades);R_MMU_4420097(VEGFA_VEGFR2_Pathway);R_MMU_9013404(RAC2_GTPase_cycle);R_MMU_9013424(RHOV_GTPase_cycle);R_MMU_389356(CD28_co_stimulation);R_MMU_3928662(EPHB_mediated_forward_signaling);R_MMU_3977…	0.826716	19.3624	0.0426969	-4.54972	2.64987e-77	1.57968e-75	down	yes
ENSMUSG00000090124	Ugt1a7c	394432	ENSMUST00000058237;ENSMUST00000150634;ENSMUST00000126203	GO:0005743(mitochondrial inner membrane);GO:0005783(endoplasmic reticulum);GO:0005789(endoplasmic reticulum membrane);GO:0006711(estrogen catabolic process);GO:0008194(UDP-glycosyltransferase activity);GO:0015020(glucuronosyltransferase activity);GO:0016020(membrane);GO:0016021(integral component of membrane);GO:0016740(transferase activity);GO:0016757(transferase activity, transferring glycosyl …	00040(Pentose and glucuronate interconversions);00053(Ascorbate and aldarate metabolism);00140(Steroid hormone biosynthesis);00830(Retinol metabolism);00860(Porphyrin and chlorophyll metabolism);00980(Metabolism of xenobiotics by cytochrome P450);00982(Drug metabolism - cytochrome P450);00983(Drug metabolism - other enzymes);05204(Chemical carcinogenesis);05204(Chemical carcinogenesis)	K00699	EC:2.4.1.17	UDP glucuronosyltransferase 1 family, polypeptide A7C [Source:MGI Symbol;Acc:MGI:3032636]	protein_coding;nonsense_mediated_decay	R_MMU_156588(Glucuronidation);R_MMU_1430728(Metabolism);R_MMU_156580(Phase_II_Conjugation_of_compounds);R_MMU_211859(Biological_oxidations)	0.490833	12.6769	0.0387187	-4.69083	3.17831e-77	1.88559e-75	down	yes
ENSMUSG00000003363	Pld3	18807	ENSMUST00000117611;ENSMUST00000142981;ENSMUST00000155287;ENSMUST00000143903;ENSMUST00000131106;ENSMUST00000127240;ENSMUST00000150964;ENSMUST00000117095	GO:0000139(Golgi membrane);GO:0002376(immune system process);GO:0003824(catalytic activity);GO:0004518(nuclease activity);GO:0004527(exonuclease activity);GO:0004630(phospholipase D activity);GO:0005764(lysosome);GO:0005765(lysosomal membrane);GO:0005768(endosome);GO:0005783(endoplasmic reticulum);GO:0005789(endoplasmic reticulum membrane);GO:0005794(Golgi apparatus);GO:0006259(DNA metabolic proc…	00564(Glycerophospholipid metabolism);00565(Ether lipid metabolism);00565(Ether lipid metabolism)	K16860	EC:3.1.4.4	phospholipase D family, member 3 [Source:MGI Symbol;Acc:MGI:1333782]	protein_coding;retained_intron;processed_transcript;nonsense_mediated_decay	R_MMU_2029480(Fcgamma_receptor_(FCGR)_dependent_phagocytosis);R_MMU_168256(Immune_System);R_MMU_2029485(Role_of_phospholipids_in_phagocytosis);R_MMU_168249(Innate_Immune_System)	16.552	311.584	0.0531219	-4.23455	3.70213e-77	2.18585e-75	down	yes
ENSMUSG00000062373	Tmem65	74868	ENSMUST00000072113;ENSMUST00000226578	GO:0003231(cardiac ventricle development);GO:0005515(protein binding);GO:0005739(mitochondrion);GO:0005743(mitochondrial inner membrane);GO:0005886(plasma membrane);GO:0014704(intercalated disc);GO:0016020(membrane);GO:0016021(integral component of membrane);GO:1903779(regulation of cardiac conduction);GO:1903779(regulation of cardiac conduction)	NA	NA	NA	transmembrane protein 65 [Source:MGI Symbol;Acc:MGI:1922118]	protein_coding;retained_intron	NA	1.31206	26.9828	0.0486258	-4.36213	3.73443e-77	2.19442e-75	down	yes
ENSMUSG00000047793	Sned1	208777	ENSMUST00000062202;ENSMUST00000165883;ENSMUST00000168122;ENSMUST00000165843;ENSMUST00000163688;ENSMUST00000172289	GO:0005509(calcium ion binding);GO:0005515(protein binding);GO:0007160(cell-matrix adhesion);GO:0007160(cell-matrix adhesion)	NA	NA	NA	sushi, nidogen and EGF-like domains 1 [Source:MGI Symbol;Acc:MGI:3045960]	protein_coding;retained_intron;processed_transcript	NA	0.233194	5.86316	0.0397727	-4.65208	8.79374e-77	5.14288e-75	down	yes
ENSMUSG00000038507	Parp12	243771	ENSMUST00000038398;ENSMUST00000129916	GO:0003950(NAD+ ADP-ribosyltransferase activity);GO:0005575(cellular_component);GO:0005634(nucleus);GO:0016740(transferase activity);GO:0046872(metal ion binding);GO:0070213(protein auto-ADP-ribosylation);GO:0140289(protein mono-ADP-ribosylation);GO:1990404(protein ADP-ribosylase activity);GO:1990404(protein ADP-ribosylase activity)	NA	K15259	EC:2.4.2.30	poly (ADP-ribose) polymerase family, member 12 [Source:MGI Symbol;Acc:MGI:2143990]	protein_coding;retained_intron	NA	0.422596	11.3817	0.0371293	-4.7513	1.265e-76	7.36325e-75	down	yes
ENSMUSG00000036402	Gng12	14701	ENSMUST00000043148;ENSMUST00000114226;ENSMUST00000204862;ENSMUST00000114222;ENSMUST00000114227;ENSMUST00000114225;ENSMUST00000114228;ENSMUST00000114224	GO:0003924(GTPase activity);GO:0005834(heterotrimeric G-protein complex);GO:0005884(actin filament);GO:0005886(plasma membrane);GO:0007165(signal transduction);GO:0007186(G protein-coupled receptor signaling pathway);GO:0016020(membrane);GO:0021987(cerebral cortex development);GO:0030165(PDZ domain binding);GO:0031680(G-protein beta/gamma-subunit complex);GO:0031681(G-protein beta-subunit binding…	04010(MAPK signaling pathway);04014(Ras signaling pathway);04062(Chemokine signaling pathway);04151(PI3K-Akt signaling pathway);04371(Apelin signaling pathway);04713(Circadian entrainment);04723(Retrograde endocannabinoid signaling);04724(Glutamatergic synapse);04725(Cholinergic synapse);04726(Serotonergic synapse);04727(GABAergic synapse);04728(Dopaminergic synapse);04810(Regulation of actin cyt…	K04347	NA	guanine nucleotide binding protein (G protein), gamma 12 [Source:MGI Symbol;Acc:MGI:1336171]	protein_coding	R_MMU_163685(Integration_of_energy_metabolism);R_MMU_112315(Transmission_across_Chemical_Synapses);R_MMU_392451(G_beta:gamma_signalling_through_PI3Kgamma);R_MMU_418346(Platelet_homeostasis);R_MMU_381676(Glucagon_like_Peptide_1_(GLP1)_regulates_insulin_secretion);R_MMU_456926(Thrombin_signalling_through_proteinase_activated_receptors_(PARs));R_MMU_109582(Hemostasis);R_MMU_1430728(Metabolism);R_MMU…	0.548379	13.1395	0.0417353	-4.58259	1.56698e-76	9.0782e-75	down	yes
ENSMUSG00000034714	Ttyh2	117160	ENSMUST00000045779;ENSMUST00000141111	GO:0005229(intracellular calcium activated chloride channel activity);GO:0005254(chloride channel activity);GO:0005886(plasma membrane);GO:0006811(ion transport);GO:0006821(chloride transport);GO:0016020(membrane);GO:0016021(integral component of membrane);GO:0034707(chloride channel complex);GO:0072320(volume-sensitive chloride channel activity);GO:1902476(chloride transmembrane transport);GO:19…	NA	K22641	NA	tweety family member 2 [Source:MGI Symbol;Acc:MGI:2157091]	protein_coding;processed_transcript	R_MMU_382551(Transport_of_small_molecules);R_MMU_2672351(Stimuli_sensing_channels);R_MMU_983712(Ion_channel_transport)	0.610613	15.0253	0.0406391	-4.62099	1.804e-76	1.04025e-74	down	yes
ENSMUSG00000004633	Chn2	69993	ENSMUST00000046856;ENSMUST00000067741;ENSMUST00000114403;ENSMUST00000146114	GO:0005096(GTPase activator activity);GO:0007165(signal transduction);GO:0016020(membrane);GO:0035556(intracellular signal transduction);GO:0043087(regulation of GTPase activity);GO:0043547(positive regulation of GTPase activity);GO:0045202(synapse);GO:0046872(metal ion binding);GO:0051056(regulation of small GTPase mediated signal transduction);GO:0051056(regulation of small GTPase mediated sign…	NA	K20630	NA	chimerin 2 [Source:MGI Symbol;Acc:MGI:1917243]	protein_coding;processed_transcript	R_MMU_9012999(RHO_GTPase_cycle);R_MMU_9716542(Signaling_by_Rho_GTPases,_Miro_GTPases_and_RHOBTB3);R_MMU_194315(Signaling_by_Rho_GTPases);R_MMU_162582(Signal_Transduction);R_MMU_9013149(RAC1_GTPase_cycle)	0.182296	5.77761	0.0315521	-4.98612	4.57775e-76	2.62742e-74	down	yes
ENSMUSG00000029299	Abcg3	27405	ENSMUST00000031239;ENSMUST00000130644	GO:0000166(nucleotide binding);GO:0005524(ATP binding);GO:0005886(plasma membrane);GO:0016020(membrane);GO:0016021(integral component of membrane);GO:0016887(ATPase activity);GO:0016887(ATPase activity)	02010(ABC transporters);02010(ABC transporters)	K05682	NA	ATP binding cassette subfamily G member 3 [Source:MGI Symbol;Acc:MGI:1351624]	protein_coding	NA	5.4101	100.036	0.0540816	-4.20872	4.81068e-76	2.74832e-74	down	yes
ENSMUSG00000006800	Sulf2	72043	ENSMUST00000109249;ENSMUST00000139266;ENSMUST00000125503;ENSMUST00000143996;ENSMUST00000146497;ENSMUST00000088086	GO:0001822(kidney development);GO:0002063(chondrocyte development);GO:0003094(glomerular filtration);GO:0003824(catalytic activity);GO:0004065(arylsulfatase activity);GO:0005509(calcium ion binding);GO:0005539(glycosaminoglycan binding);GO:0005615(extracellular space);GO:0005783(endoplasmic reticulum);GO:0005794(Golgi apparatus);GO:0005795(Golgi stack);GO:0005886(plasma membrane);GO:0006790(sulfu…	NA	K14607	EC:3.1.6.-	sulfatase 2 [Source:MGI Symbol;Acc:MGI:1919293]	protein_coding;retained_intron	NA	0.20324	6.01996	0.0337611	-4.8885	6.48899e-76	3.69005e-74	down	yes
ENSMUSG00000039146	Ifi44l	15061	ENSMUST00000046739	GO:0005737(cytoplasm)	NA	NA	NA	interferon-induced protein 44 like [Source:MGI Symbol;Acc:MGI:95975]	protein_coding	NA	2.79735	60.7401	0.0460545	-4.44051	1.04463e-75	5.91316e-74	down	yes
ENSMUSG00000025375	Aatk	11302	ENSMUST00000150730;ENSMUST00000103020;ENSMUST00000103019;ENSMUST00000142959;ENSMUST00000132575;ENSMUST00000128836	GO:0004672(protein kinase activity);GO:0004713(protein tyrosine kinase activity);GO:0005524(ATP binding);GO:0006468(protein phosphorylation);GO:0018108(peptidyl-tyrosine phosphorylation);GO:0018108(peptidyl-tyrosine phosphorylation)	NA	K17480	EC:2.7.10.1	apoptosis-associated tyrosine kinase [Source:MGI Symbol;Acc:MGI:1197518]	processed_transcript;protein_coding;retained_intron	NA	0.161074	4.8189	0.0334254	-4.90291	1.10629e-75	6.23364e-74	down	yes
ENSMUSG00000061175	Fnip2	329679	ENSMUST00000133154;ENSMUST00000149475;ENSMUST00000076136;ENSMUST00000130613;ENSMUST00000154645	GO:0000122(negative regulation of transcription by RNA polymerase II);GO:0001932(regulation of protein phosphorylation);GO:0005737(cytoplasm);GO:0005764(lysosome);GO:0005765(lysosomal membrane);GO:0005829(cytosol);GO:0006468(protein phosphorylation);GO:0006974(cellular response to DNA damage stimulus);GO:0008630(intrinsic apoptotic signaling pathway in response to DNA damage);GO:0016020(membrane)…	04150(mTOR signaling pathway);04150(mTOR signaling pathway)	K20401	NA	folliculin interacting protein 2 [Source:MGI Symbol;Acc:MGI:2683054]	protein_coding;retained_intron;processed_transcript	R_MMU_2262752(Cellular_responses_to_stress);R_MMU_9711097(Cellular_response_to_starvation);R_MMU_8953897(Cellular_responses_to_external_stimuli);R_MMU_9639288(Amino_acids_regulate_mTORC1)	0.15252	4.27846	0.0356482	-4.81003	2.5491e-75	1.42981e-73	down	yes
ENSMUSG00000020101	Vsir	74048	ENSMUST00000020301;ENSMUST00000105460;ENSMUST00000164027;ENSMUST00000170507;ENSMUST00000105459;ENSMUST00000169139	GO:0002725(negative regulation of T cell cytokine production);GO:0005515(protein binding);GO:0005886(plasma membrane);GO:0009897(external side of plasma membrane);GO:0010628(positive regulation of gene expression);GO:0010950(positive regulation of endopeptidase activity);GO:0016020(membrane);GO:0016021(integral component of membrane);GO:0019899(enzyme binding);GO:0030335(positive regulation of ce…	04514(Cell adhesion molecules (CAMs));04514(Cell adhesion molecules (CAMs))	K23268	NA	V-set immunoregulatory receptor [Source:MGI Symbol;Acc:MGI:1921298]	protein_coding;processed_transcript;retained_intron	NA	4.72143	84.974	0.0555632	-4.16973	4.26919e-75	2.38379e-73	down	yes
ENSMUSG00000000149	Gna12	14673	ENSMUST00000000153;ENSMUST00000198447	GO:0000166(nucleotide binding);GO:0001664(G protein-coupled receptor binding);GO:0001701(in utero embryonic development);GO:0003924(GTPase activity);GO:0005525(GTP binding);GO:0005737(cytoplasm);GO:0005834(heterotrimeric G-protein complex);GO:0005886(plasma membrane);GO:0007165(signal transduction);GO:0007186(G protein-coupled receptor signaling pathway);GO:0007188(adenylate cyclase-modulating G …	04010(MAPK signaling pathway);04022(cGMP-PKG signaling pathway);04071(Sphingolipid signaling pathway);04072(Phospholipase D signaling pathway);04270(Vascular smooth muscle contraction);04730(Long-term depression);04810(Regulation of actin cytoskeleton);04928(Parathyroid hormone synthesis, secretion and action);05163(Human cytomegalovirus infection);05200(Pathways in cancer);05200(Pathways in canc…	K04346	NA	guanine nucleotide binding protein, alpha 12 [Source:MGI Symbol;Acc:MGI:95767]	protein_coding	R_MMU_456926(Thrombin_signalling_through_proteinase_activated_receptors_(PARs));R_MMU_109582(Hemostasis);R_MMU_76002(Platelet_activation,_signaling_and_aggregation);R_MMU_416482(G_alpha_(12/13)_signalling_events);R_MMU_372790(Signaling_by_GPCR);R_MMU_388396(GPCR_downstream_signalling);R_MMU_162582(Signal_Transduction)	6.69573	120.404	0.0556104	-4.1685	4.40613e-75	2.44917e-73	down	yes
ENSMUSG00000019832	Rab32	67844	ENSMUST00000019974;ENSMUST00000220018	GO:0000166(nucleotide binding);GO:0003924(GTPase activity);GO:0005515(protein binding);GO:0005525(GTP binding);GO:0005739(mitochondrion);GO:0005741(mitochondrial outer membrane);GO:0005769(early endosome);GO:0005783(endoplasmic reticulum);GO:0005794(Golgi apparatus);GO:0005802(trans-Golgi network);GO:0006886(intracellular protein transport);GO:0007005(mitochondrion organization);GO:0012505(endome…	NA	K07918	NA	RAB32, member RAS oncogene family [Source:MGI Symbol;Acc:MGI:1915094]	protein_coding;nonsense_mediated_decay	R_MMU_5653656(Vesicle_mediated_transport);R_MMU_8873719(RAB_geranylgeranylation);R_MMU_597592(Post_translational_protein_modification);R_MMU_392499(Metabolism_of_proteins);R_MMU_199991(Membrane_Trafficking);R_MMU_8876198(RAB_GEFs_exchange_GTP_for_GDP_on_RABs);R_MMU_9007101(Rab_regulation_of_trafficking)	1.72967	36.5534	0.0473191	-4.40143	8.29332e-75	4.58922e-73	down	yes
ENSMUSG00000029581	Fscn1	14086	ENSMUST00000031565;ENSMUST00000135293;ENSMUST00000139131	GO:0001725(stress fiber);GO:0001726(ruffle);GO:0002102(podosome);GO:0003779(actin binding);GO:0005515(protein binding);GO:0005737(cytoplasm);GO:0005829(cytosol);GO:0005856(cytoskeleton);GO:0005886(plasma membrane);GO:0005902(microvillus);GO:0005911(cell-cell junction);GO:0005938(cell cortex);GO:0007015(actin filament organization);GO:0007043(cell-cell junction assembly);GO:0007163(establishment o…	NA	K17455	NA	fascin actin-bundling protein 1 [Source:MGI Symbol;Acc:MGI:1352745]	protein_coding;retained_intron;processed_transcript	NA	0.400827	11.4369	0.0350467	-4.83458	1.34931e-74	7.43323e-73	down	yes
ENSMUSG00000021200	Asb2	65256	ENSMUST00000149431;ENSMUST00000127447;ENSMUST00000135694;ENSMUST00000021617	GO:0000151(ubiquitin ligase complex);GO:0005515(protein binding);GO:0006511(ubiquitin-dependent protein catabolic process);GO:0016567(protein ubiquitination);GO:0035556(intracellular signal transduction);GO:0035914(skeletal muscle cell differentiation);GO:0061630(ubiquitin protein ligase activity);GO:0061630(ubiquitin protein ligase activity)	NA	K10324	NA	ankyrin repeat and SOCS box-containing 2 [Source:MGI Symbol;Acc:MGI:1929743]	protein_coding;retained_intron;processed_transcript	R_MMU_8951664(Neddylation);R_MMU_597592(Post_translational_protein_modification);R_MMU_392499(Metabolism_of_proteins);R_MMU_168256(Immune_System);R_MMU_983168(Antigen_processing:_Ubiquitination_&_Proteasome_degradation);R_MMU_1280218(Adaptive_Immune_System);R_MMU_983169(Class_I_MHC_mediated_antigen_processing_&_presentation)	4.08844	75.6889	0.0540163	-4.21046	1.4749e-74	8.089e-73	down	yes
ENSMUSG00000042759	Apobr	171504	ENSMUST00000039522;ENSMUST00000144173;ENSMUST00000137646	GO:0005886(plasma membrane);GO:0006629(lipid metabolic process);GO:0006641(triglyceride metabolic process);GO:0006869(lipid transport);GO:0006897(endocytosis);GO:0008202(steroid metabolic process);GO:0008203(cholesterol metabolic process);GO:0016020(membrane);GO:0030228(lipoprotein particle receptor activity);GO:0030229(very-low-density lipoprotein particle receptor activity);GO:0034361(very-low-…	NA	NA	NA	apolipoprotein B receptor [Source:MGI Symbol;Acc:MGI:2176230]	protein_coding	R_MMU_8964043(Plasma_lipoprotein_clearance);R_MMU_382551(Transport_of_small_molecules);R_MMU_8964046(VLDL_clearance);R_MMU_174824(Plasma_lipoprotein_assembly,_remodeling,_and_clearance)	1.7831	34.9159	0.0510684	-4.29143	1.93018e-74	1.05391e-72	down	yes
ENSMUSG00000037260	Hgsnat	52120	ENSMUST00000037609;ENSMUST00000210894	GO:0005764(lysosome);GO:0005765(lysosomal membrane);GO:0007041(lysosomal transport);GO:0015019(heparan-alpha-glucosaminide N-acetyltransferase activity);GO:0016020(membrane);GO:0016021(integral component of membrane);GO:0016740(transferase activity);GO:0016746(transferase activity, transferring acyl groups);GO:0051259(protein complex oligomerization);GO:0051259(protein complex oligomerization)	00531(Glycosaminoglycan degradation);04142(Lysosome);04142(Lysosome)	K10532	EC:2.3.1.78	heparan-alpha-glucosaminide N-acetyltransferase [Source:MGI Symbol;Acc:MGI:1196297]	protein_coding;retained_intron	R_MMU_2024096(HS_GAG_degradation);R_MMU_71387(Metabolism_of_carbohydrates);R_MMU_1430728(Metabolism);R_MMU_168256(Immune_System);R_MMU_1638091(Heparan_sulfate/heparin_(HS_GAG)_metabolism);R_MMU_6798695(Neutrophil_degranulation);R_MMU_168249(Innate_Immune_System);R_MMU_1630316(Glycosaminoglycan_metabolism)	1.03613	21.9815	0.0471362	-4.40702	5.99414e-74	3.25849e-72	down	yes
ENSMUSG00000040537	Adam22	11496	ENSMUST00000088744;ENSMUST00000115388;ENSMUST00000196356;ENSMUST00000154935;ENSMUST00000046838;ENSMUST00000138652;ENSMUST00000124121;ENSMUST00000143929;ENSMUST00000050166;ENSMUST00000115385;ENSMUST00000115386	GO:0004222(metalloendopeptidase activity);GO:0005515(protein binding);GO:0005886(plasma membrane);GO:0006508(proteolysis);GO:0007229(integrin-mediated signaling pathway);GO:0008237(metallopeptidase activity);GO:0008344(adult locomotory behavior);GO:0014037(Schwann cell differentiation);GO:0016020(membrane);GO:0016021(integral component of membrane);GO:0022011(myelination in peripheral nervous sys…	NA	K16068	EC:3.4.24.-	a disintegrin and metallopeptidase domain 22 [Source:MGI Symbol;Acc:MGI:1340046]	protein_coding;retained_intron;processed_transcript	R_MMU_5682910(LGI_ADAM_interactions);R_MMU_1266738(Developmental_Biology)	0.184136	4.14269	0.0444484	-4.49173	6.86646e-74	3.71632e-72	down	yes
ENSMUSG00000081534	Slc48a1	67739	ENSMUST00000117892;ENSMUST00000229084;ENSMUST00000135073	GO:0005764(lysosome);GO:0005765(lysosomal membrane);GO:0005768(endosome);GO:0005886(plasma membrane);GO:0010008(endosome membrane);GO:0015232(heme transporter activity);GO:0015886(heme transport);GO:0016020(membrane);GO:0016021(integral component of membrane);GO:0020037(heme binding);GO:0020037(heme binding)	NA	K15380	NA	solute carrier family 48 (heme transporter), member 1 [Source:MGI Symbol;Acc:MGI:1914989]	protein_coding;nonsense_mediated_decay	NA	8.8661	153.798	0.0576478	-4.11659	1.1204e-73	6.03746e-72	down	yes
ENSMUSG00000021003	Galc	14420	ENSMUST00000021390;ENSMUST00000220501;ENSMUST00000222042;ENSMUST00000221322;ENSMUST00000222379	GO:0003824(catalytic activity);GO:0004336(galactosylceramidase activity);GO:0005739(mitochondrion);GO:0005764(lysosome);GO:0006629(lipid metabolic process);GO:0006665(sphingolipid metabolic process);GO:0006683(galactosylceramide catabolic process);GO:0008152(metabolic process);GO:0016042(lipid catabolic process);GO:0016787(hydrolase activity);GO:0016798(hydrolase activity, acting on glycosyl bond…	00600(Sphingolipid metabolism);04142(Lysosome);04142(Lysosome)	K01202	EC:3.2.1.46	galactosylceramidase [Source:MGI Symbol;Acc:MGI:95636]	protein_coding;retained_intron;processed_transcript	R_MMU_556833(Metabolism_of_lipids);R_MMU_1430728(Metabolism);R_MMU_1660662(Glycosphingolipid_metabolism);R_MMU_428157(Sphingolipid_metabolism)	0.216955	4.64909	0.0466662	-4.42148	1.20855e-73	6.48412e-72	down	yes
ENSMUSG00000042249	Grk3	320129	ENSMUST00000065167;ENSMUST00000197776;ENSMUST00000199337;ENSMUST00000200332;ENSMUST00000195928;ENSMUST00000197888	GO:0000166(nucleotide binding);GO:0001934(positive regulation of protein phosphorylation);GO:0002029(desensitization of G protein-coupled receptor signaling pathway);GO:0004672(protein kinase activity);GO:0004674(protein serine/threonine kinase activity);GO:0004703(G protein-coupled receptor kinase activity);GO:0005524(ATP binding);GO:0005634(nucleus);GO:0005829(cytosol);GO:0005929(cilium);GO:000…	04062(Chemokine signaling pathway);04144(Endocytosis);04340(Hedgehog signaling pathway);04724(Glutamatergic synapse);04740(Olfactory transduction);05032(Morphine addiction);05032(Morphine addiction)	K00910	EC:2.7.11.15	G protein-coupled receptor kinase 3 [Source:MGI Symbol;Acc:MGI:87941]	protein_coding;retained_intron;nonsense_mediated_decay	R_MMU_5653656(Vesicle_mediated_transport);R_MMU_8856825(Cargo_recognition_for_clathrin_mediated_endocytosis);R_MMU_418555(G_alpha_(s)_signalling_events);R_MMU_199991(Membrane_Trafficking);R_MMU_372790(Signaling_by_GPCR);R_MMU_388396(GPCR_downstream_signalling);R_MMU_162582(Signal_Transduction);R_MMU_8856828(Clathrin_mediated_endocytosis)	1.78435	31.2242	0.0571464	-4.12919	1.23679e-73	6.6069e-72	down	yes
ENSMUSG00000051339	2900026A02Rik	243219	ENSMUST00000211733;ENSMUST00000212276;ENSMUST00000050125	GO:0003674(molecular_function);GO:0005575(cellular_component);GO:0008150(biological_process);GO:0008150(biological_process)	NA	NA	NA	RIKEN cDNA 2900026A02 gene [Source:MGI Symbol;Acc:MGI:1920194]	protein_coding	NA	0.101116	2.90833	0.0347678	-4.84611	1.54015e-73	8.19203e-72	down	yes
ENSMUSG00000029419	Ajm1	381353	ENSMUST00000114217;ENSMUST00000188161;ENSMUST00000191602	GO:0003674(molecular_function);GO:0005575(cellular_component);GO:0005886(plasma membrane);GO:0005912(adherens junction);GO:0005929(cilium);GO:0008150(biological_process);GO:0016020(membrane);GO:0016324(apical plasma membrane);GO:0030054(cell junction);GO:0042995(cell projection);GO:0045216(cell-cell junction organization);GO:0045216(cell-cell junction organization)	NA	NA	NA	apical junction component 1 [Source:MGI Symbol;Acc:MGI:2685842]	protein_coding	NA	0.198714	5.99345	0.0331551	-4.91462	2.61635e-73	1.38565e-71	down	yes
ENSMUSG00000026939	Tmem141	51875	ENSMUST00000136952;ENSMUST00000142087;ENSMUST00000150165;ENSMUST00000132348;ENSMUST00000155893;ENSMUST00000128149	GO:0003674(molecular_function);GO:0016020(membrane);GO:0016021(integral component of membrane);GO:0016021(integral component of membrane)	NA	NA	NA	transmembrane protein 141 [Source:MGI Symbol;Acc:MGI:1098773]	processed_transcript;protein_coding	NA	0.742226	24.5839	0.0301916	-5.04971	4.07522e-73	2.14907e-71	down	yes
ENSMUSG00000026991	Pkp4	227937	ENSMUST00000168631;ENSMUST00000183359;ENSMUST00000037903;ENSMUST00000123908;ENSMUST00000184332;ENSMUST00000124127;ENSMUST00000126749;ENSMUST00000102754	GO:0000922(spindle pole);GO:0005515(protein binding);GO:0005634(nucleus);GO:0005737(cytoplasm);GO:0005819(spindle);GO:0005856(cytoskeleton);GO:0005886(plasma membrane);GO:0005911(cell-cell junction);GO:0005912(adherens junction);GO:0007043(cell-cell junction assembly);GO:0007155(cell adhesion);GO:0009898(cytoplasmic side of plasma membrane);GO:0014069(postsynaptic density);GO:0016020(membrane);GO…	NA	NA	NA	plakophilin 4 [Source:MGI Symbol;Acc:MGI:109281]	protein_coding;nonsense_mediated_decay;processed_transcript	R_MMU_6805567(Keratinization);R_MMU_9012999(RHO_GTPase_cycle);R_MMU_9696270(RND2_GTPase_cycle);R_MMU_9696273(RND1_GTPase_cycle);R_MMU_9716542(Signaling_by_Rho_GTPases,_Miro_GTPases_and_RHOBTB3);R_MMU_194315(Signaling_by_Rho_GTPases);R_MMU_9696264(RND3_GTPase_cycle);R_MMU_162582(Signal_Transduction);R_MMU_6809371(Formation_of_the_cornified_envelope);R_MMU_1266738(Developmental_Biology)	0.73333	14.719	0.0498218	-4.32708	5.96621e-73	3.1329e-71	down	yes
ENSMUSG00000030579	Tyrobp	22177	ENSMUST00000207982;ENSMUST00000032800;ENSMUST00000208125	GO:0002274(myeloid leukocyte activation);GO:0002281(macrophage activation involved in immune response);GO:0002282(microglial cell activation involved in immune response);GO:0002283(neutrophil activation involved in immune response);GO:0002376(immune system process);GO:0005102(signaling receptor binding);GO:0005515(protein binding);GO:0005886(plasma membrane);GO:0007229(integrin-mediated signaling…	04380(Osteoclast differentiation);04650(Natural killer cell mediated cytotoxicity);04650(Natural killer cell mediated cytotoxicity)	K07992	NA	TYRO protein tyrosine kinase binding protein [Source:MGI Symbol;Acc:MGI:1277211]	protein_coding;nonsense_mediated_decay	R_MMU_2424491(DAP12_signaling);R_MMU_416700(Other_semaphorin_interactions);R_MMU_168256(Immune_System);R_MMU_422475(Axon_guidance);R_MMU_1500931(Cell_Cell_communication);R_MMU_6798695(Neutrophil_degranulation);R_MMU_168249(Innate_Immune_System);R_MMU_2172127(DAP12_interactions);R_MMU_373755(Semaphorin_interactions);R_MMU_9675108(Nervous_system_development);R_MMU_1266738(Developmental_Biology);R_M…	11.8224	219.231	0.0539268	-4.21285	6.32162e-73	3.30546e-71	down	yes
ENSMUSG00000020644	Id2	15902	ENSMUST00000020974;ENSMUST00000221761;ENSMUST00000222667	GO:0000122(negative regulation of transcription by RNA polymerase II);GO:0000785(chromatin);GO:0001102(RNA polymerase II activating transcription factor binding);GO:0001656(metanephros development);GO:0001779(natural killer cell differentiation);GO:0001966(thigmotaxis);GO:0002521(leukocyte differentiation);GO:0003149(membranous septum morphogenesis);GO:0003166(bundle of His development);GO:000551…	04350(TGF-beta signaling pathway);04390(Hippo signaling pathway);04550(Signaling pathways regulating pluripotency of stem cells);05202(Transcriptional misregulation in cancer);05202(Transcriptional misregulation in cancer)	K17693	NA	inhibitor of DNA binding 2 [Source:MGI Symbol;Acc:MGI:96397]	protein_coding	NA	4.1565	74.7801	0.0555829	-4.16921	1.28379e-72	6.68439e-71	down	yes
ENSMUSG00000026896	Ifih1	71586	ENSMUST00000028259;ENSMUST00000176431;ENSMUST00000175964;ENSMUST00000176388	GO:0000166(nucleotide binding);GO:0002376(immune system process);GO:0003677(DNA binding);GO:0003723(RNA binding);GO:0003724(RNA helicase activity);GO:0003725(double-stranded RNA binding);GO:0003727(single-stranded RNA binding);GO:0004386(helicase activity);GO:0005515(protein binding);GO:0005524(ATP binding);GO:0005634(nucleus);GO:0005737(cytoplasm);GO:0008270(zinc ion binding);GO:0009615(response…	04622(RIG-I-like receptor signaling pathway);05161(Hepatitis B);05162(Measles);05164(Influenza A);05168(Herpes simplex virus 1 infection);05168(Herpes simplex virus 1 infection)	K12647	EC:3.6.4.13	interferon induced with helicase C domain 1 [Source:MGI Symbol;Acc:MGI:1918836]	protein_coding;retained_intron;processed_transcript	R_MMU_5689880(Ub_specific_processing_proteases);R_MMU_597592(Post_translational_protein_modification);R_MMU_392499(Metabolism_of_proteins);R_MMU_5688426(Deubiquitination)	0.632774	12.1689	0.0519991	-4.26537	1.78788e-72	9.26993e-71	down	yes
ENSMUSG00000008540	Mgst1	56615	ENSMUST00000008684;ENSMUST00000118091;ENSMUST00000125810;ENSMUST00000120939	GO:0004364(glutathione transferase activity);GO:0004602(glutathione peroxidase activity);GO:0005634(nucleus);GO:0005739(mitochondrion);GO:0005741(mitochondrial outer membrane);GO:0005743(mitochondrial inner membrane);GO:0005778(peroxisomal membrane);GO:0005783(endoplasmic reticulum);GO:0005789(endoplasmic reticulum membrane);GO:0006749(glutathione metabolic process);GO:0010243(response to organon…	00480(Glutathione metabolism);00980(Metabolism of xenobiotics by cytochrome P450);00982(Drug metabolism - cytochrome P450);00983(Drug metabolism - other enzymes);01524(Platinum drug resistance);05200(Pathways in cancer);05204(Chemical carcinogenesis);05225(Hepatocellular carcinoma);05418(Fluid shear stress and atherosclerosis);05418(Fluid shear stress and atherosclerosis)	K00799	EC:2.5.1.18	microsomal glutathione S-transferase 1 [Source:MGI Symbol;Acc:MGI:1913850]	protein_coding	R_MMU_1430728(Metabolism);R_MMU_156590(Glutathione_conjugation);R_MMU_156580(Phase_II_Conjugation_of_compounds);R_MMU_5423646(Aflatoxin_activation_and_detoxification);R_MMU_168256(Immune_System);R_MMU_211859(Biological_oxidations);R_MMU_6798695(Neutrophil_degranulation);R_MMU_168249(Innate_Immune_System)	1.77472	35.3544	0.0501981	-4.31622	8.3886e-72	4.33119e-70	down	yes
ENSMUSG00000078122	F630028O10Rik	100038363	ENSMUST00000147681;ENSMUST00000133125	NA	NA	NA	NA	RIKEN cDNA F630028O10 gene [Source:MGI Symbol;Acc:MGI:3641813]	antisense	NA	0.371101	9.71365	0.0382041	-4.71013	1.7992e-71	9.21253e-70	down	yes
ENSMUSG00000034487	Poglut3	68304	ENSMUST00000037853	GO:0003674(molecular_function);GO:0005575(cellular_component);GO:0005783(endoplasmic reticulum);GO:0005788(endoplasmic reticulum lumen);GO:0006486(protein glycosylation);GO:0008150(biological_process);GO:0012505(endomembrane system);GO:0016740(transferase activity);GO:0016757(transferase activity, transferring glycosyl groups);GO:0018242(protein O-linked glycosylation via serine);GO:0035251(UDP-g…	NA	NA	NA	protein O-glucosyltransferase 3 [Source:MGI Symbol;Acc:MGI:1923765]	protein_coding	NA	0.258967	7.4762	0.0346388	-4.85147	2.09329e-71	1.06741e-69	down	yes
ENSMUSG00000025464	Paox	212503	ENSMUST00000026537;ENSMUST00000210240;ENSMUST00000211757;ENSMUST00000209908	GO:0005737(cytoplasm);GO:0005777(peroxisome);GO:0005782(peroxisomal matrix);GO:0006598(polyamine catabolic process);GO:0008215(spermine metabolic process);GO:0009446(putrescine biosynthetic process);GO:0009447(putrescine catabolic process);GO:0016491(oxidoreductase activity);GO:0046203(spermidine catabolic process);GO:0046208(spermine catabolic process);GO:0046592(polyamine oxidase activity);GO:0…	04146(Peroxisome);04146(Peroxisome)	K00308	EC:1.5.3.13	polyamine oxidase (exo-N4-amino) [Source:MGI Symbol;Acc:MGI:1916983]	protein_coding;processed_transcript;nonsense_mediated_decay	R_MMU_9033241(Peroxisomal_protein_import);R_MMU_9609507(Protein_localization);R_MMU_141334(PAOs_oxidise_polyamines_to_amines);R_MMU_351202(Metabolism_of_polyamines);R_MMU_1430728(Metabolism);R_MMU_211945(Phase_I_Functionalization_of_compounds);R_MMU_140179(Amine_Oxidase_reactions);R_MMU_211859(Biological_oxidations);R_MMU_351200(Interconversion_of_polyamines);R_MMU_71291(Metabolism_of_amino_acids…	0.761249	14.8539	0.0512491	-4.28633	2.77433e-71	1.40886e-69	down	yes
ENSMUSG00000000958	Slc7a7	20540	ENSMUST00000000984;ENSMUST00000227334;ENSMUST00000195970;ENSMUST00000195999;ENSMUST00000226753;ENSMUST00000200545;ENSMUST00000227967;ENSMUST00000228488;ENSMUST00000196966;ENSMUST00000197440;ENSMUST00000197667	GO:0000821(regulation of arginine metabolic process);GO:0005886(plasma membrane);GO:0006865(amino acid transport);GO:0015174(basic amino acid transmembrane transporter activity);GO:0015179(L-amino acid transmembrane transporter activity);GO:0016020(membrane);GO:0016021(integral component of membrane);GO:0016323(basolateral plasma membrane);GO:0022857(transmembrane transporter activity);GO:0055085…	04974(Protein digestion and absorption);04974(Protein digestion and absorption)	K13867	NA	solute carrier family 7 (cationic amino acid transporter, y+ system), member 7 [Source:MGI Symbol;Acc:MGI:1337120]	protein_coding;processed_transcript	R_MMU_109582(Hemostasis);R_MMU_425393(Transport_of_inorganic_cations/anions_and_amino_acids/oligopeptides);R_MMU_425407(SLC_mediated_transmembrane_transport);R_MMU_382551(Transport_of_small_molecules);R_MMU_202733(Cell_surface_interactions_at_the_vascular_wall);R_MMU_352230(Amino_acid_transport_across_the_plasma_membrane);R_MMU_210991(Basigin_interactions)	4.51036	76.4413	0.0590043	-4.08304	3.30839e-71	1.67318e-69	down	yes
ENSMUSG00000052305	Hbb-bs	100503605	ENSMUST00000023934;ENSMUST00000153218;ENSMUST00000131960	GO:0004601(peroxidase activity);GO:0005344(oxygen carrier activity);GO:0005615(extracellular space);GO:0005833(hemoglobin complex);GO:0015671(oxygen transport);GO:0019825(oxygen binding);GO:0020037(heme binding);GO:0030492(hemoglobin binding);GO:0031720(haptoglobin binding);GO:0031721(hemoglobin alpha binding);GO:0031722(hemoglobin beta binding);GO:0031838(haptoglobin-hemoglobin complex);GO:00427…	05143(African trypanosomiasis);05144(Malaria);05144(Malaria)	K13823	NA	hemoglobin, beta adult s chain [Source:MGI Symbol;Acc:MGI:5474852]	protein_coding;retained_intron	R_MMU_1247673(Erythrocytes_take_up_oxygen_and_release_carbon_dioxide);R_MMU_5653656(Vesicle_mediated_transport);R_MMU_9711123(Cellular_response_to_chemical_stress);R_MMU_2262752(Cellular_responses_to_stress);R_MMU_9707616(Heme_signaling);R_MMU_8953897(Cellular_responses_to_external_stimuli);R_MMU_2173782(Binding_and_Uptake_of_Ligands_by_Scavenger_Receptors);R_MMU_1237044(Erythrocytes_take_up_carb…	62.2497	1006.72	0.061834	-4.01545	3.36379e-71	1.69425e-69	down	yes
ENSMUSG00000030789	Itgax	16411	ENSMUST00000033053;ENSMUST00000205460;ENSMUST00000205408;ENSMUST00000206396	GO:0007155(cell adhesion);GO:0007229(integrin-mediated signaling pathway);GO:0008284(positive regulation of cell population proliferation);GO:0008305(integrin complex);GO:0009897(external side of plasma membrane);GO:0009986(cell surface);GO:0010628(positive regulation of gene expression);GO:0016020(membrane);GO:0016021(integral component of membrane);GO:0030335(positive regulation of cell migrati…	04610(Complement and coagulation cascades);04810(Regulation of actin cytoskeleton);05152(Tuberculosis);05152(Tuberculosis)	K06462	NA	integrin alpha X [Source:MGI Symbol;Acc:MGI:96609]	protein_coding;retained_intron	R_MMU_109582(Hemostasis);R_MMU_1474244(Extracellular_matrix_organization);R_MMU_202733(Cell_surface_interactions_at_the_vascular_wall);R_MMU_168256(Immune_System);R_MMU_6798695(Neutrophil_degranulation);R_MMU_168249(Innate_Immune_System);R_MMU_3000178(ECM_proteoglycans);R_MMU_216083(Integrin_cell_surface_interactions)	1.61407	28.6234	0.0563897	-4.14843	3.87853e-71	1.94557e-69	down	yes
ENSMUSG00000040229	Gpr34	23890	ENSMUST00000041708;ENSMUST00000096492	GO:0004930(G protein-coupled receptor activity);GO:0005886(plasma membrane);GO:0007165(signal transduction);GO:0007186(G protein-coupled receptor signaling pathway);GO:0016020(membrane);GO:0016021(integral component of membrane);GO:0035589(G protein-coupled purinergic nucleotide receptor signaling pathway);GO:0045028(G protein-coupled purinergic nucleotide receptor activity);GO:0045028(G protein-…	NA	K08383	NA	G protein-coupled receptor 34 [Source:MGI Symbol;Acc:MGI:1346334]	protein_coding	NA	0.895185	20.12	0.0444924	-4.4903	4.6347e-71	2.31547e-69	down	yes
ENSMUSG00000021125	Arg2	11847	ENSMUST00000021550	GO:0000050(urea cycle);GO:0001657(ureteric bud development);GO:0002250(adaptive immune response);GO:0002376(immune system process);GO:0002829(negative regulation of type 2 immune response);GO:0004053(arginase activity);GO:0005737(cytoplasm);GO:0005739(mitochondrion);GO:0006525(arginine metabolic process);GO:0006941(striated muscle contraction);GO:0010963(regulation of L-arginine import);GO:001678…	00220(Arginine biosynthesis);00330(Arginine and proline metabolism);05146(Amoebiasis)	K01476	EC:3.5.3.1	arginase type II [Source:MGI Symbol;Acc:MGI:1330806]	protein_coding	R_MMU_1430728(Metabolism);R_MMU_70635(Urea_cycle);R_MMU_71291(Metabolism_of_amino_acids_and_derivatives)	1.10028	25.7848	0.0426719	-4.55057	1.91086e-70	9.50808e-69	down	yes
ENSMUSG00000070348	Ccnd1	12443	ENSMUST00000093962;ENSMUST00000135985;ENSMUST00000208193	GO:0000079(regulation of cyclin-dependent protein serine/threonine kinase activity);GO:0000082(G1/S transition of mitotic cell cycle);GO:0000122(negative regulation of transcription by RNA polymerase II);GO:0000307(cyclin-dependent protein kinase holoenzyme complex);GO:0000320(re-entry into mitotic cell cycle);GO:0001889(liver development);GO:0001934(positive regulation of protein phosphorylation…	01522(Endocrine resistance);04068(FoxO signaling pathway);04110(Cell cycle);04115(p53 signaling pathway);04151(PI3K-Akt signaling pathway);04152(AMPK signaling pathway);04218(Cellular senescence);04310(Wnt signaling pathway);04340(Hedgehog signaling pathway);04371(Apelin signaling pathway);04390(Hippo signaling pathway);04510(Focal adhesion);04530(Tight junction);04630(Jak-STAT signaling pathway)…	K04503	NA	cyclin D1 [Source:MGI Symbol;Acc:MGI:88313]	protein_coding;retained_intron	R_MMU_69202(Cyclin_E_associated_events_during_G1/S_transition);R_MMU_69206(G1/S_Transition);R_MMU_73857(RNA_Polymerase_II_Transcription);R_MMU_8878166(Transcriptional_regulation_by_RUNX2);R_MMU_212436(Generic_Transcription_Pathway);R_MMU_69242(S_Phase);R_MMU_187577(SCF(Skp2)_mediated_degradation_of_p27/p21);R_MMU_1640170(Cell_Cycle);R_MMU_9006927(Signaling_by_Non_Receptor_Tyrosine_Kinases);R_MMU_…	0.50759	10.4003	0.0488055	-4.35681	5.99564e-70	2.97133e-68	down	yes
ENSMUSG00000039976	Tbc1d16	207592	ENSMUST00000036113;ENSMUST00000125856;ENSMUST00000207655	GO:0001919(regulation of receptor recycling);GO:0005096(GTPase activator activity);GO:0005769(early endosome);GO:0005829(cytosol);GO:0006886(intracellular protein transport);GO:0017137(Rab GTPase binding);GO:0090630(activation of GTPase activity);GO:0090630(activation of GTPase activity)	NA	NA	NA	TBC1 domain family, member 16 [Source:MGI Symbol;Acc:MGI:2652878]	protein_coding	R_MMU_5653656(Vesicle_mediated_transport);R_MMU_199991(Membrane_Trafficking);R_MMU_8854214(TBC/RABGAPs);R_MMU_9007101(Rab_regulation_of_trafficking)	0.125135	3.55475	0.0352021	-4.8282	7.34198e-70	3.624e-68	down	yes
ENSMUSG00000024679	Ms4a6d	68774	ENSMUST00000025582;ENSMUST00000135351	GO:0016020(membrane);GO:0016021(integral component of membrane);GO:0016021(integral component of membrane)	NA	K22191	NA	membrane-spanning 4-domains, subfamily A, member 6D [Source:MGI Symbol;Acc:MGI:1916024]	protein_coding;retained_intron	NA	0.867918	20.2391	0.0428833	-4.54344	9.15125e-70	4.49906e-68	down	yes
ENSMUSG00000096188	Cmtm4	97487	ENSMUST00000179802	GO:0003674(molecular_function);GO:0008150(biological_process);GO:0016020(membrane);GO:0016021(integral component of membrane)	NA	NA	NA	CKLF-like MARVEL transmembrane domain containing 4 [Source:MGI Symbol;Acc:MGI:2142888]	protein_coding	NA	0.639537	11.4452	0.0558782	-4.16157	1.14914e-69	5.60491e-68	down	yes
ENSMUSG00000025068	Gsto1	14873	ENSMUST00000026050;ENSMUST00000143694;ENSMUST00000237472;ENSMUST00000236902;ENSMUST00000130157	GO:0004364(glutathione transferase activity);GO:0005515(protein binding);GO:0005604(basement membrane);GO:0005654(nucleoplasm);GO:0005737(cytoplasm);GO:0005829(cytosol);GO:0010880(regulation of release of sequestered calcium ion into cytosol by sarcoplasmic reticulum);GO:0016491(oxidoreductase activity);GO:0016740(transferase activity);GO:0019852(L-ascorbic acid metabolic process);GO:0019853(L-as…	00480(Glutathione metabolism);00980(Metabolism of xenobiotics by cytochrome P450);00982(Drug metabolism - cytochrome P450);00983(Drug metabolism - other enzymes);01524(Platinum drug resistance);05200(Pathways in cancer);05204(Chemical carcinogenesis);05225(Hepatocellular carcinoma);05418(Fluid shear stress and atherosclerosis);05418(Fluid shear stress and atherosclerosis)	K00799	EC:2.5.1.18	glutathione S-transferase omega 1 [Source:MGI Symbol;Acc:MGI:1342273]	protein_coding;retained_intron;nonsense_mediated_decay;processed_transcript	R_MMU_196836(Vitamin_C_(ascorbate)_metabolism);R_MMU_196854(Metabolism_of_vitamins_and_cofactors);R_MMU_1430728(Metabolism);R_MMU_156590(Glutathione_conjugation);R_MMU_156580(Phase_II_Conjugation_of_compounds);R_MMU_156581(Methylation);R_MMU_196849(Metabolism_of_water_soluble_vitamins_and_cofactors);R_MMU_211859(Biological_oxidations)	1.83345	34.4825	0.0531704	-4.23323	1.36613e-69	6.637e-68	down	yes
ENSMUSG00000024781	Lipa	16889	ENSMUST00000178114;ENSMUST00000049572;ENSMUST00000237513;ENSMUST00000237617;ENSMUST00000236641;ENSMUST00000237497	GO:0000902(cell morphogenesis);GO:0001650(fibrillar center);GO:0001816(cytokine production);GO:0004771(sterol esterase activity);GO:0005764(lysosome);GO:0006629(lipid metabolic process);GO:0006631(fatty acid metabolic process);GO:0006954(inflammatory response);GO:0008283(cell population proliferation);GO:0016042(lipid catabolic process);GO:0016125(sterol metabolic process);GO:0016298(lipase activ…	00100(Steroid biosynthesis);04142(Lysosome);04979(Cholesterol metabolism);04979(Cholesterol metabolism)	K01052	EC:3.1.1.13	lysosomal acid lipase A [Source:MGI Symbol;Acc:MGI:96789]	protein_coding;retained_intron;processed_transcript	R_MMU_8964043(Plasma_lipoprotein_clearance);R_MMU_382551(Transport_of_small_molecules);R_MMU_8964038(LDL_clearance);R_MMU_174824(Plasma_lipoprotein_assembly,_remodeling,_and_clearance)	4.89067	75.7768	0.0645405	-3.95365	2.20088e-69	1.06505e-67	down	yes
ENSMUSG00000027082	Tfpi	21788	ENSMUST00000111718;ENSMUST00000111711;ENSMUST00000150261;ENSMUST00000125677;ENSMUST00000028487;ENSMUST00000111722;ENSMUST00000111714;ENSMUST00000111717	GO:0004867(serine-type endopeptidase inhibitor activity);GO:0005576(extracellular region);GO:0005615(extracellular space);GO:0005901(caveola);GO:0007596(blood coagulation);GO:0007599(hemostasis);GO:0009986(cell surface);GO:0010466(negative regulation of peptidase activity);GO:0010951(negative regulation of endopeptidase activity);GO:0030195(negative regulation of blood coagulation);GO:0030414(pep…	04610(Complement and coagulation cascades);04610(Complement and coagulation cascades)	NA	NA	tissue factor pathway inhibitor [Source:MGI Symbol;Acc:MGI:1095418]	protein_coding;processed_transcript	R_MMU_109582(Hemostasis);R_MMU_140834(Extrinsic_Pathway_of_Fibrin_Clot_Formation);R_MMU_140877(Formation_of_Fibrin_Clot_(Clotting_Cascade))	0.240778	5.67148	0.0424541	-4.55795	2.30527e-68	1.11121e-66	down	yes
ENSMUSG00000037966	Ninj1	18081	ENSMUST00000049022;ENSMUST00000150555;ENSMUST00000120733;ENSMUST00000131280;ENSMUST00000153819	GO:0001954(positive regulation of cell-matrix adhesion);GO:0007155(cell adhesion);GO:0016020(membrane);GO:0016021(integral component of membrane);GO:0042246(tissue regeneration);GO:1990384(hyaloid vascular plexus regression);GO:1990384(hyaloid vascular plexus regression)	NA	NA	NA	ninjurin 1 [Source:MGI Symbol;Acc:MGI:1196617]	protein_coding;processed_transcript;nonsense_mediated_decay	NA	4.9734	81.8126	0.0607901	-4.04002	2.67439e-68	1.28412e-66	down	yes
ENSMUSG00000050022	Amz1	231842	ENSMUST00000120630;ENSMUST00000156006;ENSMUST00000155644;ENSMUST00000176035	GO:0005575(cellular_component);GO:0006508(proteolysis);GO:0008233(peptidase activity);GO:0008237(metallopeptidase activity);GO:0016787(hydrolase activity);GO:0046872(metal ion binding);GO:0046872(metal ion binding)	NA	K06974	EC:3.4.-.-	archaelysin family metallopeptidase 1 [Source:MGI Symbol;Acc:MGI:2442258]	protein_coding;processed_transcript;retained_intron;nonsense_mediated_decay	NA	0.663881	11.6546	0.0569631	-4.13383	2.9469e-68	1.40949e-66	down	yes
ENSMUSG00000045404	Kcnk13	217826	ENSMUST00000160413;ENSMUST00000049788;ENSMUST00000177549	GO:0005244(voltage-gated ion channel activity);GO:0005267(potassium channel activity);GO:0005887(integral component of plasma membrane);GO:0006811(ion transport);GO:0006813(potassium ion transport);GO:0016020(membrane);GO:0016021(integral component of membrane);GO:0022841(potassium ion leak channel activity);GO:0030322(stabilization of membrane potential);GO:0034765(regulation of ion transmembran…	NA	K04922	NA	potassium channel, subfamily K, member 13 [Source:MGI Symbol;Acc:MGI:2384976]	protein_coding	R_MMU_5576886(Phase_4_resting_membrane_potential);R_MMU_1296346(Tandem_pore_domain_potassium_channels);R_MMU_5576891(Cardiac_conduction);R_MMU_1299287(Tandem_pore_domain_halothane_inhibited_K+_channel_(THIK));R_MMU_112316(Neuronal_System);R_MMU_1296071(Potassium_Channels);R_MMU_397014(Muscle_contraction)	0.484397	10.7518	0.0450528	-4.47224	5.72033e-68	2.71496e-66	down	yes
ENSMUSG00000043740	B430306N03Rik	320148	ENSMUST00000049614;ENSMUST00000129825;ENSMUST00000124205	GO:0009986(cell surface);GO:0016020(membrane);GO:0016021(integral component of membrane);GO:0038023(signaling receptor activity);GO:0045088(regulation of innate immune response);GO:0045088(regulation of innate immune response)	NA	NA	NA	RIKEN cDNA B430306N03 gene [Source:MGI Symbol;Acc:MGI:2443478]	protein_coding;nonsense_mediated_decay;retained_intron	NA	1.5688	25.3942	0.061778	-4.01676	8.13455e-68	3.84599e-66	down	yes
ENSMUSG00000022667	Cd200r1	57781	ENSMUST00000057488;ENSMUST00000134625;ENSMUST00000231633	GO:0005515(protein binding);GO:0005886(plasma membrane);GO:0009897(external side of plasma membrane);GO:0009986(cell surface);GO:0016020(membrane);GO:0016021(integral component of membrane);GO:0032715(negative regulation of interleukin-6 production);GO:0034113(heterotypic cell-cell adhesion);GO:0038023(signaling receptor activity);GO:0043235(receptor complex);GO:0086080(protein binding involved i…	05167(Kaposi sarcoma-associated herpesvirus infection);05167(Kaposi sarcoma-associated herpesvirus infection)	K21668	NA	CD200 receptor 1 [Source:MGI Symbol;Acc:MGI:1889024]	protein_coding;nonsense_mediated_decay	NA	0.776649	14.873	0.0522185	-4.25929	1.19642e-67	5.63505e-66	down	yes
ENSMUSG00000030747	Dgat2	67800	ENSMUST00000033001;ENSMUST00000207894	GO:0003846(2-acylglycerol O-acyltransferase activity);GO:0004144(diacylglycerol O-acyltransferase activity);GO:0005737(cytoplasm);GO:0005739(mitochondrion);GO:0005783(endoplasmic reticulum);GO:0005789(endoplasmic reticulum membrane);GO:0005811(lipid droplet);GO:0006071(glycerol metabolic process);GO:0006629(lipid metabolic process);GO:0006640(monoacylglycerol biosynthetic process);GO:0006651(diac…	00561(Glycerolipid metabolism);04975(Fat digestion and absorption);04975(Fat digestion and absorption)	K11160	2.3.1.75;EC:2.3.1.20	diacylglycerol O-acyltransferase 2 [Source:MGI Symbol;Acc:MGI:1915050]	protein_coding;retained_intron	R_MMU_556833(Metabolism_of_lipids);R_MMU_1430728(Metabolism);R_MMU_1483257(Phospholipid_metabolism);R_MMU_1482883(Acyl_chain_remodeling_of_DAG_and_TAG);R_MMU_8979227(Triglyceride_metabolism);R_MMU_75109(Triglyceride_biosynthesis);R_MMU_1483206(Glycerophospholipid_biosynthesis)	0.380355	9.09093	0.041839	-4.57901	1.78634e-67	8.34977e-66	down	yes
ENSMUSG00000032691	Nlrp3	216799	ENSMUST00000101148;ENSMUST00000149126	GO:0000139(Golgi membrane);GO:0000166(nucleotide binding);GO:0002374(cytokine secretion involved in immune response);GO:0002376(immune system process);GO:0002523(leukocyte migration involved in inflammatory response);GO:0002674(negative regulation of acute inflammatory response);GO:0002830(positive regulation of type 2 immune response);GO:0005515(protein binding);GO:0005524(ATP binding);GO:000557…	04217(Necroptosis);04621(NOD-like receptor signaling pathway);04625(C-type lectin receptor signaling pathway);05133(Pertussis);05164(Influenza A);05164(Influenza A)	K12800	NA	NLR family, pyrin domain containing 3 [Source:MGI Symbol;Acc:MGI:2653833]	protein_coding	R_MMU_622312(Inflammasomes);R_MMU_168643(Nucleotide_binding_domain,_leucine_rich_repeat_containing_receptor_(NLR)_signaling_pathways);R_MMU_597592(Post_translational_protein_modification);R_MMU_392499(Metabolism_of_proteins);R_MMU_168256(Immune_System);R_MMU_5688426(Deubiquitination);R_MMU_844456(The_NLRP3_inflammasome);R_MMU_5689901(Metalloprotease_DUBs);R_MMU_168249(Innate_Immune_System)	0.515237	10.27	0.0501692	-4.31705	1.97298e-67	9.18738e-66	down	yes
ENSMUSG00000019055	Plod1	18822	ENSMUST00000019199;ENSMUST00000105712;ENSMUST00000132075;ENSMUST00000149129;ENSMUST00000124292	GO:0001666(response to hypoxia);GO:0005506(iron ion binding);GO:0005515(protein binding);GO:0005783(endoplasmic reticulum);GO:0008198(ferrous iron binding);GO:0008475(procollagen-lysine 5-dioxygenase activity);GO:0008544(epidermis development);GO:0016020(membrane);GO:0016491(oxidoreductase activity);GO:0016705(oxidoreductase activity, acting on paired donors, with incorporation or reduction of mo…	00310(Lysine degradation);00310(Lysine degradation)	K00473	EC:1.14.11.4	procollagen-lysine, 2-oxoglutarate 5-dioxygenase 1 [Source:MGI Symbol;Acc:MGI:99907]	protein_coding;processed_transcript;retained_intron	R_MMU_1650814(Collagen_biosynthesis_and_modifying_enzymes);R_MMU_1474244(Extracellular_matrix_organization);R_MMU_1474290(Collagen_formation)	1.26252	20.162	0.0626188	-3.99726	2.07917e-67	9.64545e-66	down	yes
ENSMUSG00000037306	Man1c1	230815	ENSMUST00000054096;ENSMUST00000038628;ENSMUST00000176606	GO:0000139(Golgi membrane);GO:0003824(catalytic activity);GO:0004571(mannosyl-oligosaccharide 1,2-alpha-mannosidase activity);GO:0005509(calcium ion binding);GO:0005783(endoplasmic reticulum);GO:0005794(Golgi apparatus);GO:0006013(mannose metabolic process);GO:0006491(N-glycan processing);GO:0008152(metabolic process);GO:0016020(membrane);GO:0016021(integral component of membrane);GO:0016787(hydr…	00510(N-Glycan biosynthesis);04141(Protein processing in endoplasmic reticulum);04141(Protein processing in endoplasmic reticulum)	K01230	EC:3.2.1.113	mannosidase, alpha, class 1C, member 1 [Source:MGI Symbol;Acc:MGI:2446214]	protein_coding;retained_intron	R_MMU_964739(N_glycan_trimming_and_elongation_in_the_cis_Golgi);R_MMU_948021(Transport_to_the_Golgi_and_subsequent_modification);R_MMU_597592(Post_translational_protein_modification);R_MMU_392499(Metabolism_of_proteins);R_MMU_446203(Asparagine_N_linked_glycosylation);R_MMU_964827(Progressive_trimming_of_alpha_1,2_linked_mannose_residues_from_Man9/8/7GlcNAc2_to_produce_Man5GlcNAc2)	0.378227	7.40899	0.0510497	-4.29195	3.23645e-67	1.4958e-65	down	yes
ENSMUSG00000039005	Tlr4	21898	ENSMUST00000048096;ENSMUST00000147008;ENSMUST00000143580;ENSMUST00000107365	GO:0000187(activation of MAPK activity);GO:0001530(lipopolysaccharide binding);GO:0001726(ruffle);GO:0001774(microglial cell activation);GO:0001875(lipopolysaccharide immune receptor activity);GO:0001891(phagocytic cup);GO:0002218(activation of innate immune response);GO:0002224(toll-like receptor signaling pathway);GO:0002322(B cell proliferation involved in immune response);GO:0002376(immune sy…	04064(NF-kappa B signaling pathway);04066(HIF-1 signaling pathway);04145(Phagosome);04151(PI3K-Akt signaling pathway);04217(Necroptosis);04620(Toll-like receptor signaling pathway);04621(NOD-like receptor signaling pathway);05132(Salmonella infection);05133(Pertussis);05134(Legionellosis);05140(Leishmaniasis);05142(Chagas disease (American trypanosomiasis));05144(Malaria);05145(Toxoplasmosis);051…	K10160	NA	toll-like receptor 4 [Source:MGI Symbol;Acc:MGI:96824]	protein_coding;processed_transcript	R_MMU_936964(Activation_of_IRF3/IRF7_mediated_by_TBK1/IKK_epsilon);R_MMU_166016(Toll_Like_Receptor_4_(TLR4)_Cascade);R_MMU_5357801(Programmed_Cell_Death);R_MMU_168181(Toll_Like_Receptor_7/8_(TLR7/8)_Cascade);R_MMU_5357769(Caspase_activation_via_extrinsic_apoptotic_signalling_pathway);R_MMU_2262752(Cellular_responses_to_stress);R_MMU_168898(Toll_like_Receptor_Cascades);R_MMU_9707616(Heme_signaling…	1.85256	28.8429	0.0642291	-3.96063	3.92208e-67	1.80591e-65	down	yes
ENSMUSG00000002332	Dhrs1	52585	ENSMUST00000002403;ENSMUST00000128802;ENSMUST00000155969;ENSMUST00000142043	GO:0003674(molecular_function);GO:0005739(mitochondrion);GO:0005743(mitochondrial inner membrane);GO:0005783(endoplasmic reticulum);GO:0008150(biological_process);GO:0016491(oxidoreductase activity);GO:0055114(oxidation-reduction process);GO:0055114(oxidation-reduction process)	NA	K11163	EC:1.1.-.-	dehydrogenase/reductase (SDR family) member 1 [Source:MGI Symbol;Acc:MGI:1196314]	protein_coding;retained_intron	NA	3.15317	49.5415	0.0636469	-3.97376	6.77449e-67	3.1077e-65	down	yes
ENSMUSG00000023274	Cd4	12504	ENSMUST00000024044;ENSMUST00000145818;ENSMUST00000151594;ENSMUST00000145977;ENSMUST00000130378	GO:0001816(cytokine production);GO:0001934(positive regulation of protein phosphorylation);GO:0002250(adaptive immune response);GO:0002376(immune system process);GO:0005102(signaling receptor binding);GO:0005515(protein binding);GO:0005788(endoplasmic reticulum lumen);GO:0005789(endoplasmic reticulum membrane);GO:0005886(plasma membrane);GO:0005887(integral component of plasma membrane);GO:000694…	04060(Cytokine-cytokine receptor interaction);04514(Cell adhesion molecules (CAMs));04612(Antigen processing and presentation);04640(Hematopoietic cell lineage);04658(Th1 and Th2 cell differentiation);04659(Th17 cell differentiation);04660(T cell receptor signaling pathway);05166(Human T-cell leukemia virus 1 infection);05170(Human immunodeficiency virus 1 infection);05340(Primary immunodeficienc…	K06454	NA	CD4 antigen [Source:MGI Symbol;Acc:MGI:88335]	protein_coding;processed_transcript;retained_intron	R_MMU_5653656(Vesicle_mediated_transport);R_MMU_6803157(Antimicrobial_peptides);R_MMU_202430(Translocation_of_ZAP_70_to_Immunological_synapse);R_MMU_449147(Signaling_by_Interleukins);R_MMU_202427(Phosphorylation_of_CD3_and_TCR_zeta_chains);R_MMU_449836(Other_interleukin_signaling);R_MMU_8856825(Cargo_recognition_for_clathrin_mediated_endocytosis);R_MMU_202433(Generation_of_second_messenger_molecu…	1.2796	21.2378	0.0602514	-4.05286	8.8527e-67	4.04601e-65	down	yes
ENSMUSG00000062866	Phactr2	215789	ENSMUST00000105545;ENSMUST00000105543;ENSMUST00000105546	GO:0003779(actin binding);GO:0004864(protein phosphatase inhibitor activity);GO:0005575(cellular_component);GO:0030036(actin cytoskeleton organization);GO:0032515(negative regulation of phosphoprotein phosphatase activity);GO:0032515(negative regulation of phosphoprotein phosphatase activity)	NA	NA	NA	phosphatase and actin regulator 2 [Source:MGI Symbol;Acc:MGI:2446138]	protein_coding	R_MMU_109582(Hemostasis);R_MMU_76002(Platelet_activation,_signaling_and_aggregation);R_MMU_114608(Platelet_degranulation);R_MMU_76005(Response_to_elevated_platelet_cytosolic_Ca2+)	0.194032	3.68316	0.0526809	-4.24658	1.55015e-66	7.03268e-65	down	yes
ENSMUSG00000028337	Coro2a	107684	ENSMUST00000107756;ENSMUST00000135062;ENSMUST00000127304;ENSMUST00000139179;ENSMUST00000129121	GO:0003779(actin binding);GO:0005515(protein binding);GO:0005903(brush border);GO:0017053(transcriptional repressor complex);GO:0051015(actin filament binding);GO:0051015(actin filament binding)	NA	K13887	NA	coronin, actin binding protein 2A [Source:MGI Symbol;Acc:MGI:1345966]	protein_coding;processed_transcript;retained_intron	NA	0.344056	6.58191	0.052273	-4.25779	2.78762e-66	1.26005e-64	down	yes
ENSMUSG00000068036	Afdn	17356	ENSMUST00000137495;ENSMUST00000137503;ENSMUST00000124922;ENSMUST00000170827;ENSMUST00000137784;ENSMUST00000150848;ENSMUST00000139347;ENSMUST00000123030;ENSMUST00000137708;ENSMUST00000133422;ENSMUST00000139666;ENSMUST00000124188;ENSMUST00000156591;ENSMUST00000239324;ENSMUST00000141640	GO:0005515(protein binding);GO:0005654(nucleoplasm);GO:0005737(cytoplasm);GO:0005829(cytosol);GO:0005886(plasma membrane);GO:0005911(cell-cell junction);GO:0005912(adherens junction);GO:0007155(cell adhesion);GO:0007165(signal transduction);GO:0010628(positive regulation of gene expression);GO:0016607(nuclear speck);GO:0017016(Ras GTPase binding);GO:0021537(telencephalon development);GO:0021987(c…	04014(Ras signaling pathway);04015(Rap1 signaling pathway);04024(cAMP signaling pathway);04520(Adherens junction);04530(Tight junction);04670(Leukocyte transendothelial migration);04670(Leukocyte transendothelial migration)	K05702	NA	afadin, adherens junction formation factor [Source:MGI Symbol;Acc:MGI:1314653]	processed_transcript;retained_intron;protein_coding	R_MMU_421270(Cell_cell_junction_organization);R_MMU_446728(Cell_junction_organization);R_MMU_418990(Adherens_junctions_interactions);R_MMU_1500931(Cell_Cell_communication)	0.238525	4.47548	0.0532959	-4.22983	3.19761e-66	1.44009e-64	down	yes
ENSMUSG00000019838	Slc16a10	72472	ENSMUST00000092566;ENSMUST00000213827;ENSMUST00000217252;ENSMUST00000213488	GO:0005886(plasma membrane);GO:0005887(integral component of plasma membrane);GO:0006590(thyroid hormone generation);GO:0015173(aromatic amino acid transmembrane transporter activity);GO:0015349(thyroid hormone transmembrane transporter activity);GO:0015801(aromatic amino acid transport);GO:0016020(membrane);GO:0016021(integral component of membrane);GO:0016323(basolateral plasma membrane);GO:002…	04919(Thyroid hormone signaling pathway);04974(Protein digestion and absorption);04974(Protein digestion and absorption)	K08187	NA	solute carrier family 16 (monocarboxylic acid transporters), member 10 [Source:MGI Symbol;Acc:MGI:1919722]	protein_coding;processed_transcript	R_MMU_425393(Transport_of_inorganic_cations/anions_and_amino_acids/oligopeptides);R_MMU_425407(SLC_mediated_transmembrane_transport);R_MMU_382551(Transport_of_small_molecules);R_MMU_352230(Amino_acid_transport_across_the_plasma_membrane)	1.69488	25.4208	0.0666731	-3.90675	3.69982e-66	1.66021e-64	down	yes
ENSMUSG00000025492	Ifitm3	66141	ENSMUST00000026565	GO:0002376(immune system process);GO:0005634(nucleus);GO:0005737(cytoplasm);GO:0005764(lysosome);GO:0005765(lysosomal membrane);GO:0005768(endosome);GO:0005783(endoplasmic reticulum);GO:0005886(plasma membrane);GO:0006898(receptor-mediated endocytosis);GO:0008285(negative regulation of cell population proliferation);GO:0009615(response to virus);GO:0009986(cell surface);GO:0016020(membrane);GO:00…	NA	K06566	NA	interferon induced transmembrane protein 3 [Source:MGI Symbol;Acc:MGI:1913391]	protein_coding	R_MMU_198933(Immunoregulatory_interactions_between_a_Lymphoid_and_a_non_Lymphoid_cell);R_MMU_168256(Immune_System);R_MMU_1280218(Adaptive_Immune_System)	9.59782	151.195	0.0634797	-3.97756	5.01165e-66	2.24071e-64	down	yes
ENSMUSG00000021190	Lgmn	19141	ENSMUST00000021607;ENSMUST00000110020;ENSMUST00000146499	GO:0003014(renal system process);GO:0004197(cysteine-type endopeptidase activity);GO:0005576(extracellular region);GO:0005737(cytoplasm);GO:0005764(lysosome);GO:0005770(late endosome);GO:0006508(proteolysis);GO:0006624(vacuolar protein processing);GO:0007613(memory);GO:0008233(peptidase activity);GO:0008234(cysteine-type peptidase activity);GO:0008284(positive regulation of cell population prolif…	04142(Lysosome);04612(Antigen processing and presentation);04612(Antigen processing and presentation)	K01369	EC:3.4.22.34	legumain [Source:MGI Symbol;Acc:MGI:1330838]	protein_coding;retained_intron	R_MMU_168898(Toll_like_Receptor_Cascades);R_MMU_168256(Immune_System);R_MMU_2132295(MHC_class_II_antigen_presentation);R_MMU_1679131(Trafficking_and_processing_of_endosomal_TLR);R_MMU_168249(Innate_Immune_System);R_MMU_1280218(Adaptive_Immune_System)	26.3778	371.888	0.0709293	-3.81747	5.72067e-66	2.54848e-64	down	yes
ENSMUSG00000069919	Hba-a1	15122	ENSMUST00000093209;ENSMUST00000142555	GO:0001701(in utero embryonic development);GO:0004601(peroxidase activity);GO:0005344(oxygen carrier activity);GO:0005506(iron ion binding);GO:0005615(extracellular space);GO:0005833(hemoglobin complex);GO:0009617(response to bacterium);GO:0015671(oxygen transport);GO:0019825(oxygen binding);GO:0020037(heme binding);GO:0022627(cytosolic small ribosomal subunit);GO:0031720(haptoglobin binding);GO:…	05143(African trypanosomiasis);05144(Malaria);05144(Malaria)	K13822	NA	hemoglobin alpha, adult chain 1 [Source:MGI Symbol;Acc:MGI:96015]	protein_coding;retained_intron	R_MMU_1247673(Erythrocytes_take_up_oxygen_and_release_carbon_dioxide);R_MMU_5653656(Vesicle_mediated_transport);R_MMU_9711123(Cellular_response_to_chemical_stress);R_MMU_2262752(Cellular_responses_to_stress);R_MMU_9707616(Heme_signaling);R_MMU_8953897(Cellular_responses_to_external_stimuli);R_MMU_2173782(Binding_and_Uptake_of_Ligands_by_Scavenger_Receptors);R_MMU_1237044(Erythrocytes_take_up_carb…	49.9345	705.026	0.0708265	-3.81957	6.71465e-66	2.98053e-64	down	yes
ENSMUSG00000030760	Acer3	66190	ENSMUST00000033020;ENSMUST00000137899;ENSMUST00000151258;ENSMUST00000206182	GO:0000139(Golgi membrane);GO:0005509(calcium ion binding);GO:0005783(endoplasmic reticulum);GO:0005789(endoplasmic reticulum membrane);GO:0005794(Golgi apparatus);GO:0006629(lipid metabolic process);GO:0006665(sphingolipid metabolic process);GO:0006672(ceramide metabolic process);GO:0006954(inflammatory response);GO:0008270(zinc ion binding);GO:0008284(positive regulation of cell population prol…	00600(Sphingolipid metabolism);00600(Sphingolipid metabolism)	K04711	EC:3.5.1.-	alkaline ceramidase 3 [Source:MGI Symbol;Acc:MGI:1913440]	protein_coding;nonsense_mediated_decay;retained_intron	R_MMU_556833(Metabolism_of_lipids);R_MMU_1430728(Metabolism);R_MMU_1660661(Sphingolipid_de_novo_biosynthesis);R_MMU_428157(Sphingolipid_metabolism)	0.525147	8.05545	0.0651915	-3.93917	8.98438e-66	3.97374e-64	down	yes
ENSMUSG00000031875	Cmtm3	68119	ENSMUST00000034343;ENSMUST00000212139;ENSMUST00000211996;ENSMUST00000212399;ENSMUST00000212734;ENSMUST00000212081;ENSMUST00000211885	GO:0001835(blastocyst hatching);GO:0005125(cytokine activity);GO:0005515(protein binding);GO:0005615(extracellular space);GO:0005737(cytoplasm);GO:0005829(cytosol);GO:0006935(chemotaxis);GO:0007165(signal transduction);GO:0016020(membrane);GO:0016021(integral component of membrane);GO:0031410(cytoplasmic vesicle);GO:0031965(nuclear membrane);GO:0050861(positive regulation of B cell receptor signa…	NA	NA	NA	CKLF-like MARVEL transmembrane domain containing 3 [Source:MGI Symbol;Acc:MGI:2447162]	protein_coding;retained_intron	NA	1.83736	29.3018	0.0627048	-3.99528	1.19866e-65	5.28265e-64	down	yes
ENSMUSG00000038267	Slc22a23	73102	ENSMUST00000040336;ENSMUST00000148390;ENSMUST00000145038;ENSMUST00000128392	GO:0006811(ion transport);GO:0016020(membrane);GO:0016021(integral component of membrane);GO:0022857(transmembrane transporter activity);GO:0055085(transmembrane transport);GO:0055085(transmembrane transport)	NA	K08215	NA	solute carrier family 22, member 23 [Source:MGI Symbol;Acc:MGI:1920352]	protein_coding;nonsense_mediated_decay;retained_intron	NA	0.55059	9.23364	0.0596287	-4.06785	4.26117e-65	1.87128e-63	down	yes
ENSMUSG00000004508	Gab2	14389	ENSMUST00000004622;ENSMUST00000206791	GO:0005068(transmembrane receptor protein tyrosine kinase adaptor activity);GO:0005737(cytoplasm);GO:0005886(plasma membrane);GO:0007169(transmembrane receptor protein tyrosine kinase signaling pathway);GO:0008284(positive regulation of cell population proliferation);GO:0030316(osteoclast differentiation);GO:0030316(osteoclast differentiation)	04014(Ras signaling pathway);04071(Sphingolipid signaling pathway);04072(Phospholipase D signaling pathway);04380(Osteoclast differentiation);04664(Fc epsilon RI signaling pathway);04666(Fc gamma R-mediated phagocytosis);05220(Chronic myeloid leukemia);05220(Chronic myeloid leukemia)	K08091	NA	growth factor receptor bound protein 2-associated protein 2 [Source:MGI Symbol;Acc:MGI:1333854]	protein_coding	NA	0.682817	11.0773	0.061641	-4.01996	6.19654e-65	2.70195e-63	down	yes
ENSMUSG00000030272	Camk1	52163	ENSMUST00000153067;ENSMUST00000032409;ENSMUST00000156512;ENSMUST00000156853;ENSMUST00000149497	GO:0000166(nucleotide binding);GO:0003824(catalytic activity);GO:0004672(protein kinase activity);GO:0004674(protein serine/threonine kinase activity);GO:0004683(calmodulin-dependent protein kinase activity);GO:0005515(protein binding);GO:0005516(calmodulin binding);GO:0005524(ATP binding);GO:0005634(nucleus);GO:0005737(cytoplasm);GO:0006468(protein phosphorylation);GO:0006913(nucleocytoplasmic t…	04020(Calcium signaling pathway);04921(Oxytocin signaling pathway);04925(Aldosterone synthesis and secretion);05214(Glioma);05214(Glioma)	K08794	EC:2.7.11.17	calcium/calmodulin-dependent protein kinase I [Source:MGI Symbol;Acc:MGI:1098535]	retained_intron;protein_coding	R_MMU_112315(Transmission_across_Chemical_Synapses);R_MMU_438064(Post_NMDA_receptor_activation_events);R_MMU_442755(Activation_of_NMDA_receptors_and_postsynaptic_events);R_MMU_112314(Neurotransmitter_receptors_and_postsynaptic_signal_transmission);R_MMU_112316(Neuronal_System);R_MMU_9619229(Activation_of_RAC1_downstream_of_NMDARs)	0.436739	7.78445	0.056104	-4.15575	6.58862e-65	2.8628e-63	down	yes
ENSMUSG00000021069	Pygl	110095	ENSMUST00000071250;ENSMUST00000222093;ENSMUST00000162613;ENSMUST00000161840	GO:0000166(nucleotide binding);GO:0002060(purine nucleobase binding);GO:0003824(catalytic activity);GO:0004645(1,4-alpha-oligoglucan phosphorylase activity);GO:0005515(protein binding);GO:0005524(ATP binding);GO:0005737(cytoplasm);GO:0005975(carbohydrate metabolic process);GO:0005977(glycogen metabolic process);GO:0005980(glycogen catabolic process);GO:0006015(5-phosphoribose 1-diphosphate biosyn…	00500(Starch and sucrose metabolism);04217(Necroptosis);04910(Insulin signaling pathway);04922(Glucagon signaling pathway);04931(Insulin resistance);04931(Insulin resistance)	K00688	EC:2.4.1.1	liver glycogen phosphorylase [Source:MGI Symbol;Acc:MGI:97829]	protein_coding;retained_intron	R_MMU_70221(Glycogen_breakdown_(glycogenolysis));R_MMU_8982491(Glycogen_metabolism);R_MMU_71387(Metabolism_of_carbohydrates);R_MMU_1430728(Metabolism);R_MMU_168256(Immune_System);R_MMU_6798695(Neutrophil_degranulation);R_MMU_168249(Innate_Immune_System)	1.55901	22.8055	0.0683609	-3.87068	8.74055e-65	3.78451e-63	down	yes
ENSMUSG00000019539	Rcn3	52377	ENSMUST00000211352;ENSMUST00000210355;ENSMUST00000019683;ENSMUST00000210615;ENSMUST00000210527	GO:0005509(calcium ion binding);GO:0005783(endoplasmic reticulum);GO:0005788(endoplasmic reticulum lumen);GO:0009306(protein secretion);GO:0010952(positive regulation of peptidase activity);GO:0015031(protein transport);GO:0032964(collagen biosynthetic process);GO:0036503(ERAD pathway);GO:0043129(surfactant homeostasis);GO:0046872(metal ion binding);GO:0051896(regulation of protein kinase B signa…	NA	NA	NA	reticulocalbin 3, EF-hand calcium binding domain [Source:MGI Symbol;Acc:MGI:1277122]	protein_coding;retained_intron	NA	0.928005	18.6227	0.0498318	-4.32679	1.2009e-64	5.18153e-63	down	yes
ENSMUSG00000022562	Oplah	75475	ENSMUST00000210024;ENSMUST00000164189;ENSMUST00000163127;ENSMUST00000169664;ENSMUST00000165279;ENSMUST00000170261;ENSMUST00000023222;ENSMUST00000170063;ENSMUST00000171340	GO:0000166(nucleotide binding);GO:0003824(catalytic activity);GO:0005524(ATP binding);GO:0005829(cytosol);GO:0006749(glutathione metabolic process);GO:0016787(hydrolase activity);GO:0017168(5-oxoprolinase (ATP-hydrolyzing) activity);GO:0042802(identical protein binding);GO:0042802(identical protein binding)	00480(Glutathione metabolism);00480(Glutathione metabolism)	K01469	EC:3.5.2.9	5-oxoprolinase (ATP-hydrolysing) [Source:MGI Symbol;Acc:MGI:1922725]	protein_coding;retained_intron	R_MMU_1430728(Metabolism);R_MMU_156590(Glutathione_conjugation);R_MMU_156580(Phase_II_Conjugation_of_compounds);R_MMU_174403(Glutathione_synthesis_and_recycling);R_MMU_211859(Biological_oxidations)	0.225762	4.70387	0.0479949	-4.38098	6.14699e-64	2.64299e-62	down	yes
ENSMUSG00000038740	Mvb12b	72543	ENSMUST00000041555;ENSMUST00000195203;ENSMUST00000146892	GO:0000813(ESCRT I complex);GO:0005634(nucleus);GO:0005768(endosome);GO:0005769(early endosome);GO:0005770(late endosome);GO:0005829(cytosol);GO:0005886(plasma membrane);GO:0008289(lipid binding);GO:0015031(protein transport);GO:0016020(membrane);GO:0019075(virus maturation);GO:0031902(late endosome membrane);GO:0031982(vesicle);GO:0042058(regulation of epidermal growth factor receptor signaling …	04144(Endocytosis);04144(Endocytosis)	K12186	NA	multivesicular body subunit 12B [Source:MGI Symbol;Acc:MGI:1919793]	protein_coding;retained_intron;processed_transcript	R_MMU_5653656(Vesicle_mediated_transport);R_MMU_917729(Endosomal_Sorting_Complex_Required_For_Transport_(ESCRT));R_MMU_199991(Membrane_Trafficking)	0.312359	5.30267	0.058906	-4.08544	7.49417e-64	3.21104e-62	down	yes
ENSMUSG00000026223	Itm2c	64294	ENSMUST00000027425;ENSMUST00000139837;ENSMUST00000185569	GO:0001540(amyloid-beta binding);GO:0005524(ATP binding);GO:0005764(lysosome);GO:0005765(lysosomal membrane);GO:0005794(Golgi apparatus);GO:0005886(plasma membrane);GO:0010977(negative regulation of neuron projection development);GO:0016020(membrane);GO:0016021(integral component of membrane);GO:0030182(neuron differentiation);GO:0042985(negative regulation of amyloid precursor protein biosynthet…	NA	K18265	NA	integral membrane protein 2C [Source:MGI Symbol;Acc:MGI:1927594]	protein_coding;retained_intron	NA	9.29982	125.298	0.0742217	-3.75202	7.62175e-64	3.25441e-62	down	yes
ENSMUSG00000034557	Zfyve9	230597	ENSMUST00000106657;ENSMUST00000106658	GO:0005515(protein binding);GO:0005545(1-phosphatidylinositol binding);GO:0005737(cytoplasm);GO:0005768(endosome);GO:0005769(early endosome);GO:0005829(cytosol);GO:0007179(transforming growth factor beta receptor signaling pathway);GO:0016020(membrane);GO:0016197(endosomal transport);GO:0017015(regulation of transforming growth factor beta receptor signaling pathway);GO:0019904(protein domain spe…	04144(Endocytosis);04350(TGF-beta signaling pathway);04350(TGF-beta signaling pathway)	K04679	NA	zinc finger, FYVE domain containing 9 [Source:MGI Symbol;Acc:MGI:2652838]	protein_coding	R_MMU_170834(Signaling_by_TGF_beta_Receptor_Complex);R_MMU_2173789(TGF_beta_receptor_signaling_activates_SMADs);R_MMU_9006936(Signaling_by_TGFB_family_members);R_MMU_162582(Signal_Transduction)	0.247882	4.81922	0.0514361	-4.28107	1.28509e-63	5.46826e-62	down	yes
ENSMUSG00000051343	Rab11fip5	52055	ENSMUST00000204087;ENSMUST00000060837	GO:0000139(Golgi membrane);GO:0005737(cytoplasm);GO:0005739(mitochondrion);GO:0005741(mitochondrial outer membrane);GO:0005768(endosome);GO:0005769(early endosome);GO:0005794(Golgi apparatus);GO:0015031(protein transport);GO:0016020(membrane);GO:0017137(Rab GTPase binding);GO:0030141(secretory granule);GO:0030658(transport vesicle membrane);GO:0031410(cytoplasmic vesicle);GO:0031901(early endosom…	04144(Endocytosis);04144(Endocytosis)	K12484	NA	RAB11 family interacting protein 5 (class I) [Source:MGI Symbol;Acc:MGI:1098586]	protein_coding	NA	0.253573	4.92288	0.051509	-4.27903	2.94023e-63	1.24682e-61	down	yes
ENSMUSG00000020654	Adcy3	104111	ENSMUST00000020984;ENSMUST00000152065;ENSMUST00000152792;ENSMUST00000127110;ENSMUST00000124505;ENSMUST00000150944	GO:0000166(nucleotide binding);GO:0004016(adenylate cyclase activity);GO:0005515(protein binding);GO:0005516(calmodulin binding);GO:0005524(ATP binding);GO:0005634(nucleus);GO:0005737(cytoplasm);GO:0005794(Golgi apparatus);GO:0005886(plasma membrane);GO:0005887(integral component of plasma membrane);GO:0005929(cilium);GO:0006171(cAMP biosynthetic process);GO:0007189(adenylate cyclase-activating G…	00230(Purine metabolism);01522(Endocrine resistance);04015(Rap1 signaling pathway);04020(Calcium signaling pathway);04022(cGMP-PKG signaling pathway);04024(cAMP signaling pathway);04062(Chemokine signaling pathway);04072(Phospholipase D signaling pathway);04114(Oocyte meiosis);04211(Longevity regulating pathway);04213(Longevity regulating pathway - multiple species);04261(Adrenergic signaling in …	K08043	EC:4.6.1.1	adenylate cyclase 3 [Source:MGI Symbol;Acc:MGI:99675]	protein_coding;retained_intron	R_MMU_112040(G_protein_mediated_events);R_MMU_112315(Transmission_across_Chemical_Synapses);R_MMU_170670(Adenylate_cyclase_inhibitory_pathway);R_MMU_111997(CaM_pathway);R_MMU_5358351(Signaling_by_Hedgehog);R_MMU_977443(GABA_receptor_activation);R_MMU_977444(GABA_B_receptor_activation);R_MMU_111931(PKA_mediated_phosphorylation_of_CREB);R_MMU_5610787(Hedgehog_'off'_state);R_MMU_112314(Neurotransmit…	1.79389	24.9581	0.0718761	-3.79834	5.05313e-63	2.13547e-61	down	yes
ENSMUSG00000034664	Itga2b	16399	ENSMUST00000103086;ENSMUST00000134735;ENSMUST00000128752;ENSMUST00000130757;ENSMUST00000131247;ENSMUST00000124767;ENSMUST00000149519	GO:0002687(positive regulation of leukocyte migration);GO:0005886(plasma membrane);GO:0005925(focal adhesion);GO:0007155(cell adhesion);GO:0007160(cell-matrix adhesion);GO:0007229(integrin-mediated signaling pathway);GO:0008305(integrin complex);GO:0009897(external side of plasma membrane);GO:0009986(cell surface);GO:0016020(membrane);GO:0016021(integral component of membrane);GO:0042802(identica…	04015(Rap1 signaling pathway);04151(PI3K-Akt signaling pathway);04510(Focal adhesion);04512(ECM-receptor interaction);04611(Platelet activation);04640(Hematopoietic cell lineage);04810(Regulation of actin cytoskeleton);05165(Human papillomavirus infection);05200(Pathways in cancer);05222(Small cell lung cancer);05410(Hypertrophic cardiomyopathy (HCM));05412(Arrhythmogenic right ventricular cardio…	K06476	NA	integrin alpha 2b [Source:MGI Symbol;Acc:MGI:96601]	protein_coding;processed_transcript	R_MMU_373760(L1CAM_interactions);R_MMU_76009(Platelet_Aggregation_(Plug_Formation));R_MMU_354192(Integrin_signaling);R_MMU_5683057(MAPK_family_signaling_cascades);R_MMU_5673001(RAF/MAP_kinase_cascade);R_MMU_109582(Hemostasis);R_MMU_354194(GRB2:SOS_provides_linkage_to_MAPK_signaling_for_Integrins);R_MMU_1474244(Extracellular_matrix_organization);R_MMU_76002(Platelet_activation,_signaling_and_aggre…	0.423193	7.37626	0.0573723	-4.1235	5.50075e-63	2.3167e-61	down	yes
ENSMUSG00000089942	Pira2	18725	ENSMUST00000108615	GO:0003674(molecular_function);GO:0005575(cellular_component);GO:0008150(biological_process)	04380(Osteoclast differentiation)	K06512	NA	paired-Ig-like receptor A2 [Source:MGI Symbol;Acc:MGI:1195970]	protein_coding	NA	12.089	156.448	0.0772712	-3.69392	1.32366e-62	5.55579e-61	down	yes
ENSMUSG00000034438	Gbp8	76074	ENSMUST00000198326;ENSMUST00000112718;ENSMUST00000199483;ENSMUST00000031235	GO:0003924(GTPase activity);GO:0005525(GTP binding);GO:0020005(symbiont-containing vacuole membrane);GO:0031410(cytoplasmic vesicle);GO:0042832(defense response to protozoan);GO:0050830(defense response to Gram-positive bacterium);GO:0071346(cellular response to interferon-gamma);GO:0071346(cellular response to interferon-gamma)	NA	K20908	NA	guanylate-binding protein 8 [Source:MGI Symbol;Acc:MGI:1923324]	retained_intron;protein_coding;processed_transcript	NA	4.26658	57.6369	0.0740251	-3.75584	1.60106e-62	6.6973e-61	down	yes
ENSMUSG00000050708	Ftl1	14325	ENSMUST00000210106;ENSMUST00000094434;ENSMUST00000211500;ENSMUST00000211694;ENSMUST00000210375	GO:0006826(iron ion transport);GO:0006879(cellular iron ion homeostasis);GO:0008199(ferric iron binding);GO:0046872(metal ion binding);GO:0046872(metal ion binding)	04216(Ferroptosis);04217(Necroptosis);04978(Mineral absorption);04978(Mineral absorption)	K13625	NA	ferritin light polypeptide 1 [Source:MGI Symbol;Acc:MGI:95589]	nonsense_mediated_decay;protein_coding;retained_intron;processed_transcript	NA	362.011	4620.68	0.0783459	-3.674	2.14687e-62	8.95011e-61	down	yes
ENSMUSG00000026814	Eng	13805	ENSMUST00000167841;ENSMUST00000113272;ENSMUST00000192455;ENSMUST00000009705;ENSMUST00000156306;ENSMUST00000139770	GO:0000122(negative regulation of transcription by RNA polymerase II);GO:0001300(chronological cell aging);GO:0001525(angiogenesis);GO:0001569(branching involved in blood vessel morphogenesis);GO:0001570(vasculogenesis);GO:0001666(response to hypoxia);GO:0001837(epithelial to mesenchymal transition);GO:0001934(positive regulation of protein phosphorylation);GO:0001937(negative regulation of endot…	NA	K06526	NA	endoglin [Source:MGI Symbol;Acc:MGI:95392]	protein_coding;retained_intron;processed_transcript	NA	0.724442	11.6588	0.0621368	-4.00841	2.70844e-62	1.12532e-60	down	yes
ENSMUSG00000041362	Shtn1	71653	ENSMUST00000047511;ENSMUST00000237215;ENSMUST00000163821	GO:0005515(protein binding);GO:0005737(cytoplasm);GO:0005856(cytoskeleton);GO:0005874(microtubule);GO:0005875(microtubule associated complex);GO:0006930(substrate-dependent cell migration, cell extension);GO:0007265(Ras protein signal transduction);GO:0007275(multicellular organism development);GO:0007409(axonogenesis);GO:0015630(microtubule cytoskeleton);GO:0019894(kinesin binding);GO:0030027(la…	NA	NA	NA	shootin 1 [Source:MGI Symbol;Acc:MGI:1918903]	protein_coding;retained_intron	NA	0.177389	3.72924	0.047567	-4.39389	6.43434e-62	2.65551e-60	down	yes
ENSMUSG00000039585	Myo9a	270163	ENSMUST00000128341;ENSMUST00000136740;ENSMUST00000126631;ENSMUST00000127933;ENSMUST00000151167;ENSMUST00000130497;ENSMUST00000135298	GO:0000166(nucleotide binding);GO:0003774(motor activity);GO:0003779(actin binding);GO:0005096(GTPase activator activity);GO:0005515(protein binding);GO:0005524(ATP binding);GO:0005737(cytoplasm);GO:0007165(signal transduction);GO:0016020(membrane);GO:0016021(integral component of membrane);GO:0016459(myosin complex);GO:0030054(cell junction);GO:0030426(growth cone);GO:0034329(cell junction assem…	NA	K10360	NA	myosin IXa [Source:MGI Symbol;Acc:MGI:107735]	protein_coding;retained_intron	R_MMU_8980692(RHOA_GTPase_cycle);R_MMU_9012999(RHO_GTPase_cycle);R_MMU_9013424(RHOV_GTPase_cycle);R_MMU_9013026(RHOB_GTPase_cycle);R_MMU_9716542(Signaling_by_Rho_GTPases,_Miro_GTPases_and_RHOBTB3);R_MMU_194315(Signaling_by_Rho_GTPases);R_MMU_162582(Signal_Transduction)	2.40254	30.4268	0.0789612	-3.66271	1.31076e-61	5.39159e-60	down	yes
ENSMUSG00000026482	Rgl1	19731	ENSMUST00000111859;ENSMUST00000027760;ENSMUST00000149536;ENSMUST00000188395;ENSMUST00000111857	GO:0005085(guanyl-nucleotide exchange factor activity);GO:0007165(signal transduction);GO:0007264(small GTPase mediated signal transduction);GO:0008321(Ral guanyl-nucleotide exchange factor activity);GO:0008321(Ral guanyl-nucleotide exchange factor activity)	04014(Ras signaling pathway);04014(Ras signaling pathway)	K17635	NA	ral guanine nucleotide dissociation stimulator,-like 1 [Source:MGI Symbol;Acc:MGI:107484]	protein_coding;nonsense_mediated_decay;retained_intron	R_MMU_5683057(MAPK_family_signaling_cascades);R_MMU_5673001(RAF/MAP_kinase_cascade);R_MMU_162582(Signal_Transduction);R_MMU_5684996(MAPK1/MAPK3_signaling)	4.44043	56.0887	0.0791679	-3.65894	1.57527e-61	6.45807e-60	down	yes
ENSMUSG00000024187	Fam234a	106581	ENSMUST00000234687;ENSMUST00000114988;ENSMUST00000118487;ENSMUST00000141240;ENSMUST00000153582;ENSMUST00000234262;ENSMUST00000234554;ENSMUST00000234175	GO:0003674(molecular_function);GO:0005515(protein binding);GO:0008150(biological_process);GO:0009986(cell surface);GO:0016020(membrane);GO:0016021(integral component of membrane);GO:0016021(integral component of membrane)	NA	K17258	NA	family with sequence similarity 234, member A [Source:MGI Symbol;Acc:MGI:2146854]	protein_coding;retained_intron	NA	2.71237	36.1662	0.0749974	-3.73702	1.9486e-61	7.96216e-60	down	yes
ENSMUSG00000039682	Lap3	66988	ENSMUST00000046122;ENSMUST00000137699;ENSMUST00000131289;ENSMUST00000198534;ENSMUST00000146811;ENSMUST00000135413	GO:0004177(aminopeptidase activity);GO:0005654(nucleoplasm);GO:0005737(cytoplasm);GO:0005739(mitochondrion);GO:0005802(trans-Golgi network);GO:0005829(cytosol);GO:0006508(proteolysis);GO:0008233(peptidase activity);GO:0008235(metalloexopeptidase activity);GO:0016787(hydrolase activity);GO:0019538(protein metabolic process);GO:0030145(manganese ion binding);GO:0030496(midbody);GO:0046872(metal ion…	00330(Arginine and proline metabolism);00480(Glutathione metabolism);00480(Glutathione metabolism)	K11142	3.4.11.5;EC:3.4.11.1	leucine aminopeptidase 3 [Source:MGI Symbol;Acc:MGI:1914238]	protein_coding;retained_intron	NA	5.01186	63.5705	0.0788394	-3.66494	3.26275e-61	1.32879e-59	down	yes
ENSMUSG00000081665	Gm15922		ENSMUST00000118068	NA	04380(Osteoclast differentiation)	K06512	NA	predicted gene 15922 [Source:MGI Symbol;Acc:MGI:3802148]	polymorphic_pseudogene	NA	16.1549	200.572	0.0805441	-3.63408	4.01618e-61	1.62281e-59	down	yes
ENSMUSG00000027646	Src	20779	ENSMUST00000029175	GO:0000166(nucleotide binding);GO:0001545(primary ovarian follicle growth);GO:0002102(podosome);GO:0002376(immune system process);GO:0004672(protein kinase activity);GO:0004713(protein tyrosine kinase activity);GO:0004715(non-membrane spanning protein tyrosine kinase activity);GO:0005080(protein kinase C binding);GO:0005102(signaling receptor binding);GO:0005158(insulin receptor binding);GO:00051…	01521(EGFR tyrosine kinase inhibitor resistance);01522(Endocrine resistance);04012(ErbB signaling pathway);04015(Rap1 signaling pathway);04062(Chemokine signaling pathway);04137(Mitophagy - animal);04144(Endocytosis);04360(Axon guidance);04370(VEGF signaling pathway);04510(Focal adhesion);04520(Adherens junction);04530(Tight junction);04540(Gap junction);04611(Platelet activation);04625(C-type le…	K05704	EC:2.7.10.2	Rous sarcoma oncogene [Source:MGI Symbol;Acc:MGI:98397]	protein_coding	R_MMU_5654727(Negative_regulation_of_FGFR2_signaling);R_MMU_157858(Gap_junction_trafficking_and_regulation);R_MMU_5654743(Signaling_by_FGFR4);R_MMU_5654726(Negative_regulation_of_FGFR1_signaling);R_MMU_8941858(Regulation_of_RUNX3_expression_and_activity);R_MMU_9663891(Selective_autophagy);R_MMU_5653656(Vesicle_mediated_transport);R_MMU_373760(L1CAM_interactions);R_MMU_76009(Platelet_Aggregation_(…	0.491455	8.18695	0.060029	-4.0582	4.02414e-61	1.62281e-59	down	yes
ENSMUSG00000056124	B4galt6	56386	ENSMUST00000070080	GO:0001572(lactosylceramide biosynthetic process);GO:0005575(cellular_component);GO:0005794(Golgi apparatus);GO:0005975(carbohydrate metabolic process);GO:0006486(protein glycosylation);GO:0006629(lipid metabolic process);GO:0006665(sphingolipid metabolic process);GO:0006688(glycosphingolipid biosynthetic process);GO:0008378(galactosyltransferase activity);GO:0008489(UDP-galactose:glucosylceramid…	00600(Sphingolipid metabolism)	K07553	EC:2.4.1.274	UDP-Gal:betaGlcNAc beta 1,4-galactosyltransferase, polypeptide 6 [Source:MGI Symbol;Acc:MGI:1928380]	protein_coding	R_MMU_913709(O_linked_glycosylation_of_mucins);R_MMU_975576(N_glycan_antennae_elongation_in_the_medial/trans_Golgi);R_MMU_71387(Metabolism_of_carbohydrates);R_MMU_1430728(Metabolism);R_MMU_5173105(O_linked_glycosylation);R_MMU_948021(Transport_to_the_Golgi_and_subsequent_modification);R_MMU_2022854(Keratan_sulfate_biosynthesis);R_MMU_597592(Post_translational_protein_modification);R_MMU_392499(Me…	0.188348	3.8402	0.0490464	-4.34971	8.83431e-61	3.55099e-59	down	yes
ENSMUSG00000069917	Hba-a2	110257	ENSMUST00000093207;ENSMUST00000147010	GO:0001701(in utero embryonic development);GO:0004601(peroxidase activity);GO:0005344(oxygen carrier activity);GO:0005506(iron ion binding);GO:0005615(extracellular space);GO:0005833(hemoglobin complex);GO:0009617(response to bacterium);GO:0015671(oxygen transport);GO:0019825(oxygen binding);GO:0020037(heme binding);GO:0022627(cytosolic small ribosomal subunit);GO:0031720(haptoglobin binding);GO:…	05143(African trypanosomiasis);05144(Malaria);05144(Malaria)	K13822	NA	hemoglobin alpha, adult chain 2 [Source:MGI Symbol;Acc:MGI:96016]	protein_coding;retained_intron	NA	40.8627	505.961	0.0807626	-3.63017	9.49308e-61	3.8034e-59	down	yes
ENSMUSG00000026473	Glul	14645	ENSMUST00000086199;ENSMUST00000140685;ENSMUST00000153134;ENSMUST00000154576	GO:0000166(nucleotide binding);GO:0000287(magnesium ion binding);GO:0001525(angiogenesis);GO:0003824(catalytic activity);GO:0004356(glutamate-ammonia ligase activity);GO:0005515(protein binding);GO:0005524(ATP binding);GO:0005737(cytoplasm);GO:0005739(mitochondrion);GO:0005783(endoplasmic reticulum);GO:0005791(rough endoplasmic reticulum);GO:0005829(cytosol);GO:0005886(plasma membrane);GO:0006536…	00220(Arginine biosynthesis);00250(Alanine, aspartate and glutamate metabolism);00630(Glyoxylate and dicarboxylate metabolism);00910(Nitrogen metabolism);04217(Necroptosis);04724(Glutamatergic synapse);04727(GABAergic synapse);04727(GABAergic synapse)	K01915	EC:6.3.1.2	glutamate-ammonia ligase (glutamine synthetase) [Source:MGI Symbol;Acc:MGI:95739]	protein_coding;processed_transcript;retained_intron	R_MMU_112315(Transmission_across_Chemical_Synapses);R_MMU_1430728(Metabolism);R_MMU_210455(Astrocytic_Glutamate_Glutamine_Uptake_And_Metabolism);R_MMU_112316(Neuronal_System);R_MMU_8964539(Glutamate_and_glutamine_metabolism);R_MMU_71291(Metabolism_of_amino_acids_and_derivatives);R_MMU_112313(Neurotransmitter_uptake_and_metabolism_In_glial_cells)	15.1192	185.822	0.0813641	-3.61946	9.79941e-61	3.91342e-59	down	yes
ENSMUSG00000037679	Inf2	70435	ENSMUST00000222275;ENSMUST00000101029;ENSMUST00000220786	GO:0003779(actin binding);GO:0016043(cellular component organization);GO:0017048(Rho GTPase binding);GO:0030036(actin cytoskeleton organization);GO:0048471(perinuclear region of cytoplasm);GO:0090140(regulation of mitochondrial fission);GO:0090140(regulation of mitochondrial fission)	NA	NA	NA	inverted formin, FH2 and WH2 domain containing [Source:MGI Symbol;Acc:MGI:1917685]	protein_coding	NA	3.02505	38.9192	0.0777266	-3.68545	9.97914e-61	3.97234e-59	down	yes
ENSMUSG00000021477	Ctsl	13039	ENSMUST00000021933;ENSMUST00000222517;ENSMUST00000222971;ENSMUST00000220617;ENSMUST00000223494	GO:0004175(endopeptidase activity);GO:0004177(aminopeptidase activity);GO:0004197(cysteine-type endopeptidase activity);GO:0005515(protein binding);GO:0005615(extracellular space);GO:0005634(nucleus);GO:0005730(nucleolus);GO:0005737(cytoplasm);GO:0005764(lysosome);GO:0005773(vacuole);GO:0005886(plasma membrane);GO:0005902(microvillus);GO:0006508(proteolysis);GO:0006590(thyroid hormone generation)…	04140(Autophagy - animal);04142(Lysosome);04145(Phagosome);04210(Apoptosis);04612(Antigen processing and presentation);05205(Proteoglycans in cancer);05323(Rheumatoid arthritis);05418(Fluid shear stress and atherosclerosis);05418(Fluid shear stress and atherosclerosis)	K01365	EC:3.4.22.15	cathepsin L [Source:MGI Symbol;Acc:MGI:88564]	protein_coding;retained_intron;nonsense_mediated_decay	R_MMU_1442490(Collagen_degradation);R_MMU_2022090(Assembly_of_collagen_fibrils_and_other_multimeric_structures);R_MMU_73857(RNA_Polymerase_II_Transcription);R_MMU_168898(Toll_like_Receptor_Cascades);R_MMU_212436(Generic_Transcription_Pathway);R_MMU_8939242(RUNX1_regulates_transcription_of_genes_involved_in_differentiation_of_keratinocytes);R_MMU_1474244(Extracellular_matrix_organization);R_MMU_14…	0.917713	12.7013	0.0722537	-3.79078	1.04087e-60	4.13001e-59	down	yes
ENSMUSG00000040152	Thbs1	21825	ENSMUST00000039559;ENSMUST00000142588	GO:0000187(activation of MAPK activity);GO:0001786(phosphatidylserine binding);GO:0001937(negative regulation of endothelial cell proliferation);GO:0001953(negative regulation of cell-matrix adhesion);GO:0001968(fibronectin binding);GO:0002040(sprouting angiogenesis);GO:0002544(chronic inflammatory response);GO:0002581(negative regulation of antigen processing and presentation of peptide or polys…	04015(Rap1 signaling pathway);04115(p53 signaling pathway);04145(Phagosome);04151(PI3K-Akt signaling pathway);04350(TGF-beta signaling pathway);04510(Focal adhesion);04512(ECM-receptor interaction);05144(Malaria);05165(Human papillomavirus infection);05205(Proteoglycans in cancer);05206(MicroRNAs in cancer);05219(Bladder cancer);05219(Bladder cancer)	K16857	NA	thrombospondin 1 [Source:MGI Symbol;Acc:MGI:98737]	protein_coding;retained_intron	R_MMU_109582(Hemostasis);R_MMU_5173105(O_linked_glycosylation);R_MMU_1474244(Extracellular_matrix_organization);R_MMU_76002(Platelet_activation,_signaling_and_aggregation);R_MMU_597592(Post_translational_protein_modification);R_MMU_392499(Metabolism_of_proteins);R_MMU_5173214(O_glycosylation_of_TSR_domain_containing_proteins);R_MMU_114608(Platelet_degranulation);R_MMU_9006934(Signaling_by_Recepto…	0.204237	3.95573	0.0516307	-4.27563	1.59188e-60	6.2961e-59	down	yes
ENSMUSG00000019944	Rhobtb1	69288	ENSMUST00000067908;ENSMUST00000164876;ENSMUST00000020101;ENSMUST00000165765	GO:0000166(nucleotide binding);GO:0003924(GTPase activity);GO:0005515(protein binding);GO:0005525(GTP binding);GO:0005737(cytoplasm);GO:0005856(cytoskeleton);GO:0005886(plasma membrane);GO:0005938(cell cortex);GO:0007015(actin filament organization);GO:0007264(small GTPase mediated signal transduction);GO:0008360(regulation of cell shape);GO:0019901(protein kinase binding);GO:0030036(actin cytosk…	04120(Ubiquitin mediated proteolysis);04120(Ubiquitin mediated proteolysis)	K07868	NA	Rho-related BTB domain containing 1 [Source:MGI Symbol;Acc:MGI:1916538]	protein_coding;retained_intron;processed_transcript	R_MMU_9706574(RHOBTB_GTPase_Cycle);R_MMU_9012999(RHO_GTPase_cycle);R_MMU_9716542(Signaling_by_Rho_GTPases,_Miro_GTPases_and_RHOBTB3);R_MMU_194315(Signaling_by_Rho_GTPases);R_MMU_162582(Signal_Transduction);R_MMU_9013422(RHOBTB1_GTPase_cycle)	0.344237	5.66399	0.0607764	-4.04034	2.31699e-60	9.1347e-59	down	yes
ENSMUSG00000028184	Adgrl2	99633	ENSMUST00000197348;ENSMUST00000196526;ENSMUST00000198563;ENSMUST00000106128;ENSMUST00000197567;ENSMUST00000199750;ENSMUST00000200543;ENSMUST00000098518;ENSMUST00000200023	GO:0004888(transmembrane signaling receptor activity);GO:0004930(G protein-coupled receptor activity);GO:0005886(plasma membrane);GO:0005887(integral component of plasma membrane);GO:0007165(signal transduction);GO:0007166(cell surface receptor signaling pathway);GO:0007186(G protein-coupled receptor signaling pathway);GO:0007189(adenylate cyclase-activating G protein-coupled receptor signaling p…	NA	K04593	NA	adhesion G protein-coupled receptor L2 [Source:MGI Symbol;Acc:MGI:2139714]	protein_coding;retained_intron	NA	0.103506	1.89701	0.0545628	-4.19594	5.0283e-60	1.97609e-58	down	yes
ENSMUSG00000022901	Cd86	12524	ENSMUST00000089620;ENSMUST00000145506;ENSMUST00000135280	GO:0002224(toll-like receptor signaling pathway);GO:0002250(adaptive immune response);GO:0002376(immune system process);GO:0002377(immunoglobulin production);GO:0002668(negative regulation of T cell anergy);GO:0005102(signaling receptor binding);GO:0005515(protein binding);GO:0005886(plasma membrane);GO:0006955(immune response);GO:0007165(signal transduction);GO:0007166(cell surface receptor sign…	04514(Cell adhesion molecules (CAMs));04620(Toll-like receptor signaling pathway);04672(Intestinal immune network for IgA production);04940(Type I diabetes mellitus);05167(Kaposi sarcoma-associated herpesvirus infection);05202(Transcriptional misregulation in cancer);05320(Autoimmune thyroid disease);05322(Systemic lupus erythematosus);05323(Rheumatoid arthritis);05330(Allograft rejection);05332(…	K05413	NA	CD86 antigen [Source:MGI Symbol;Acc:MGI:101773]	protein_coding;processed_transcript	R_MMU_6811558(PI5P,_PP2A_and_IER3_Regulate_PI3K/AKT_Signaling);R_MMU_389356(CD28_co_stimulation);R_MMU_1257604(PIP3_activates_AKT_signaling);R_MMU_389357(CD28_dependent_PI3K/Akt_signaling);R_MMU_168256(Immune_System);R_MMU_389513(CTLA4_inhibitory_signaling);R_MMU_389359(CD28_dependent_Vav1_pathway);R_MMU_162582(Signal_Transduction);R_MMU_1280218(Adaptive_Immune_System);R_MMU_9006925(Intracellular…	7.60595	92.3995	0.0823159	-3.60269	5.28692e-60	2.07113e-58	down	yes
ENSMUSG00000074418	Gm15930		ENSMUST00000156603	NA	NA	NA	NA	predicted gene 15930 [Source:MGI Symbol;Acc:MGI:3805554]	unprocessed_pseudogene	NA	1.0282	16.72	0.0614952	-4.02338	5.65712e-60	2.20914e-58	down	yes
ENSMUSG00000044447	Dock5	68813	ENSMUST00000039135;ENSMUST00000226033;ENSMUST00000224823	GO:0005085(guanyl-nucleotide exchange factor activity);GO:0005096(GTPase activator activity);GO:0005515(protein binding);GO:0005737(cytoplasm);GO:0005829(cytosol);GO:0005886(plasma membrane);GO:0007264(small GTPase mediated signal transduction);GO:0010634(positive regulation of epithelial cell migration);GO:0016020(membrane);GO:0016477(cell migration);GO:0043547(positive regulation of GTPase acti…	NA	K17707	NA	dedicator of cytokinesis 5 [Source:MGI Symbol;Acc:MGI:2652871]	protein_coding;retained_intron	R_MMU_9012999(RHO_GTPase_cycle);R_MMU_109582(Hemostasis);R_MMU_983231(Factors_involved_in_megakaryocyte_development_and_platelet_production);R_MMU_9716542(Signaling_by_Rho_GTPases,_Miro_GTPases_and_RHOBTB3);R_MMU_194315(Signaling_by_Rho_GTPases);R_MMU_162582(Signal_Transduction);R_MMU_9013408(RHOG_GTPase_cycle);R_MMU_9013149(RAC1_GTPase_cycle)	0.489336	6.54394	0.074777	-3.74126	1.30223e-59	5.03745e-58	down	yes
ENSMUSG00000005087	Cd44	12505	ENSMUST00000005218;ENSMUST00000099673;ENSMUST00000111194;ENSMUST00000111192;ENSMUST00000060516;ENSMUST00000111191;ENSMUST00000124624	GO:0004896(cytokine receptor activity);GO:0005540(hyaluronic acid binding);GO:0005794(Golgi apparatus);GO:0005829(cytosol);GO:0005886(plasma membrane);GO:0005902(microvillus);GO:0007155(cell adhesion);GO:0009986(cell surface);GO:0016020(membrane);GO:0016021(integral component of membrane);GO:0016324(apical plasma membrane);GO:0016477(cell migration);GO:0019221(cytokine-mediated signaling pathway)…	04512(ECM-receptor interaction);04640(Hematopoietic cell lineage);05169(Epstein-Barr virus infection);05205(Proteoglycans in cancer);05206(MicroRNAs in cancer);05206(MicroRNAs in cancer)	K06256	NA	CD44 antigen [Source:MGI Symbol;Acc:MGI:88338]	protein_coding;retained_intron	R_MMU_2160916(Hyaluronan_uptake_and_degradation);R_MMU_71387(Metabolism_of_carbohydrates);R_MMU_109582(Hemostasis);R_MMU_1430728(Metabolism);R_MMU_1474244(Extracellular_matrix_organization);R_MMU_1474228(Degradation_of_the_extracellular_matrix);R_MMU_202733(Cell_surface_interactions_at_the_vascular_wall);R_MMU_168256(Immune_System);R_MMU_6798695(Neutrophil_degranulation);R_MMU_168249(Innate_Immun…	7.2862	86.5534	0.0841815	-3.57035	2.02777e-59	7.81961e-58	down	yes
ENSMUSG00000013089	Etv5	104156	ENSMUST00000079601	GO:0000122(negative regulation of transcription by RNA polymerase II);GO:0000976(transcription regulatory region sequence-specific DNA binding);GO:0000977(RNA polymerase II regulatory region sequence-specific DNA binding);GO:0000981(DNA-binding transcription factor activity, RNA polymerase II-specific);GO:0001228(DNA-binding transcription activator activity, RNA polymerase II-specific);GO:0003677…	05202(Transcriptional misregulation in cancer);05215(Prostate cancer)	K15593	NA	ets variant 5 [Source:MGI Symbol;Acc:MGI:1096867]	protein_coding	NA	1.85669	24.0247	0.0772824	-3.69372	2.68985e-59	1.03404e-57	down	yes
ENSMUSG00000001089	Luzp1	269593	ENSMUST00000105849;ENSMUST00000170102;ENSMUST00000168936;ENSMUST00000001116	GO:0003281(ventricular septum development);GO:0003674(molecular_function);GO:0005634(nucleus);GO:0021503(neural fold bending);GO:0060840(artery development);GO:0060840(artery development)	NA	NA	NA	leucine zipper protein 1 [Source:MGI Symbol;Acc:MGI:107629]	protein_coding	NA	0.424444	6.06962	0.0699293	-3.83796	3.86504e-59	1.4812e-57	down	yes
ENSMUSG00000056069	Otulinl	223433	ENSMUST00000226145;ENSMUST00000226170;ENSMUST00000100739;ENSMUST00000232492;ENSMUST00000231473;ENSMUST00000226581	GO:0003674(molecular_function);GO:0005634(nucleus);GO:0005635(nuclear envelope);GO:0005737(cytoplasm);GO:0005783(endoplasmic reticulum);GO:0005789(endoplasmic reticulum membrane);GO:0006508(proteolysis);GO:0008150(biological_process);GO:0016020(membrane);GO:0042406(extrinsic component of endoplasmic reticulum membrane);GO:0042406(extrinsic component of endoplasmic reticulum membrane)	NA	NA	NA	OTU deubiquitinase with linear linkage specificity like [Source:MGI Symbol;Acc:MGI:2687281]	protein_coding;retained_intron;nonsense_mediated_decay	NA	3.05102	38.5315	0.0791823	-3.65868	4.32768e-59	1.65336e-57	down	yes
ENSMUSG00000049307	Fut4	14345	ENSMUST00000061498	GO:0005794(Golgi apparatus);GO:0005802(trans-Golgi network);GO:0006486(protein glycosylation);GO:0008417(fucosyltransferase activity);GO:0009311(oligosaccharide metabolic process);GO:0009986(cell surface);GO:0016020(membrane);GO:0016021(integral component of membrane);GO:0016740(transferase activity);GO:0016757(transferase activity, transferring glycosyl groups);GO:0017083(4-galactosyl-N-acetylgl…	00515(Mannose type O-glycan biosynthesis);00601(Glycosphingolipid biosynthesis - lacto and neolacto series)	K07632	EC:2.4.1.-	fucosyltransferase 4 [Source:MGI Symbol;Acc:MGI:95594]	protein_coding	R_MMU_9037629(Lewis_blood_group_biosynthesis);R_MMU_71387(Metabolism_of_carbohydrates);R_MMU_1430728(Metabolism);R_MMU_9033658(Blood_group_systems_biosynthesis)	0.24142	4.9273	0.0489964	-4.35118	4.36808e-59	1.66365e-57	down	yes
ENSMUSG00000031938	4931406C07Rik	70984	ENSMUST00000178977;ENSMUST00000216077;ENSMUST00000180339;ENSMUST00000216955;ENSMUST00000215741;ENSMUST00000034414;ENSMUST00000216073;ENSMUST00000217042;ENSMUST00000213317	GO:0005634(nucleus);GO:0005654(nucleoplasm);GO:0008270(zinc ion binding);GO:0016604(nuclear body);GO:0016787(hydrolase activity);GO:0016788(hydrolase activity, acting on ester bonds);GO:0046872(metal ion binding);GO:0046872(metal ion binding)	NA	NA	NA	RIKEN cDNA 4931406C07 gene [Source:MGI Symbol;Acc:MGI:1918234]	protein_coding;retained_intron	NA	0.586626	7.7161	0.0760262	-3.71736	5.42273e-59	2.05897e-57	down	yes
ENSMUSG00000029998	Pcyox1	66881	ENSMUST00000032065;ENSMUST00000129650;ENSMUST00000131500;ENSMUST00000153723;ENSMUST00000203960	GO:0001735(prenylcysteine oxidase activity);GO:0005764(lysosome);GO:0005886(plasma membrane);GO:0006821(chloride transport);GO:0008555(ATPase-coupled chloride transmembrane transporter activity);GO:0016020(membrane);GO:0016021(integral component of membrane);GO:0016491(oxidoreductase activity);GO:0016670(oxidoreductase activity, acting on a sulfur group of donors, oxygen as acceptor);GO:0030327(p…	00900(Terpenoid backbone biosynthesis);00900(Terpenoid backbone biosynthesis)	K05906	1.8.3.6;EC:1.8.3.5	prenylcysteine oxidase 1 [Source:MGI Symbol;Acc:MGI:1914131]	protein_coding;retained_intron	NA	4.06845	48.3821	0.08409	-3.57192	5.45176e-59	2.06364e-57	down	yes
ENSMUSG00000029484	Anxa3	11745	ENSMUST00000031447;ENSMUST00000196126;ENSMUST00000199656;ENSMUST00000198631;ENSMUST00000197339;ENSMUST00000199390;ENSMUST00000199330;ENSMUST00000197196	GO:0004859(phospholipase inhibitor activity);GO:0005509(calcium ion binding);GO:0005544(calcium-dependent phospholipid binding);GO:0005737(cytoplasm);GO:0005829(cytosol);GO:0005886(plasma membrane);GO:0006909(phagocytosis);GO:0010595(positive regulation of endothelial cell migration);GO:0016020(membrane);GO:0019834(phospholipase A2 inhibitor activity);GO:0021766(hippocampus development);GO:003042…	NA	K17089	NA	annexin A3 [Source:MGI Symbol;Acc:MGI:1201378]	protein_coding;retained_intron	NA	0.750735	11.2761	0.0665774	-3.90882	6.34932e-59	2.39604e-57	down	yes
ENSMUSG00000004952	Rasa4	54153	ENSMUST00000042135;ENSMUST00000135344;ENSMUST00000125048;ENSMUST00000100570;ENSMUST00000131353;ENSMUST00000125247;ENSMUST00000199502;ENSMUST00000122887;ENSMUST00000130598;ENSMUST00000134509;ENSMUST00000140972	GO:0005096(GTPase activator activity);GO:0005543(phospholipid binding);GO:0005737(cytoplasm);GO:0005829(cytosol);GO:0005886(plasma membrane);GO:0007165(signal transduction);GO:0016020(membrane);GO:0034260(negative regulation of GTPase activity);GO:0035556(intracellular signal transduction);GO:0043087(regulation of GTPase activity);GO:0043547(positive regulation of GTPase activity);GO:0046580(nega…	04014(Ras signaling pathway);04014(Ras signaling pathway)	K17630	NA	RAS p21 protein activator 4 [Source:MGI Symbol;Acc:MGI:1858600]	protein_coding;retained_intron;processed_transcript	R_MMU_5658442(Regulation_of_RAS_by_GAPs);R_MMU_5683057(MAPK_family_signaling_cascades);R_MMU_5673001(RAF/MAP_kinase_cascade);R_MMU_162582(Signal_Transduction);R_MMU_5684996(MAPK1/MAPK3_signaling)	1.04941	13.481	0.0778437	-3.68328	9.51907e-59	3.58126e-57	down	yes
ENSMUSG00000022324	Matn2	17181	ENSMUST00000228570;ENSMUST00000226766;ENSMUST00000227759;ENSMUST00000022947;ENSMUST00000163455	GO:0001764(neuron migration);GO:0005201(extracellular matrix structural constituent);GO:0005509(calcium ion binding);GO:0005576(extracellular region);GO:0005604(basement membrane);GO:0005615(extracellular space);GO:0007411(axon guidance);GO:0008347(glial cell migration);GO:0031012(extracellular matrix);GO:0031104(dendrite regeneration);GO:0031175(neuron projection development);GO:0048678(response…	NA	NA	NA	matrilin 2 [Source:MGI Symbol;Acc:MGI:109613]	protein_coding	NA	0.293125	4.74497	0.061776	-4.01681	1.97297e-58	7.40015e-57	down	yes
ENSMUSG00000004383	Large1	16795	ENSMUST00000212459;ENSMUST00000146249;ENSMUST00000004497	GO:0000139(Golgi membrane);GO:0003824(catalytic activity);GO:0005515(protein binding);GO:0005794(Golgi apparatus);GO:0006486(protein glycosylation);GO:0008152(metabolic process);GO:0009101(glycoprotein biosynthetic process);GO:0015020(glucuronosyltransferase activity);GO:0016020(membrane);GO:0016021(integral component of membrane);GO:0016740(transferase activity);GO:0016757(transferase activity, …	00515(Mannose type O-glycan biosynthesis);00515(Mannose type O-glycan biosynthesis)	K09668	2.4.1.-;EC:2.4.2.-	LARGE xylosyl- and glucuronyltransferase 1 [Source:MGI Symbol;Acc:MGI:1342270]	protein_coding;retained_intron	R_MMU_5173105(O_linked_glycosylation);R_MMU_597592(Post_translational_protein_modification);R_MMU_392499(Metabolism_of_proteins)	0.206893	3.39241	0.060987	-4.03535	9.55164e-58	3.57174e-56	down	yes
ENSMUSG00000003134	Tbc1d8	54610	ENSMUST00000054462;ENSMUST00000193823;ENSMUST00000192099;ENSMUST00000195854	GO:0005096(GTPase activator activity);GO:0006886(intracellular protein transport);GO:0017137(Rab GTPase binding);GO:0043547(positive regulation of GTPase activity);GO:0090630(activation of GTPase activity);GO:0090630(activation of GTPase activity)	NA	K19951	NA	TBC1 domain family, member 8 [Source:MGI Symbol;Acc:MGI:1927225]	protein_coding;nonsense_mediated_decay;retained_intron	NA	0.549767	7.82838	0.0702274	-3.83182	1.18867e-57	4.43148e-56	down	yes
ENSMUSG00000048120	Entpd1	12495	ENSMUST00000112231;ENSMUST00000137508;ENSMUST00000151726;ENSMUST00000160286;ENSMUST00000156598;ENSMUST00000127828;ENSMUST00000144080;ENSMUST00000155988	GO:0000166(nucleotide binding);GO:0005524(ATP binding);GO:0005604(basement membrane);GO:0005615(extracellular space);GO:0007186(G protein-coupled receptor signaling pathway);GO:0008021(synaptic vesicle);GO:0009181(purine ribonucleoside diphosphate catabolic process);GO:0009986(cell surface);GO:0014069(postsynaptic density);GO:0016020(membrane);GO:0016021(integral component of membrane);GO:0016323…	00230(Purine metabolism);00240(Pyrimidine metabolism);05169(Epstein-Barr virus infection);05169(Epstein-Barr virus infection)	K01510	EC:3.6.1.5	ectonucleoside triphosphate diphosphohydrolase 1 [Source:MGI Symbol;Acc:MGI:102805]	protein_coding;processed_transcript;nonsense_mediated_decay	R_MMU_1430728(Metabolism);R_MMU_8956319(Nucleobase_catabolism);R_MMU_8850843(Phosphate_bond_hydrolysis_by_NTPDase_proteins);R_MMU_15869(Metabolism_of_nucleotides)	5.31574	60.4844	0.0878861	-3.50822	1.4607e-57	5.42923e-56	down	yes
ENSMUSG00000052270	Fpr2	14289	ENSMUST00000064068;ENSMUST00000149944	GO:0001540(amyloid-beta binding);GO:0001774(microglial cell activation);GO:0001934(positive regulation of protein phosphorylation);GO:0002430(complement receptor mediated signaling pathway);GO:0002768(immune response-regulating cell surface receptor signaling pathway);GO:0004875(complement receptor activity);GO:0004930(G protein-coupled receptor activity);GO:0004982(N-formyl peptide receptor acti…	04080(Neuroactive ligand-receptor interaction);05150(Staphylococcus aureus infection);05150(Staphylococcus aureus infection)	K04173	NA	formyl peptide receptor 2 [Source:MGI Symbol;Acc:MGI:1278319]	protein_coding	R_MMU_373076(Class_A/1_(Rhodopsin_like_receptors));R_MMU_375276(Peptide_ligand_binding_receptors);R_MMU_500792(GPCR_ligand_binding);R_MMU_444473(Formyl_peptide_receptors_bind_formyl_peptides_and_many_other_ligands);R_MMU_168256(Immune_System);R_MMU_416476(G_alpha_(q)_signalling_events);R_MMU_372790(Signaling_by_GPCR);R_MMU_388396(GPCR_downstream_signalling);R_MMU_6798695(Neutrophil_degranulation)…	3.36126	44.0611	0.0762863	-3.71243	2.63278e-57	9.75631e-56	down	yes
ENSMUSG00000002985	Apoe	11816	ENSMUST00000174064;ENSMUST00000172983;ENSMUST00000174355;ENSMUST00000207525;ENSMUST00000174144;ENSMUST00000173739;ENSMUST00000174710;ENSMUST00000174191	GO:0001540(amyloid-beta binding);GO:0001937(negative regulation of endothelial cell proliferation);GO:0002021(response to dietary excess);GO:0005102(signaling receptor binding);GO:0005319(lipid transporter activity);GO:0005515(protein binding);GO:0005543(phospholipid binding);GO:0005576(extracellular region);GO:0005615(extracellular space);GO:0005635(nuclear envelope);GO:0005737(cytoplasm);GO:000…	04979(Cholesterol metabolism);05010(Alzheimer disease);05010(Alzheimer disease)	K04524	NA	apolipoprotein E [Source:MGI Symbol;Acc:MGI:88057]	protein_coding;retained_intron	R_MMU_5653656(Vesicle_mediated_transport);R_MMU_8963898(Plasma_lipoprotein_assembly);R_MMU_8957275(Post_translational_protein_phosphorylation);R_MMU_196854(Metabolism_of_vitamins_and_cofactors);R_MMU_1430728(Metabolism);R_MMU_8964043(Plasma_lipoprotein_clearance);R_MMU_3000480(Scavenging_by_Class_A_Receptors);R_MMU_8963899(Plasma_lipoprotein_remodeling);R_MMU_2173782(Binding_and_Uptake_of_Ligands…	138.616	1538.89	0.0900756	-3.47272	3.63962e-57	1.3447e-55	down	yes
ENSMUSG00000080917	Gm15925		ENSMUST00000120641	NA	NA	NA	NA	predicted gene 15925 [Source:MGI Symbol;Acc:MGI:3801830]	unprocessed_pseudogene	NA	2.7268	34.2689	0.0795708	-3.65162	1.57908e-56	5.81668e-55	down	yes
ENSMUSG00000033355	Rtp4	67775	ENSMUST00000038423;ENSMUST00000211349	GO:0001580(detection of chemical stimulus involved in sensory perception of bitter taste);GO:0005515(protein binding);GO:0005737(cytoplasm);GO:0006612(protein targeting to membrane);GO:0016020(membrane);GO:0016021(integral component of membrane);GO:0031849(olfactory receptor binding);GO:0051205(protein insertion into membrane);GO:0051607(defense response to virus);GO:0051607(defense response to v…	NA	NA	NA	receptor transporter protein 4 [Source:MGI Symbol;Acc:MGI:1915025]	protein_coding	R_MMU_9709957(Sensory_Perception);R_MMU_381753(Olfactory_Signaling_Pathway)	1.84832	23.9149	0.0772875	-3.69362	2.12072e-56	7.78859e-55	down	yes
ENSMUSG00000006014	Prg4	96875	ENSMUST00000164600;ENSMUST00000111902;ENSMUST00000161320;ENSMUST00000111901;ENSMUST00000006171;ENSMUST00000162367	GO:0005044(scavenger receptor activity);GO:0005576(extracellular region);GO:0006897(endocytosis);GO:0006955(immune response);GO:0030247(polysaccharide binding);GO:0030247(polysaccharide binding)	NA	NA	NA	proteoglycan 4 (megakaryocyte stimulating factor, articular superficial zone protein) [Source:MGI Symbol;Acc:MGI:1891344]	protein_coding	NA	0.46559	6.89126	0.0675624	-3.88764	4.08789e-56	1.49687e-54	down	yes
ENSMUSG00000049866	Arl4c	320982	ENSMUST00000159814;ENSMUST00000051236	GO:0000166(nucleotide binding);GO:0005525(GTP binding);GO:0005737(cytoplasm);GO:0005829(cytosol);GO:0005886(plasma membrane);GO:0006886(intracellular protein transport);GO:0016020(membrane);GO:0016192(vesicle-mediated transport);GO:0030175(filopodium);GO:0032456(endocytic recycling);GO:0042995(cell projection);GO:0043014(alpha-tubulin binding);GO:0043014(alpha-tubulin binding)	NA	K07945	NA	ADP-ribosylation factor-like 4C [Source:MGI Symbol;Acc:MGI:2445172]	protein_coding;nonsense_mediated_decay	NA	0.592666	7.87949	0.0752163	-3.73281	4.4965e-56	1.64162e-54	down	yes
ENSMUSG00000049881	2810025M15Rik	69953	ENSMUST00000061537;ENSMUST00000187761;ENSMUST00000194868;ENSMUST00000189791	NA	NA	NA	NA	RIKEN cDNA 2810025M15 gene [Source:MGI Symbol;Acc:MGI:1917203]	processed_transcript;TEC;transcribed_processed_pseudogene	NA	0.688598	12.9984	0.0529757	-4.23852	6.2772e-56	2.28497e-54	down	yes
ENSMUSG00000021886	Gpr65	14744	ENSMUST00000075072	GO:0004930(G protein-coupled receptor activity);GO:0005886(plasma membrane);GO:0007165(signal transduction);GO:0007186(G protein-coupled receptor signaling pathway);GO:0007189(adenylate cyclase-activating G protein-coupled receptor signaling pathway);GO:0010447(response to acidic pH);GO:0016020(membrane);GO:0016021(integral component of membrane);GO:0031532(actin cytoskeleton reorganization);GO:0…	NA	K08416	NA	G-protein coupled receptor 65 [Source:MGI Symbol;Acc:MGI:108031]	protein_coding	R_MMU_373076(Class_A/1_(Rhodopsin_like_receptors));R_MMU_500792(GPCR_ligand_binding);R_MMU_416476(G_alpha_(q)_signalling_events);R_MMU_372790(Signaling_by_GPCR);R_MMU_388396(GPCR_downstream_signalling);R_MMU_162582(Signal_Transduction)	8.8403	96.4531	0.0916539	-3.44766	9.14397e-56	3.31872e-54	down	yes
ENSMUSG00000026579	F5	14067	ENSMUST00000086040	GO:0005507(copper ion binding);GO:0005576(extracellular region);GO:0005615(extracellular space);GO:0005783(endoplasmic reticulum);GO:0005794(Golgi apparatus);GO:0007596(blood coagulation);GO:0007599(hemostasis);GO:0008015(blood circulation);GO:0031091(platelet alpha granule);GO:0046872(metal ion binding)	04610(Complement and coagulation cascades)	K03902	NA	coagulation factor V [Source:MGI Symbol;Acc:MGI:88382]	protein_coding	R_MMU_5653656(Vesicle_mediated_transport);R_MMU_8957275(Post_translational_protein_phosphorylation);R_MMU_5694530(Cargo_concentration_in_the_ER);R_MMU_199977(ER_to_Golgi_Anterograde_Transport);R_MMU_109582(Hemostasis);R_MMU_948021(Transport_to_the_Golgi_and_subsequent_modification);R_MMU_76002(Platelet_activation,_signaling_and_aggregation);R_MMU_597592(Post_translational_protein_modification);R_…	0.19152	3.07985	0.0621849	-4.00729	1.76332e-55	6.38105e-54	down	yes
ENSMUSG00000066026	Dhrs3	20148	ENSMUST00000154208;ENSMUST00000171001;ENSMUST00000084184;ENSMUST00000105744;ENSMUST00000133265	GO:0001523(retinoid metabolic process);GO:0003151(outflow tract morphogenesis);GO:0004745(retinol dehydrogenase activity);GO:0005811(lipid droplet);GO:0016020(membrane);GO:0016021(integral component of membrane);GO:0016491(oxidoreductase activity);GO:0016616(oxidoreductase activity, acting on the CH-OH group of donors, NAD or NADP as acceptor);GO:0030278(regulation of ossification);GO:0042572(ret…	00830(Retinol metabolism);00830(Retinol metabolism)	K11146	EC:1.1.1.300	dehydrogenase/reductase (SDR family) member 3 [Source:MGI Symbol;Acc:MGI:1315215]	protein_coding;nonsense_mediated_decay;retained_intron	R_MMU_9006931(Signaling_by_Nuclear_Receptors);R_MMU_9709957(Sensory_Perception);R_MMU_2187338(Visual_phototransduction);R_MMU_162582(Signal_Transduction);R_MMU_5365859(RA_biosynthesis_pathway);R_MMU_2187335(The_retinoid_cycle_in_cones_(daylight_vision));R_MMU_5362517(Signaling_by_Retinoic_Acid)	0.977498	13.0311	0.0750125	-3.73673	3.38941e-55	1.22296e-53	down	yes
ENSMUSG00000074419	Gm15448		ENSMUST00000153846	GO:0003674(molecular_function);GO:0005575(cellular_component);GO:0008150(biological_process)	04380(Osteoclast differentiation)	K06512	NA	predicted gene 15448 [Source:MGI Symbol;Acc:MGI:3705216]	protein_coding	NA	5.11276	57.3907	0.0890869	-3.48864	4.03492e-55	1.45163e-53	down	yes
ENSMUSG00000033192	Lpcat2	270084	ENSMUST00000046290;ENSMUST00000209265;ENSMUST00000151106;ENSMUST00000210099;ENSMUST00000130471	GO:0000139(Golgi membrane);GO:0003841(1-acylglycerol-3-phosphate O-acyltransferase activity);GO:0005509(calcium ion binding);GO:0005783(endoplasmic reticulum);GO:0005789(endoplasmic reticulum membrane);GO:0005794(Golgi apparatus);GO:0005795(Golgi stack);GO:0005811(lipid droplet);GO:0005886(plasma membrane);GO:0006629(lipid metabolic process);GO:0006644(phospholipid metabolic process);GO:0006663(p…	00564(Glycerophospholipid metabolism);00565(Ether lipid metabolism);00565(Ether lipid metabolism)	K13510	2.3.1.67;EC:2.3.1.23	lysophosphatidylcholine acyltransferase 2 [Source:MGI Symbol;Acc:MGI:3606214]	protein_coding;nonsense_mediated_decay;processed_transcript;retained_intron	R_MMU_556833(Metabolism_of_lipids);R_MMU_1430728(Metabolism);R_MMU_1483257(Phospholipid_metabolism);R_MMU_1482788(Acyl_chain_remodelling_of_PC);R_MMU_1483206(Glycerophospholipid_biosynthesis)	3.45327	38.5959	0.0894724	-3.48241	4.6668e-55	1.67408e-53	down	yes
ENSMUSG00000067336	Bmpr2	12168	ENSMUST00000087435;ENSMUST00000190659;ENSMUST00000186246	GO:0000166(nucleotide binding);GO:0001568(blood vessel development);GO:0001707(mesoderm formation);GO:0001893(maternal placenta development);GO:0001935(endothelial cell proliferation);GO:0001938(positive regulation of endothelial cell proliferation);GO:0001944(vasculature development);GO:0001946(lymphangiogenesis);GO:0001974(blood vessel remodeling);GO:0002063(chondrocyte development);GO:0003085(…	04060(Cytokine-cytokine receptor interaction);04350(TGF-beta signaling pathway);04360(Axon guidance);04390(Hippo signaling pathway);04550(Signaling pathways regulating pluripotency of stem cells);05206(MicroRNAs in cancer);05418(Fluid shear stress and atherosclerosis);05418(Fluid shear stress and atherosclerosis)	K04671	EC:2.7.11.30	bone morphogenetic protein receptor, type II (serine/threonine kinase) [Source:MGI Symbol;Acc:MGI:1095407]	protein_coding;retained_intron	R_MMU_201451(Signaling_by_BMP);R_MMU_9006936(Signaling_by_TGFB_family_members);R_MMU_162582(Signal_Transduction)	0.174735	2.28951	0.0763198	-3.7118	4.86879e-55	1.74148e-53	down	yes
ENSMUSG00000026932	Nacc2	67991	ENSMUST00000126921;ENSMUST00000140993;ENSMUST00000028300;ENSMUST00000114159	GO:0000122(negative regulation of transcription by RNA polymerase II);GO:0000790(nuclear chromatin);GO:0000978(RNA polymerase II cis-regulatory region sequence-specific DNA binding);GO:0001227(DNA-binding transcription repressor activity, RNA polymerase II-specific);GO:0003700(DNA-binding transcription factor activity);GO:0005515(protein binding);GO:0005634(nucleus);GO:0005730(nucleolus);GO:00057…	NA	K10486	NA	nucleus accumbens associated 2, BEN and BTB (POZ) domain containing [Source:MGI Symbol;Acc:MGI:1915241]	processed_transcript;protein_coding	NA	0.347962	4.65141	0.0748078	-3.74067	5.27141e-55	1.88004e-53	down	yes
ENSMUSG00000017756	Slc12a7	20499	ENSMUST00000017900;ENSMUST00000220522;ENSMUST00000223454;ENSMUST00000222253;ENSMUST00000220535;ENSMUST00000222309;ENSMUST00000221813;ENSMUST00000221196;ENSMUST00000222742;ENSMUST00000220686;ENSMUST00000223008	GO:0005886(plasma membrane);GO:0005887(integral component of plasma membrane);GO:0006811(ion transport);GO:0006813(potassium ion transport);GO:0006884(cell volume homeostasis);GO:0007268(chemical synaptic transmission);GO:0008519(ammonium transmembrane transporter activity);GO:0015293(symporter activity);GO:0015377(cation:chloride symporter activity);GO:0015379(potassium:chloride symporter activi…	04966(Collecting duct acid secretion);04966(Collecting duct acid secretion)	K13627	NA	solute carrier family 12, member 7 [Source:MGI Symbol;Acc:MGI:1342283]	protein_coding;retained_intron;processed_transcript;nonsense_mediated_decay	R_MMU_425393(Transport_of_inorganic_cations/anions_and_amino_acids/oligopeptides);R_MMU_425407(SLC_mediated_transmembrane_transport);R_MMU_426117(Cation_coupled_Chloride_cotransporters);R_MMU_382551(Transport_of_small_molecules)	1.0634	11.8177	0.0899839	-3.47419	6.31196e-55	2.24466e-53	down	yes
ENSMUSG00000030161	Gabarapl1	57436	ENSMUST00000032264;ENSMUST00000204639	GO:0000045(autophagosome assembly);GO:0000421(autophagosome membrane);GO:0000422(autophagy of mitochondrion);GO:0005515(protein binding);GO:0005737(cytoplasm);GO:0005739(mitochondrion);GO:0005776(autophagosome);GO:0005783(endoplasmic reticulum);GO:0005794(Golgi apparatus);GO:0005829(cytosol);GO:0005856(cytoskeleton);GO:0005874(microtubule);GO:0006914(autophagy);GO:0006995(cellular response to nit…	04068(FoxO signaling pathway);04136(Autophagy - other);04137(Mitophagy - animal);04140(Autophagy - animal);04371(Apelin signaling pathway);04621(NOD-like receptor signaling pathway);04727(GABAergic synapse);05167(Kaposi sarcoma-associated herpesvirus infection);05167(Kaposi sarcoma-associated herpesvirus infection)	K08341	NA	gamma-aminobutyric acid (GABA) A receptor-associated protein-like 1 [Source:MGI Symbol;Acc:MGI:1914980]	protein_coding	R_MMU_9612973(Autophagy);R_MMU_1632852(Macroautophagy)	2.88906	33.9205	0.0851715	-3.55349	9.90184e-55	3.51117e-53	down	yes
ENSMUSG00000020593	Lpin1	14245	ENSMUST00000222989;ENSMUST00000067124;ENSMUST00000221230;ENSMUST00000223129;ENSMUST00000221146;ENSMUST00000221789	GO:0006357(regulation of transcription by RNA polymerase II);GO:0008195(phosphatidate phosphatase activity);GO:0009062(fatty acid catabolic process);GO:0016311(dephosphorylation);GO:0016787(hydrolase activity);GO:0019432(triglyceride biosynthetic process);GO:0031100(animal organ regeneration);GO:0032869(cellular response to insulin stimulus);GO:0032869(cellular response to insulin stimulus)	00561(Glycerolipid metabolism);00564(Glycerophospholipid metabolism);04150(mTOR signaling pathway);04150(mTOR signaling pathway)	K15728	EC:3.1.3.4	lipin 1 [Source:MGI Symbol;Acc:MGI:1891340]	protein_coding;retained_intron;processed_transcript	R_MMU_4419969(Depolymerisation_of_the_Nuclear_Lamina);R_MMU_556833(Metabolism_of_lipids);R_MMU_1430728(Metabolism);R_MMU_1483257(Phospholipid_metabolism);R_MMU_1640170(Cell_Cycle);R_MMU_69278(Cell_Cycle,_Mitotic);R_MMU_2980766(Nuclear_Envelope_Breakdown);R_MMU_1483191(Synthesis_of_PC);R_MMU_68886(M_Phase);R_MMU_8979227(Triglyceride_metabolism);R_MMU_75109(Triglyceride_biosynthesis);R_MMU_68875(Mi…	1.54855	16.5397	0.0936266	-3.41694	1.14734e-54	4.05679e-53	down	yes
ENSMUSG00000048264	Dip2c	208440	ENSMUST00000174552;ENSMUST00000169960;ENSMUST00000222280	GO:0003674(molecular_function);GO:0003824(catalytic activity);GO:0005575(cellular_component);GO:0008150(biological_process);GO:0008150(biological_process)	NA	NA	NA	disco interacting protein 2 homolog C [Source:MGI Symbol;Acc:MGI:1920179]	protein_coding	NA	0.487557	6.01024	0.081121	-3.62378	1.36719e-54	4.82033e-53	down	yes
ENSMUSG00000079037	Prnp	19122	ENSMUST00000091288;ENSMUST00000142070	GO:0001540(amyloid-beta binding);GO:0001933(negative regulation of protein phosphorylation);GO:0002020(protease binding);GO:0005507(copper ion binding);GO:0005509(calcium ion binding);GO:0005515(protein binding);GO:0005521(lamin binding);GO:0005539(glycosaminoglycan binding);GO:0005634(nucleus);GO:0005737(cytoplasm);GO:0005741(mitochondrial outer membrane);GO:0005783(endoplasmic reticulum);GO:000…	04216(Ferroptosis);05020(Prion diseases);05020(Prion diseases)	K05634	NA	prion protein [Source:MGI Symbol;Acc:MGI:97769]	protein_coding;processed_transcript	R_MMU_9609507(Protein_localization);R_MMU_9609523(Insertion_of_tail_anchored_proteins_into_the_endoplasmic_reticulum_membrane)	1.94219	23.036	0.0843112	-3.56813	6.93304e-54	2.42362e-52	down	yes
ENSMUSG00000004207	Psap	19156	ENSMUST00000165878;ENSMUST00000177779;ENSMUST00000004316;ENSMUST00000179238;ENSMUST00000105465	GO:0001664(G protein-coupled receptor binding);GO:0001865(NK T cell differentiation);GO:0002020(protease binding);GO:0003335(corneocyte development);GO:0004565(beta-galactosidase activity);GO:0005515(protein binding);GO:0005543(phospholipid binding);GO:0005576(extracellular region);GO:0005615(extracellular space);GO:0005737(cytoplasm);GO:0005739(mitochondrion);GO:0005764(lysosome);GO:0005770(late…	04142(Lysosome);04142(Lysosome)	K12382	NA	prosaposin [Source:MGI Symbol;Acc:MGI:97783]	protein_coding	R_MMU_373076(Class_A/1_(Rhodopsin_like_receptors));R_MMU_556833(Metabolism_of_lipids);R_MMU_109582(Hemostasis);R_MMU_1430728(Metabolism);R_MMU_1660662(Glycosphingolipid_metabolism);R_MMU_375276(Peptide_ligand_binding_receptors);R_MMU_500792(GPCR_ligand_binding);R_MMU_76002(Platelet_activation,_signaling_and_aggregation);R_MMU_168256(Immune_System);R_MMU_114608(Platelet_degranulation);R_MMU_372790…	222.176	2243.3	0.0990397	-3.33585	1.02345e-53	3.56763e-52	down	yes
ENSMUSG00000001999	Blvra	109778	ENSMUST00000002064;ENSMUST00000142737;ENSMUST00000142861;ENSMUST00000135529	GO:0000166(nucleotide binding);GO:0004074(biliverdin reductase activity);GO:0005737(cytoplasm);GO:0005829(cytosol);GO:0008270(zinc ion binding);GO:0016491(oxidoreductase activity);GO:0042167(heme catabolic process);GO:0046872(metal ion binding);GO:0055114(oxidation-reduction process);GO:0055114(oxidation-reduction process)	00860(Porphyrin and chlorophyll metabolism);00860(Porphyrin and chlorophyll metabolism)	K00214	EC:1.3.1.24	biliverdin reductase A [Source:MGI Symbol;Acc:MGI:88170]	protein_coding;retained_intron	R_MMU_9711123(Cellular_response_to_chemical_stress);R_MMU_189445(Metabolism_of_porphyrins);R_MMU_1430728(Metabolism);R_MMU_2262752(Cellular_responses_to_stress);R_MMU_8953897(Cellular_responses_to_external_stimuli);R_MMU_9707564(Cytoprotection_by_HMOX1);R_MMU_189483(Heme_degradation)	3.93331	42.6424	0.0922394	-3.43847	1.72556e-53	5.99816e-52	down	yes
ENSMUSG00000027351	Spred1	114715	ENSMUST00000028829;ENSMUST00000110901	GO:0000188(inactivation of MAPK activity);GO:0005173(stem cell factor receptor binding);GO:0005515(protein binding);GO:0005634(nucleus);GO:0005654(nucleoplasm);GO:0005737(cytoplasm);GO:0005829(cytosol);GO:0005886(plasma membrane);GO:0005901(caveola);GO:0006469(negative regulation of protein kinase activity);GO:0007275(multicellular organism development);GO:0009966(regulation of signal transductio…	NA	K04703	NA	sprouty protein with EVH-1 domain 1, related sequence [Source:MGI Symbol;Acc:MGI:2150016]	protein_coding	R_MMU_5658442(Regulation_of_RAS_by_GAPs);R_MMU_5683057(MAPK_family_signaling_cascades);R_MMU_5673001(RAF/MAP_kinase_cascade);R_MMU_5654736(Signaling_by_FGFR1);R_MMU_9006934(Signaling_by_Receptor_Tyrosine_Kinases);R_MMU_162582(Signal_Transduction);R_MMU_5658623(FGFRL1_modulation_of_FGFR1_signaling);R_MMU_190236(Signaling_by_FGFR);R_MMU_5684996(MAPK1/MAPK3_signaling)	1.07067	11.8259	0.0905367	-3.46535	2.80708e-53	9.73014e-52	down	yes
ENSMUSG00000026193	Fn1	14268	ENSMUST00000188674;ENSMUST00000186129;ENSMUST00000190780;ENSMUST00000189821;ENSMUST00000187938;ENSMUST00000188894;ENSMUST00000188092;ENSMUST00000185408;ENSMUST00000187627;ENSMUST00000186575;ENSMUST00000186879;ENSMUST00000189160;ENSMUST00000186985;ENSMUST00000055226;ENSMUST00000186940	GO:0001525(angiogenesis);GO:0001775(cell activation);GO:0001932(regulation of protein phosphorylation);GO:0002020(protease binding);GO:0005102(signaling receptor binding);GO:0005178(integrin binding);GO:0005201(extracellular matrix structural constituent);GO:0005515(protein binding);GO:0005576(extracellular region);GO:0005577(fibrinogen complex);GO:0005604(basement membrane);GO:0005615(extracellu…	04151(PI3K-Akt signaling pathway);04510(Focal adhesion);04512(ECM-receptor interaction);04810(Regulation of actin cytoskeleton);04933(AGE-RAGE signaling pathway in diabetic complications);05100(Bacterial invasion of epithelial cells);05146(Amoebiasis);05165(Human papillomavirus infection);05200(Pathways in cancer);05205(Proteoglycans in cancer);05222(Small cell lung cancer);05222(Small cell lung …	NA	NA	fibronectin 1 [Source:MGI Symbol;Acc:MGI:95566]	protein_coding;retained_intron;nonsense_mediated_decay	R_MMU_3000171(Non_integrin_membrane_ECM_interactions);R_MMU_2129379(Molecules_associated_with_elastic_fibres);R_MMU_8957275(Post_translational_protein_phosphorylation);R_MMU_76009(Platelet_Aggregation_(Plug_Formation));R_MMU_354192(Integrin_signaling);R_MMU_5683057(MAPK_family_signaling_cascades);R_MMU_8875878(MET_promotes_cell_motility);R_MMU_5673001(RAF/MAP_kinase_cascade);R_MMU_109582(Hemostas…	1.58289	16.2006	0.0977056	-3.35542	3.06038e-53	1.05784e-51	down	yes
ENSMUSG00000004609	Cd33	12489	ENSMUST00000205503;ENSMUST00000205687;ENSMUST00000004728;ENSMUST00000039861;ENSMUST00000206977	GO:0005886(plasma membrane);GO:0007155(cell adhesion);GO:0009897(external side of plasma membrane);GO:0016020(membrane);GO:0016021(integral component of membrane);GO:0030246(carbohydrate binding);GO:0033691(sialic acid binding);GO:0033691(sialic acid binding)	04640(Hematopoietic cell lineage);04640(Hematopoietic cell lineage)	K06473	NA	CD33 antigen [Source:MGI Symbol;Acc:MGI:99440]	protein_coding;retained_intron;processed_transcript	R_MMU_198933(Immunoregulatory_interactions_between_a_Lymphoid_and_a_non_Lymphoid_cell);R_MMU_168256(Immune_System);R_MMU_6798695(Neutrophil_degranulation);R_MMU_168249(Innate_Immune_System);R_MMU_1280218(Adaptive_Immune_System)	0.851471	9.44198	0.0901794	-3.47106	3.40677e-53	1.17429e-51	down	yes
ENSMUSG00000005514	Por	18984	ENSMUST00000122113;ENSMUST00000005651;ENSMUST00000149684;ENSMUST00000132084;ENSMUST00000127096;ENSMUST00000147515	GO:0003420(regulation of growth plate cartilage chondrocyte proliferation);GO:0003958(NADPH-hemoprotein reductase activity);GO:0004128(cytochrome-b5 reductase activity, acting on NAD(P)H);GO:0005737(cytoplasm);GO:0005739(mitochondrion);GO:0005783(endoplasmic reticulum);GO:0005789(endoplasmic reticulum membrane);GO:0005829(cytosol);GO:0007584(response to nutrient);GO:0008941(nitric oxide dioxygena…	NA	K00327	EC:1.6.2.4	P450 (cytochrome) oxidoreductase [Source:MGI Symbol;Acc:MGI:97744]	protein_coding;retained_intron	NA	6.76505	68.2899	0.0990636	-3.3355	3.93901e-53	1.35397e-51	down	yes
ENSMUSG00000036894	Rap2b	74012	ENSMUST00000049064	GO:0000166(nucleotide binding);GO:0003924(GTPase activity);GO:0005525(GTP binding);GO:0005768(endosome);GO:0005829(cytosol);GO:0005886(plasma membrane);GO:0005923(bicellular tight junction);GO:0007165(signal transduction);GO:0010008(endosome membrane);GO:0016020(membrane);GO:0016787(hydrolase activity);GO:0019003(GDP binding);GO:0019904(protein domain specific binding);GO:0030168(platelet activat…	NA	K07838	NA	RAP2B, member of RAS oncogene family [Source:MGI Symbol;Acc:MGI:1921262]	protein_coding	R_MMU_168256(Immune_System);R_MMU_6798695(Neutrophil_degranulation);R_MMU_168249(Innate_Immune_System)	1.0894	11.8946	0.0915882	-3.44869	5.19787e-53	1.78171e-51	down	yes
ENSMUSG00000069662	Marcks	17118	ENSMUST00000092584	GO:0003779(actin binding);GO:0005080(protein kinase C binding);GO:0005515(protein binding);GO:0005516(calmodulin binding);GO:0005737(cytoplasm);GO:0005813(centrosome);GO:0005856(cytoskeleton);GO:0005938(cell cortex);GO:0016020(membrane);GO:0032432(actin filament bundle);GO:0042585(germinal vesicle);GO:0042802(identical protein binding);GO:0051015(actin filament binding);GO:0051017(actin filament …	04666(Fc gamma R-mediated phagocytosis);05206(MicroRNAs in cancer)	NA	NA	myristoylated alanine rich protein kinase C substrate [Source:MGI Symbol;Acc:MGI:96907]	protein_coding	R_MMU_163685(Integration_of_energy_metabolism);R_MMU_1430728(Metabolism);R_MMU_422356(Regulation_of_insulin_secretion);R_MMU_399997(Acetylcholine_regulates_insulin_secretion)	9.62293	95.7451	0.100506	-3.31465	8.21704e-53	2.80882e-51	down	yes
ENSMUSG00000050989	Selenon	74777	ENSMUST00000060435;ENSMUST00000127585	GO:0003016(respiratory system process);GO:0003674(molecular_function);GO:0005509(calcium ion binding);GO:0005783(endoplasmic reticulum);GO:0005789(endoplasmic reticulum membrane);GO:0007005(mitochondrion organization);GO:0014816(skeletal muscle satellite cell differentiation);GO:0014834(skeletal muscle satellite cell maintenance involved in skeletal muscle regeneration);GO:0014858(positive regula…	NA	K19874	NA	selenoprotein N [Source:MGI Symbol;Acc:MGI:2151208]	protein_coding;processed_transcript	NA	1.02945	12.1621	0.0846444	-3.56244	1.36802e-52	4.65053e-51	down	yes
ENSMUSG00000000552	Zfp385a	29813	ENSMUST00000168828;ENSMUST00000229373;ENSMUST00000229551	GO:0000790(nuclear chromatin);GO:0002039(p53 binding);GO:0003676(nucleic acid binding);GO:0003723(RNA binding);GO:0003730(mRNA 3'-UTR binding);GO:0005634(nucleus);GO:0005730(nucleolus);GO:0005737(cytoplasm);GO:0006417(regulation of translation);GO:0006915(apoptotic process);GO:0006974(cellular response to DNA damage stimulus);GO:0007049(cell cycle);GO:0007599(hemostasis);GO:0007611(learning or me…	NA	NA	NA	zinc finger protein 385A [Source:MGI Symbol;Acc:MGI:1352495]	protein_coding	R_MMU_69620(Cell_Cycle_Checkpoints);R_MMU_69563(p53_Dependent_G1_DNA_Damage_Response);R_MMU_73857(RNA_Polymerase_II_Transcription);R_MMU_212436(Generic_Transcription_Pathway);R_MMU_69560(Transcriptional_activation_of_p53_responsive_genes);R_MMU_1640170(Cell_Cycle);R_MMU_69615(G1/S_DNA_Damage_Checkpoints);R_MMU_3700989(Transcriptional_Regulation_by_TP53);R_MMU_69895(Transcriptional__activation_of_…	4.46831	46.4753	0.0961437	-3.37866	2.1808e-52	7.39314e-51	down	yes
ENSMUSG00000054626	Xlr	22441	ENSMUST00000067782;ENSMUST00000114810;ENSMUST00000067763	GO:0000795(synaptonemal complex);GO:0003674(molecular_function);GO:0007283(spermatogenesis);GO:0007286(spermatid development);GO:0051321(meiotic cell cycle);GO:0051321(meiotic cell cycle)	NA	NA	NA	X-linked lymphocyte-regulated [Source:MGI Symbol;Acc:MGI:98976]	protein_coding	NA	0.450956	7.34614	0.0613868	-4.02593	3.59737e-52	1.21621e-50	down	yes
ENSMUSG00000028494	Plin2	11520	ENSMUST00000000466;ENSMUST00000134437;ENSMUST00000134094;ENSMUST00000154999;ENSMUST00000149700;ENSMUST00000138605	GO:0005515(protein binding);GO:0005634(nucleus);GO:0005737(cytoplasm);GO:0005811(lipid droplet);GO:0005829(cytosol);GO:0005886(plasma membrane);GO:0010890(positive regulation of sequestering of triglyceride);GO:0014070(response to organic cyclic compound);GO:0015909(long-chain fatty acid transport);GO:0016020(membrane);GO:0019915(lipid storage);GO:0042493(response to drug);GO:0042493(response to …	03320(PPAR signaling pathway);03320(PPAR signaling pathway)	K17284	NA	perilipin 2 [Source:MGI Symbol;Acc:MGI:87920]	protein_coding;processed_transcript	NA	3.47583	35.5865	0.0976728	-3.3559	5.76687e-52	1.94435e-50	down	yes
ENSMUSG00000032739	Pram1	378460	ENSMUST00000052079;ENSMUST00000116619;ENSMUST00000166215	GO:0005515(protein binding);GO:0005886(plasma membrane);GO:0007229(integrin-mediated signaling pathway);GO:0008289(lipid binding);GO:0019901(protein kinase binding);GO:0032991(protein-containing complex);GO:0043313(regulation of neutrophil degranulation);GO:0050852(T cell receptor signaling pathway);GO:0072659(protein localization to plasma membrane);GO:0072659(protein localization to plasma memb…	NA	K19994	NA	PML-RAR alpha-regulated adaptor molecule 1 [Source:MGI Symbol;Acc:MGI:3576625]	protein_coding;nonsense_mediated_decay;retained_intron	NA	2.20405	24.1545	0.091248	-3.45406	6.17301e-52	2.07561e-50	down	yes
ENSMUSG00000095788	Sirpb1a	320832	ENSMUST00000191958;ENSMUST00000099201;ENSMUST00000192700;ENSMUST00000194144	GO:0003674(molecular_function);GO:0005886(plasma membrane);GO:0016020(membrane);GO:0016021(integral component of membrane);GO:0022409(positive regulation of cell-cell adhesion);GO:0035556(intracellular signal transduction);GO:0050766(positive regulation of phagocytosis);GO:0050870(positive regulation of T cell activation);GO:0050870(positive regulation of T cell activation)	04380(Osteoclast differentiation);04380(Osteoclast differentiation)	K06551	NA	signal-regulatory protein beta 1A [Source:MGI Symbol;Acc:MGI:2444824]	retained_intron;protein_coding	R_MMU_109582(Hemostasis);R_MMU_202733(Cell_surface_interactions_at_the_vascular_wall);R_MMU_168256(Immune_System);R_MMU_1500931(Cell_Cell_communication);R_MMU_6798695(Neutrophil_degranulation);R_MMU_168249(Innate_Immune_System);R_MMU_2172127(DAP12_interactions);R_MMU_391160(Signal_regulatory_protein_family_interactions)	0.634346	9.18817	0.0690395	-3.85643	8.77521e-52	2.93458e-50	down	yes
ENSMUSG00000038807	Rap1gap2	380711	ENSMUST00000102521;ENSMUST00000145524;ENSMUST00000208896;ENSMUST00000123440;ENSMUST00000047488	GO:0005096(GTPase activator activity);GO:0005737(cytoplasm);GO:0005813(centrosome);GO:0005829(cytosol);GO:0005886(plasma membrane);GO:0008361(regulation of cell size);GO:0010977(negative regulation of neuron projection development);GO:0031965(nuclear membrane);GO:0043005(neuron projection);GO:0043547(positive regulation of GTPase activity);GO:0051056(regulation of small GTPase mediated signal tra…	NA	K17708	NA	RAP1 GTPase activating protein 2 [Source:MGI Symbol;Acc:MGI:3028623]	protein_coding;processed_transcript;nonsense_mediated_decay	R_MMU_168256(Immune_System);R_MMU_392517(Rap1_signalling);R_MMU_1280218(Adaptive_Immune_System)	1.09265	11.4249	0.0956377	-3.38628	1.24354e-51	4.14738e-50	down	yes
ENSMUSG00000039959	Hip1	215114	ENSMUST00000060311;ENSMUST00000202643;ENSMUST00000201998;ENSMUST00000212301;ENSMUST00000202044;ENSMUST00000202095;ENSMUST00000200898;ENSMUST00000201479	GO:0003779(actin binding);GO:0005515(protein binding);GO:0005543(phospholipid binding);GO:0005634(nucleus);GO:0005737(cytoplasm);GO:0005794(Golgi apparatus);GO:0006897(endocytosis);GO:0006915(apoptotic process);GO:0006919(activation of cysteine-type endopeptidase activity involved in apoptotic process);GO:0007015(actin filament organization);GO:0012505(endomembrane system);GO:0016020(membrane);GO…	05016(Huntington disease);05016(Huntington disease)	K04559	NA	huntingtin interacting protein 1 [Source:MGI Symbol;Acc:MGI:1099804]	protein_coding;retained_intron	R_MMU_5653656(Vesicle_mediated_transport);R_MMU_199991(Membrane_Trafficking);R_MMU_8856828(Clathrin_mediated_endocytosis)	2.65741	25.6036	0.10379	-3.26826	1.4533e-51	4.8339e-50	down	yes
ENSMUSG00000067714	Lpar5	381810	ENSMUST00000171989;ENSMUST00000140346	GO:0004930(G protein-coupled receptor activity);GO:0007165(signal transduction);GO:0007186(G protein-coupled receptor signaling pathway);GO:0016020(membrane);GO:0016021(integral component of membrane);GO:0016021(integral component of membrane)	04015(Rap1 signaling pathway);04072(Phospholipase D signaling pathway);04151(PI3K-Akt signaling pathway);04810(Regulation of actin cytoskeleton);05200(Pathways in cancer);05200(Pathways in cancer)	K08390	NA	lysophosphatidic acid receptor 5 [Source:MGI Symbol;Acc:MGI:2685918]	protein_coding	R_MMU_373076(Class_A/1_(Rhodopsin_like_receptors));R_MMU_500792(GPCR_ligand_binding);R_MMU_419408(Lysosphingolipid_and_LPA_receptors);R_MMU_416476(G_alpha_(q)_signalling_events);R_MMU_372790(Signaling_by_GPCR);R_MMU_388396(GPCR_downstream_signalling);R_MMU_162582(Signal_Transduction);R_MMU_418594(G_alpha_(i)_signalling_events)	1.38384	17.7938	0.0777707	-3.68463	1.96905e-51	6.53173e-50	down	yes
ENSMUSG00000031591	Asah1	11886	ENSMUST00000034000;ENSMUST00000126561;ENSMUST00000143057;ENSMUST00000110417;ENSMUST00000131796	GO:0003714(transcription corepressor activity);GO:0005576(extracellular region);GO:0005615(extracellular space);GO:0005634(nucleus);GO:0005764(lysosome);GO:0006629(lipid metabolic process);GO:0006665(sphingolipid metabolic process);GO:0010033(response to organic substance);GO:0016787(hydrolase activity);GO:0016810(hydrolase activity, acting on carbon-nitrogen (but not peptide) bonds);GO:0016811(h…	00600(Sphingolipid metabolism);04071(Sphingolipid signaling pathway);04142(Lysosome);04142(Lysosome)	K12348	EC:3.5.1.23	N-acylsphingosine amidohydrolase 1 [Source:MGI Symbol;Acc:MGI:1277124]	protein_coding;retained_intron;nonsense_mediated_decay	R_MMU_556833(Metabolism_of_lipids);R_MMU_1430728(Metabolism);R_MMU_1660662(Glycosphingolipid_metabolism);R_MMU_168256(Immune_System);R_MMU_6798695(Neutrophil_degranulation);R_MMU_168249(Innate_Immune_System);R_MMU_428157(Sphingolipid_metabolism)	7.55282	72.6171	0.104009	-3.26522	2.37323e-51	7.85137e-50	down	yes
ENSMUSG00000036676	Tmtc3	237500	ENSMUST00000058154;ENSMUST00000099318;ENSMUST00000134477	GO:0000030(mannosyltransferase activity);GO:0004169(dolichyl-phosphate-mannose-protein mannosyltransferase activity);GO:0005515(protein binding);GO:0005783(endoplasmic reticulum);GO:0006486(protein glycosylation);GO:0016020(membrane);GO:0016021(integral component of membrane);GO:0034976(response to endoplasmic reticulum stress);GO:0035269(protein O-linked mannosylation);GO:1901800(positive regula…	NA	NA	NA	transmembrane and tetratricopeptide repeat containing 3 [Source:MGI Symbol;Acc:MGI:3036255]	protein_coding	NA	0.182602	2.48592	0.0734546	-3.767	2.45279e-51	8.09289e-50	down	yes
ENSMUSG00000021573	Tppp	72948	ENSMUST00000022057;ENSMUST00000140217	GO:0000287(magnesium ion binding);GO:0001578(microtubule bundle formation);GO:0003924(GTPase activity);GO:0005634(nucleus);GO:0005737(cytoplasm);GO:0005739(mitochondrion);GO:0005794(Golgi apparatus);GO:0005819(spindle);GO:0005829(cytosol);GO:0005856(cytoskeleton);GO:0005874(microtubule);GO:0007049(cell cycle);GO:0008017(microtubule binding);GO:0014003(oligodendrocyte development);GO:0015631(tubul…	NA	NA	NA	tubulin polymerization promoting protein [Source:MGI Symbol;Acc:MGI:1920198]	protein_coding;processed_transcript	NA	0.727836	8.26687	0.0880426	-3.50566	3.31129e-51	1.08964e-49	down	yes
ENSMUSG00000039704	Lmbrd2	320506	ENSMUST00000227556;ENSMUST00000090380;ENSMUST00000227216	GO:0003674(molecular_function);GO:0005886(plasma membrane);GO:0016020(membrane);GO:0016021(integral component of membrane);GO:0071875(adrenergic receptor signaling pathway);GO:0071875(adrenergic receptor signaling pathway)	NA	NA	NA	LMBR1 domain containing 2 [Source:MGI Symbol;Acc:MGI:2444173]	protein_coding;processed_transcript	NA	2.42032	23.1193	0.104688	-3.25583	5.22345e-51	1.71429e-49	down	yes
ENSMUSG00000005803	Sqor	59010	ENSMUST00000005953;ENSMUST00000126403;ENSMUST00000176999;ENSMUST00000147475	GO:0005739(mitochondrion);GO:0005743(mitochondrial inner membrane);GO:0016491(oxidoreductase activity);GO:0048038(quinone binding);GO:0055114(oxidation-reduction process);GO:0070221(sulfide oxidation, using sulfide:quinone oxidoreductase);GO:0070224(sulfide:quinone oxidoreductase activity);GO:0070813(hydrogen sulfide metabolic process);GO:0071949(FAD binding);GO:0071949(FAD binding)	00920(Sulfur metabolism);00920(Sulfur metabolism)	K22470	EC:1.8.5.8	sulfide quinone oxidoreductase [Source:MGI Symbol;Acc:MGI:1929899]	protein_coding;nonsense_mediated_decay;retained_intron	R_MMU_1614558(Degradation_of_cysteine_and_homocysteine);R_MMU_1430728(Metabolism);R_MMU_1614635(Sulfur_amino_acid_metabolism);R_MMU_1614517(Sulfide_oxidation_to_sulfate);R_MMU_71291(Metabolism_of_amino_acids_and_derivatives)	0.86827	9.87007	0.08797	-3.50684	5.67282e-51	1.85683e-49	down	yes
ENSMUSG00000010663	Fads1	76267	ENSMUST00000010807;ENSMUST00000237221;ENSMUST00000235515;ENSMUST00000238115;ENSMUST00000236385	GO:0005634(nucleus);GO:0005739(mitochondrion);GO:0005783(endoplasmic reticulum);GO:0005789(endoplasmic reticulum membrane);GO:0006629(lipid metabolic process);GO:0006631(fatty acid metabolic process);GO:0006633(fatty acid biosynthetic process);GO:0006636(unsaturated fatty acid biosynthetic process);GO:0007568(aging);GO:0007584(response to nutrient);GO:0009267(cellular response to starvation);GO:0…	01040(Biosynthesis of unsaturated fatty acids);01040(Biosynthesis of unsaturated fatty acids)	K10224	EC:1.14.19.44	fatty acid desaturase 1 [Source:MGI Symbol;Acc:MGI:1923517]	protein_coding;retained_intron;nonsense_mediated_decay;processed_transcript	R_MMU_556833(Metabolism_of_lipids);R_MMU_1430728(Metabolism);R_MMU_8978868(Fatty_acid_metabolism);R_MMU_2046106(alpha_linolenic_acid_(ALA)_metabolism);R_MMU_2046105(Linoleic_acid_(LA)_metabolism);R_MMU_2046104(alpha_linolenic_(omega3)_and_linoleic_(omega6)_acid_metabolism)	1.67135	17.1186	0.0976335	-3.35648	6.68748e-51	2.18316e-49	down	yes
ENSMUSG00000010051	Hyal1	15586	ENSMUST00000112387;ENSMUST00000184695;ENSMUST00000010195	GO:0000302(response to reactive oxygen species);GO:0003824(catalytic activity);GO:0004415(hyalurononglucosaminidase activity);GO:0005576(extracellular region);GO:0005615(extracellular space);GO:0005737(cytoplasm);GO:0005764(lysosome);GO:0005975(carbohydrate metabolic process);GO:0006954(inflammatory response);GO:0008134(transcription factor binding);GO:0008152(metabolic process);GO:0009615(respon…	00531(Glycosaminoglycan degradation);04142(Lysosome);04142(Lysosome)	K01197	EC:3.2.1.35	hyaluronoglucosaminidase 1 [Source:MGI Symbol;Acc:MGI:96298]	protein_coding;retained_intron	R_MMU_2160916(Hyaluronan_uptake_and_degradation);R_MMU_71387(Metabolism_of_carbohydrates);R_MMU_1430728(Metabolism);R_MMU_2024101(CS/DS_degradation);R_MMU_1793185(Chondroitin_sulfate/dermatan_sulfate_metabolism);R_MMU_2142845(Hyaluronan_metabolism);R_MMU_1630316(Glycosaminoglycan_metabolism)	0.251613	4.08248	0.0616323	-4.02017	1.1876e-50	3.86674e-49	down	yes
ENSMUSG00000026883	Dab2ip	69601	ENSMUST00000091010;ENSMUST00000112986;ENSMUST00000138957;ENSMUST00000156669;ENSMUST00000145698	GO:0000122(negative regulation of transcription by RNA polymerase II);GO:0000185(activation of MAPKKK activity);GO:0001525(angiogenesis);GO:0001933(negative regulation of protein phosphorylation);GO:0002376(immune system process);GO:0005096(GTPase activator activity);GO:0005123(death receptor binding);GO:0005515(protein binding);GO:0005737(cytoplasm);GO:0005886(plasma membrane);GO:0006915(apoptot…	04210(Apoptosis);04668(TNF signaling pathway);04668(TNF signaling pathway)	K19901	NA	disabled 2 interacting protein [Source:MGI Symbol;Acc:MGI:1916851]	protein_coding;processed_transcript;nonsense_mediated_decay	R_MMU_5658442(Regulation_of_RAS_by_GAPs);R_MMU_5683057(MAPK_family_signaling_cascades);R_MMU_5673001(RAF/MAP_kinase_cascade);R_MMU_162582(Signal_Transduction);R_MMU_5684996(MAPK1/MAPK3_signaling)	0.854208	8.75542	0.0975633	-3.35752	1.20948e-50	3.92764e-49	down	yes
ENSMUSG00000017697	Ada	11486	ENSMUST00000017841;ENSMUST00000156939	GO:0001666(response to hypoxia);GO:0001701(in utero embryonic development);GO:0001821(histamine secretion);GO:0001829(trophectodermal cell differentiation);GO:0001883(purine nucleoside binding);GO:0001889(liver development);GO:0001890(placenta development);GO:0002314(germinal center B cell differentiation);GO:0002636(positive regulation of germinal center formation);GO:0002686(negative regulation…	00230(Purine metabolism);05340(Primary immunodeficiency);05340(Primary immunodeficiency)	NA	NA	adenosine deaminase [Source:MGI Symbol;Acc:MGI:87916]	protein_coding;processed_transcript	R_MMU_74217(Purine_salvage);R_MMU_1430728(Metabolism);R_MMU_8956321(Nucleotide_salvage);R_MMU_15869(Metabolism_of_nucleotides)	2.74916	28.8773	0.0952013	-3.39288	1.472e-50	4.76758e-49	down	yes
ENSMUSG00000028278	Rragd	52187	ENSMUST00000098190;ENSMUST00000029946	GO:0000166(nucleotide binding);GO:0003924(GTPase activity);GO:0005525(GTP binding);GO:0005634(nucleus);GO:0005654(nucleoplasm);GO:0005737(cytoplasm);GO:0005764(lysosome);GO:0005813(centrosome);GO:0019003(GDP binding);GO:0032008(positive regulation of TOR signaling);GO:0046982(protein heterodimerization activity);GO:0051020(GTPase binding);GO:0071230(cellular response to amino acid stimulus);GO:00…	04140(Autophagy - animal);04150(mTOR signaling pathway);04150(mTOR signaling pathway)	K16186	NA	Ras-related GTP binding D [Source:MGI Symbol;Acc:MGI:1098604]	protein_coding	R_MMU_2262752(Cellular_responses_to_stress);R_MMU_73857(RNA_Polymerase_II_Transcription);R_MMU_212436(Generic_Transcription_Pathway);R_MMU_9711097(Cellular_response_to_starvation);R_MMU_8953897(Cellular_responses_to_external_stimuli);R_MMU_380972(Energy_dependent_regulation_of_mTOR_by_LKB1_AMPK);R_MMU_8943724(Regulation_of_PTEN_gene_transcription);R_MMU_1257604(PIP3_activates_AKT_signaling);R_MMU…	0.184852	2.97476	0.0621401	-4.00833	1.49506e-50	4.8296e-49	down	yes
ENSMUSG00000071379	Hpcal1	53602	ENSMUST00000071858;ENSMUST00000222944	GO:0005509(calcium ion binding);GO:0005515(protein binding);GO:0008150(biological_process);GO:0016020(membrane);GO:0046872(metal ion binding);GO:0046872(metal ion binding)	NA	NA	NA	hippocalcin-like 1 [Source:MGI Symbol;Acc:MGI:1855689]	protein_coding	NA	5.85807	58.0677	0.100883	-3.30924	2.40824e-50	7.7592e-49	down	yes
ENSMUSG00000027333	Smox	228608	ENSMUST00000028806;ENSMUST00000151627;ENSMUST00000183881;ENSMUST00000129143;ENSMUST00000151143;ENSMUST00000110180;ENSMUST00000183575;ENSMUST00000131698;ENSMUST00000183947;ENSMUST00000110179;ENSMUST00000110183;ENSMUST00000110186;ENSMUST00000110181	GO:0005634(nucleus);GO:0005654(nucleoplasm);GO:0005737(cytoplasm);GO:0006598(polyamine catabolic process);GO:0016020(membrane);GO:0016021(integral component of membrane);GO:0016491(oxidoreductase activity);GO:0031965(nuclear membrane);GO:0043231(intracellular membrane-bounded organelle);GO:0046208(spermine catabolic process);GO:0046592(polyamine oxidase activity);GO:0052894(norspermine:oxygen oxi…	00330(Arginine and proline metabolism);00410(beta-Alanine metabolism);00410(beta-Alanine metabolism)	K12259	1.5.3.-;EC:1.5.3.16	spermine oxidase [Source:MGI Symbol;Acc:MGI:2445356]	protein_coding;retained_intron;nonsense_mediated_decay	R_MMU_141334(PAOs_oxidise_polyamines_to_amines);R_MMU_351202(Metabolism_of_polyamines);R_MMU_1430728(Metabolism);R_MMU_211945(Phase_I_Functionalization_of_compounds);R_MMU_140179(Amine_Oxidase_reactions);R_MMU_211859(Biological_oxidations);R_MMU_351200(Interconversion_of_polyamines);R_MMU_71291(Metabolism_of_amino_acids_and_derivatives)	0.987865	10.9627	0.0901114	-3.47215	2.8087e-50	9.02586e-49	down	yes
ENSMUSG00000079293	Clec7a	56644	ENSMUST00000195589;ENSMUST00000184581;ENSMUST00000184861	GO:0001872((1->3)-beta-D-glucan binding);GO:0002366(leukocyte activation involved in immune response);GO:0002367(cytokine production involved in immune response);GO:0002376(immune system process);GO:0002732(positive regulation of dendritic cell cytokine production);GO:0005515(protein binding);GO:0005886(plasma membrane);GO:0006910(phagocytosis, recognition);GO:0006954(inflammatory response);GO:00…	04145(Phagosome);04625(C-type lectin receptor signaling pathway);05152(Tuberculosis);05152(Tuberculosis)	K10074	NA	C-type lectin domain family 7, member a [Source:MGI Symbol;Acc:MGI:1861431]	polymorphic_pseudogene;protein_coding;retained_intron	R_MMU_5607764(CLEC7A_(Dectin_1)_signaling);R_MMU_5621481(C_type_lectin_receptors_(CLRs));R_MMU_168256(Immune_System);R_MMU_168249(Innate_Immune_System)	1.15096	13.2154	0.0870922	-3.52131	3.08707e-50	9.89467e-49	down	yes
ENSMUSG00000023942	Slc29a1	63959	ENSMUST00000064889;ENSMUST00000164217;ENSMUST00000051574;ENSMUST00000163492;ENSMUST00000167863;ENSMUST00000167692;ENSMUST00000171978;ENSMUST00000163905;ENSMUST00000167195;ENSMUST00000171876;ENSMUST00000171081;ENSMUST00000167748;ENSMUST00000169729;ENSMUST00000170425;ENSMUST00000170488;ENSMUST00000171847	GO:0001504(neurotransmitter uptake);GO:0005326(neurotransmitter transmembrane transporter activity);GO:0005337(nucleoside transmembrane transporter activity);GO:0005886(plasma membrane);GO:0005887(integral component of plasma membrane);GO:0006836(neurotransmitter transport);GO:0007595(lactation);GO:0015211(purine nucleoside transmembrane transporter activity);GO:0015213(uridine transmembrane tran…	05034(Alcoholism);05034(Alcoholism)	K15014	NA	solute carrier family 29 (nucleoside transporters), member 1 [Source:MGI Symbol;Acc:MGI:1927073]	protein_coding;retained_intron;processed_transcript	R_MMU_83936(Transport_of_nucleosides_and_free_purine_and_pyrimidine_bases_across_the_plasma_membrane);R_MMU_425407(SLC_mediated_transmembrane_transport);R_MMU_382551(Transport_of_small_molecules);R_MMU_425397(Transport_of_vitamins,_nucleosides,_and_related_molecules)	3.2433	31.4232	0.103213	-3.2763	4.71937e-50	1.50873e-48	down	yes
ENSMUSG00000058099	Nfam1	74039	ENSMUST00000231165;ENSMUST00000023076	GO:0001819(positive regulation of cytokine production);GO:0004888(transmembrane signaling receptor activity);GO:0005886(plasma membrane);GO:0007165(signal transduction);GO:0009986(cell surface);GO:0016020(membrane);GO:0016021(integral component of membrane);GO:0030183(B cell differentiation);GO:0035556(intracellular signal transduction);GO:0045121(membrane raft);GO:0045577(regulation of B cell di…	NA	NA	NA	Nfat activating molecule with ITAM motif 1 [Source:MGI Symbol;Acc:MGI:1921289]	protein_coding	R_MMU_168256(Immune_System);R_MMU_6798695(Neutrophil_degranulation);R_MMU_168249(Innate_Immune_System)	4.32971	39.8327	0.108698	-3.20161	6.00695e-50	1.91539e-48	down	yes
ENSMUSG00000018927	Ccl6	20305	ENSMUST00000019071;ENSMUST00000138145;ENSMUST00000150243	GO:0002548(monocyte chemotaxis);GO:0005125(cytokine activity);GO:0005576(extracellular region);GO:0005615(extracellular space);GO:0006935(chemotaxis);GO:0006954(inflammatory response);GO:0006955(immune response);GO:0007186(G protein-coupled receptor signaling pathway);GO:0008009(chemokine activity);GO:0030593(neutrophil chemotaxis);GO:0043547(positive regulation of GTPase activity);GO:0048020(CCR…	04060(Cytokine-cytokine receptor interaction);04062(Chemokine signaling pathway);04062(Chemokine signaling pathway)	K05510	NA	chemokine (C-C motif) ligand 6 [Source:MGI Symbol;Acc:MGI:98263]	protein_coding;retained_intron	R_MMU_373076(Class_A/1_(Rhodopsin_like_receptors));R_MMU_375276(Peptide_ligand_binding_receptors);R_MMU_500792(GPCR_ligand_binding);R_MMU_444473(Formyl_peptide_receptors_bind_formyl_peptides_and_many_other_ligands);R_MMU_416476(G_alpha_(q)_signalling_events);R_MMU_372790(Signaling_by_GPCR);R_MMU_388396(GPCR_downstream_signalling);R_MMU_162582(Signal_Transduction);R_MMU_418594(G_alpha_(i)_signalli…	2.42058	25.6146	0.0945001	-3.40354	1.81168e-49	5.76189e-48	down	yes
ENSMUSG00000058325	Dock1	330662	ENSMUST00000084488;ENSMUST00000211593;ENSMUST00000211570;ENSMUST00000210464	GO:0002244(hematopoietic progenitor cell differentiation);GO:0005085(guanyl-nucleotide exchange factor activity);GO:0005096(GTPase activator activity);GO:0005515(protein binding);GO:0005654(nucleoplasm);GO:0005737(cytoplasm);GO:0005829(cytosol);GO:0006909(phagocytosis);GO:0006915(apoptotic process);GO:0007264(small GTPase mediated signal transduction);GO:0010634(positive regulation of epithelial …	04510(Focal adhesion);04810(Regulation of actin cytoskeleton);05100(Bacterial invasion of epithelial cells);05100(Bacterial invasion of epithelial cells)	K13708	NA	dedicator of cytokinesis 1 [Source:MGI Symbol;Acc:MGI:2429765]	protein_coding;retained_intron	R_MMU_2029480(Fcgamma_receptor_(FCGR)_dependent_phagocytosis);R_MMU_9012999(RHO_GTPase_cycle);R_MMU_4420097(VEGFA_VEGFR2_Pathway);R_MMU_9013404(RAC2_GTPase_cycle);R_MMU_109582(Hemostasis);R_MMU_983231(Factors_involved_in_megakaryocyte_development_and_platelet_production);R_MMU_9006927(Signaling_by_Non_Receptor_Tyrosine_Kinases);R_MMU_373752(Netrin_1_signaling);R_MMU_2029482(Regulation_of_actin_dy…	0.172195	2.23585	0.0770156	-3.69871	1.94849e-49	6.18108e-48	down	yes
ENSMUSG00000034220	Gpc1	14733	ENSMUST00000045970;ENSMUST00000190677;ENSMUST00000190215;ENSMUST00000190586	GO:0005507(copper ion binding);GO:0005576(extracellular region);GO:0005615(extracellular space);GO:0005654(nucleoplasm);GO:0005768(endosome);GO:0005796(Golgi lumen);GO:0005829(cytosol);GO:0005886(plasma membrane);GO:0009966(regulation of signal transduction);GO:0009986(cell surface);GO:0014037(Schwann cell differentiation);GO:0016020(membrane);GO:0016477(cell migration);GO:0017134(fibroblast grow…	05205(Proteoglycans in cancer);05418(Fluid shear stress and atherosclerosis);05418(Fluid shear stress and atherosclerosis)	K08107	NA	glypican 1 [Source:MGI Symbol;Acc:MGI:1194891]	protein_coding;retained_intron	R_MMU_2024096(HS_GAG_degradation);R_MMU_1971475(A_tetrasaccharide_linker_sequence_is_required_for_GAG_synthesis);R_MMU_2022928(HS_GAG_biosynthesis);R_MMU_196854(Metabolism_of_vitamins_and_cofactors);R_MMU_71387(Metabolism_of_carbohydrates);R_MMU_109582(Hemostasis);R_MMU_1430728(Metabolism);R_MMU_6806667(Metabolism_of_fat_soluble_vitamins);R_MMU_202733(Cell_surface_interactions_at_the_vascular_wal…	0.183894	2.9095	0.0632047	-3.98382	1.99597e-49	6.31083e-48	down	yes
ENSMUSG00000062382	Ftl1-ps1	634386	ENSMUST00000222435;ENSMUST00000221435	GO:0006826(iron ion transport);GO:0006879(cellular iron ion homeostasis);GO:0008199(ferric iron binding);GO:0046872(metal ion binding);GO:0046872(metal ion binding)	04216(Ferroptosis);04217(Necroptosis);04978(Mineral absorption);04978(Mineral absorption)	K13625	NA	ferritin light polypeptide 1, pseudogene 1 [Source:MGI Symbol;Acc:MGI:3779109]	protein_coding	NA	5.68397	56.288	0.10098	-3.30786	2.85663e-49	8.99256e-48	down	yes
ENSMUSG00000021375	Kif13a	16553	ENSMUST00000056978;ENSMUST00000224756;ENSMUST00000238722;ENSMUST00000225904;ENSMUST00000224923;ENSMUST00000223881	GO:0000166(nucleotide binding);GO:0003774(motor activity);GO:0003777(microtubule motor activity);GO:0005515(protein binding);GO:0005524(ATP binding);GO:0005813(centrosome);GO:0006886(intracellular protein transport);GO:0007018(microtubule-based movement);GO:0008017(microtubule binding);GO:0008333(endosome to lysosome transport);GO:0010008(endosome membrane);GO:0030496(midbody);GO:0032438(melanoso…	NA	K17914	NA	kinesin family member 13A [Source:MGI Symbol;Acc:MGI:1098264]	protein_coding;retained_intron;processed_transcript	NA	0.671254	6.78673	0.0989068	-3.33779	3.28922e-49	1.0328e-47	down	yes
ENSMUSG00000054115	Skp2	27401	ENSMUST00000110585;ENSMUST00000096482;ENSMUST00000190406;ENSMUST00000191316	GO:0000082(G1/S transition of mitotic cell cycle);GO:0000086(G2/M transition of mitotic cell cycle);GO:0000209(protein polyubiquitination);GO:0005515(protein binding);GO:0005634(nucleus);GO:0005654(nucleoplasm);GO:0005730(nucleolus);GO:0005737(cytoplasm);GO:0005829(cytosol);GO:0006511(ubiquitin-dependent protein catabolic process);GO:0016301(kinase activity);GO:0016310(phosphorylation);GO:0016567…	04068(FoxO signaling pathway);04110(Cell cycle);04120(Ubiquitin mediated proteolysis);04150(mTOR signaling pathway);05169(Epstein-Barr virus infection);05200(Pathways in cancer);05203(Viral carcinogenesis);05222(Small cell lung cancer);05222(Small cell lung cancer)	K03875	NA	S-phase kinase-associated protein 2 (p45) [Source:MGI Symbol;Acc:MGI:1351663]	protein_coding;processed_transcript;retained_intron	R_MMU_68949(Orc1_removal_from_chromatin);R_MMU_5689880(Ub_specific_processing_proteases);R_MMU_9707587(Regulation_of_HMOX1_expression_and_activity);R_MMU_8951664(Neddylation);R_MMU_8939902(Regulation_of_RUNX2_expression_and_activity);R_MMU_69202(Cyclin_E_associated_events_during_G1/S_transition);R_MMU_69206(G1/S_Transition);R_MMU_9711123(Cellular_response_to_chemical_stress);R_MMU_2262752(Cellula…	0.862393	8.45993	0.101938	-3.29423	8.0013e-49	2.50599e-47	down	yes
ENSMUSG00000021281	Tnfaip2	21928	ENSMUST00000102745;ENSMUST00000156003;ENSMUST00000109792;ENSMUST00000127207;ENSMUST00000127028;ENSMUST00000133865;ENSMUST00000129467	GO:0000145(exocyst);GO:0000149(SNARE binding);GO:0001525(angiogenesis);GO:0006887(exocytosis);GO:0007275(multicellular organism development);GO:0030154(cell differentiation);GO:0051601(exocyst localization);GO:0051601(exocyst localization)	NA	K19989	NA	tumor necrosis factor, alpha-induced protein 2 [Source:MGI Symbol;Acc:MGI:104960]	protein_coding;retained_intron	NA	3.07922	27.8762	0.11046	-3.1784	9.37814e-49	2.92978e-47	down	yes
ENSMUSG00000032754	Slc8b1	170756	ENSMUST00000068326;ENSMUST00000147496;ENSMUST00000123326;ENSMUST00000111890;ENSMUST00000076051	GO:0005432(calcium:sodium antiporter activity);GO:0005739(mitochondrion);GO:0005743(mitochondrial inner membrane);GO:0005886(plasma membrane);GO:0006811(ion transport);GO:0006812(cation transport);GO:0006814(sodium ion transport);GO:0006816(calcium ion transport);GO:0006851(mitochondrial calcium ion transmembrane transport);GO:0006874(cellular calcium ion homeostasis);GO:0008324(cation transmembr…	NA	K13754	NA	solute carrier family 8 (sodium/lithium/calcium exchanger), member B1 [Source:MGI Symbol;Acc:MGI:2180781]	protein_coding;retained_intron	R_MMU_425393(Transport_of_inorganic_cations/anions_and_amino_acids/oligopeptides);R_MMU_425407(SLC_mediated_transmembrane_transport);R_MMU_382551(Transport_of_small_molecules);R_MMU_425561(Sodium/Calcium_exchangers);R_MMU_8949215(Mitochondrial_calcium_ion_transport)	3.19156	29.8615	0.106879	-3.22595	1.37925e-48	4.29797e-47	down	yes
ENSMUSG00000022108	Itm2b	16432	ENSMUST00000022704;ENSMUST00000226722;ENSMUST00000228637;ENSMUST00000227454;ENSMUST00000228707	GO:0000139(Golgi membrane);GO:0001540(amyloid-beta binding);GO:0005524(ATP binding);GO:0005576(extracellular region);GO:0005615(extracellular space);GO:0005768(endosome);GO:0005794(Golgi apparatus);GO:0005886(plasma membrane);GO:0010008(endosome membrane);GO:0016020(membrane);GO:0016021(integral component of membrane);GO:0030660(Golgi-associated vesicle membrane);GO:0031301(integral component of …	NA	K18264	NA	integral membrane protein 2B [Source:MGI Symbol;Acc:MGI:1309517]	protein_coding;retained_intron;processed_transcript	NA	85.6552	749.003	0.114359	-3.12836	1.6164e-48	5.02427e-47	down	yes
ENSMUSG00000027712	Anxa5	11747	ENSMUST00000029266;ENSMUST00000196097	GO:0005388(calcium transmembrane transporter activity, phosphorylative mechanism);GO:0005509(calcium ion binding);GO:0005515(protein binding);GO:0005544(calcium-dependent phospholipid binding);GO:0005615(extracellular space);GO:0005634(nucleus);GO:0005737(cytoplasm);GO:0005783(endoplasmic reticulum);GO:0005829(cytosol);GO:0005886(plasma membrane);GO:0007596(blood coagulation);GO:0007599(hemostasi…	NA	K16646	NA	annexin A5 [Source:MGI Symbol;Acc:MGI:106008]	protein_coding;retained_intron	R_MMU_109582(Hemostasis);R_MMU_76002(Platelet_activation,_signaling_and_aggregation);R_MMU_114608(Platelet_degranulation);R_MMU_76005(Response_to_elevated_platelet_cytosolic_Ca2+)	13.8576	122.974	0.112687	-3.14961	1.85427e-48	5.74918e-47	down	yes
ENSMUSG00000006344	Ggt5	23887	ENSMUST00000072217;ENSMUST00000219247;ENSMUST00000218807;ENSMUST00000188444;ENSMUST00000219214;ENSMUST00000189972;ENSMUST00000189991	GO:0000048(peptidyltransferase activity);GO:0002951(leukotriene-C(4) hydrolase);GO:0005886(plasma membrane);GO:0006412(translation);GO:0006508(proteolysis);GO:0006520(cellular amino acid metabolic process);GO:0006631(fatty acid metabolic process);GO:0006749(glutathione metabolic process);GO:0006750(glutathione biosynthetic process);GO:0006751(glutathione catabolic process);GO:0006954(inflammatory…	00430(Taurine and hypotaurine metabolism);00480(Glutathione metabolism);00590(Arachidonic acid metabolism);00590(Arachidonic acid metabolism)	NA	NA	gamma-glutamyltransferase 5 [Source:MGI Symbol;Acc:MGI:1346063]	protein_coding;retained_intron;nonsense_mediated_decay	R_MMU_556833(Metabolism_of_lipids);R_MMU_1430728(Metabolism);R_MMU_156590(Glutathione_conjugation);R_MMU_156580(Phase_II_Conjugation_of_compounds);R_MMU_8978868(Fatty_acid_metabolism);R_MMU_5423646(Aflatoxin_activation_and_detoxification);R_MMU_174403(Glutathione_synthesis_and_recycling);R_MMU_211859(Biological_oxidations);R_MMU_2142753(Arachidonic_acid_metabolism);R_MMU_2142691(Synthesis_of_Leuk…	0.387812	4.44334	0.0872793	-3.51822	3.02017e-48	9.34057e-47	down	yes
ENSMUSG00000028207	Asph	65973	ENSMUST00000078139;ENSMUST00000108340;ENSMUST00000108333;ENSMUST00000146441;ENSMUST00000103004;ENSMUST00000152058;ENSMUST00000108337;ENSMUST00000137375;ENSMUST00000108334;ENSMUST00000084915;ENSMUST00000124408	GO:0004597(peptide-aspartate beta-dioxygenase activity);GO:0005509(calcium ion binding);GO:0005515(protein binding);GO:0005737(cytoplasm);GO:0005783(endoplasmic reticulum);GO:0005789(endoplasmic reticulum membrane);GO:0005886(plasma membrane);GO:0007389(pattern specification process);GO:0008285(negative regulation of cell population proliferation);GO:0010524(positive regulation of calcium ion tra…	NA	K00476	EC:1.14.11.16	aspartate-beta-hydroxylase [Source:MGI Symbol;Acc:MGI:1914186]	protein_coding;processed_transcript	R_MMU_382551(Transport_of_small_molecules);R_MMU_5576891(Cardiac_conduction);R_MMU_2672351(Stimuli_sensing_channels);R_MMU_5578775(Ion_homeostasis);R_MMU_397014(Muscle_contraction);R_MMU_983712(Ion_channel_transport)	0.278361	2.82233	0.0986282	-3.34186	3.34126e-48	1.03078e-46	down	yes
ENSMUSG00000017057	Il13ra1	16164	ENSMUST00000033418	GO:0004896(cytokine receptor activity);GO:0004923(leukemia inhibitory factor receptor activity);GO:0004924(oncostatin-M receptor activity);GO:0005127(ciliary neurotrophic factor receptor binding);GO:0005515(protein binding);GO:0008284(positive regulation of cell population proliferation);GO:0009897(external side of plasma membrane);GO:0016020(membrane);GO:0016021(integral component of membrane);G…	04060(Cytokine-cytokine receptor interaction);04630(Jak-STAT signaling pathway);05200(Pathways in cancer)	K05076	NA	interleukin 13 receptor, alpha 1 [Source:MGI Symbol;Acc:MGI:105052]	protein_coding	R_MMU_6785807(Interleukin_4_and_Interleukin_13_signaling);R_MMU_449147(Signaling_by_Interleukins);R_MMU_168256(Immune_System);R_MMU_1280215(Cytokine_Signaling_in_Immune_system)	0.936398	9.75768	0.0959652	-3.38134	4.65256e-48	1.43173e-46	down	yes
ENSMUSG00000025154	Arhgap19	71085	ENSMUST00000026150;ENSMUST00000163265;ENSMUST00000177495	GO:0005096(GTPase activator activity);GO:0005737(cytoplasm);GO:0005886(plasma membrane);GO:0007165(signal transduction);GO:0043231(intracellular membrane-bounded organelle);GO:0043547(positive regulation of GTPase activity);GO:0051056(regulation of small GTPase mediated signal transduction);GO:0051056(regulation of small GTPase mediated signal transduction)	NA	K20640	NA	Rho GTPase activating protein 19 [Source:MGI Symbol;Acc:MGI:1918335]	protein_coding	R_MMU_8980692(RHOA_GTPase_cycle);R_MMU_9012999(RHO_GTPase_cycle);R_MMU_9716542(Signaling_by_Rho_GTPases,_Miro_GTPases_and_RHOBTB3);R_MMU_194315(Signaling_by_Rho_GTPases);R_MMU_162582(Signal_Transduction)	2.10884	19.247	0.109567	-3.19012	1.10463e-47	3.3824e-46	down	yes
ENSMUSG00000052336	Cx3cr1	13051	ENSMUST00000215016;ENSMUST00000064165	GO:0001774(microglial cell activation);GO:0002052(positive regulation of neuroblast proliferation);GO:0002881(negative regulation of chronic inflammatory response to non-antigenic stimulus);GO:0002931(response to ischemia);GO:0004896(cytokine receptor activity);GO:0004930(G protein-coupled receptor activity);GO:0004950(chemokine receptor activity);GO:0005886(plasma membrane);GO:0006935(chemotaxis…	04060(Cytokine-cytokine receptor interaction);04062(Chemokine signaling pathway);04062(Chemokine signaling pathway)	K04192	NA	chemokine (C-X3-C motif) receptor 1 [Source:MGI Symbol;Acc:MGI:1333815]	protein_coding	R_MMU_373076(Class_A/1_(Rhodopsin_like_receptors));R_MMU_380108(Chemokine_receptors_bind_chemokines);R_MMU_375276(Peptide_ligand_binding_receptors);R_MMU_500792(GPCR_ligand_binding);R_MMU_372790(Signaling_by_GPCR);R_MMU_388396(GPCR_downstream_signalling);R_MMU_162582(Signal_Transduction);R_MMU_418594(G_alpha_(i)_signalling_events)	0.214757	3.16032	0.0679544	-3.87929	1.2544e-47	3.83151e-46	down	yes
ENSMUSG00000031447	Lamp1	16783	ENSMUST00000033824;ENSMUST00000209709	GO:0005515(protein binding);GO:0005737(cytoplasm);GO:0005764(lysosome);GO:0005765(lysosomal membrane);GO:0005768(endosome);GO:0005770(late endosome);GO:0005771(multivesicular body);GO:0005773(vacuole);GO:0005829(cytosol);GO:0005886(plasma membrane);GO:0007283(spermatogenesis);GO:0008021(synaptic vesicle);GO:0008626(granzyme-mediated apoptotic signaling pathway);GO:0009897(external side of plasma …	04140(Autophagy - animal);04142(Lysosome);04145(Phagosome);05152(Tuberculosis);05152(Tuberculosis)	K06528	NA	lysosomal-associated membrane protein 1 [Source:MGI Symbol;Acc:MGI:96745]	protein_coding;retained_intron	R_MMU_168256(Immune_System);R_MMU_6798695(Neutrophil_degranulation);R_MMU_168249(Innate_Immune_System)	45.7464	390.509	0.117146	-3.09363	1.31427e-47	4.00448e-46	down	yes
ENSMUSG00000036620	Mgat4b	103534	ENSMUST00000041725;ENSMUST00000122977;ENSMUST00000133714	GO:0000139(Golgi membrane);GO:0005783(endoplasmic reticulum);GO:0005793(endoplasmic reticulum-Golgi intermediate compartment);GO:0005794(Golgi apparatus);GO:0005795(Golgi stack);GO:0006486(protein glycosylation);GO:0006487(protein N-linked glycosylation);GO:0008375(acetylglucosaminyltransferase activity);GO:0008454(alpha-1,3-mannosylglycoprotein 4-beta-N-acetylglucosaminyltransferase activity);GO…	00510(N-Glycan biosynthesis);00510(N-Glycan biosynthesis)	K00738	EC:2.4.1.145	mannoside acetylglucosaminyltransferase 4, isoenzyme B [Source:MGI Symbol;Acc:MGI:2143974]	protein_coding;retained_intron	R_MMU_975576(N_glycan_antennae_elongation_in_the_medial/trans_Golgi);R_MMU_948021(Transport_to_the_Golgi_and_subsequent_modification);R_MMU_597592(Post_translational_protein_modification);R_MMU_392499(Metabolism_of_proteins);R_MMU_975577(N_Glycan_antennae_elongation);R_MMU_446203(Asparagine_N_linked_glycosylation)	1.62336	16.1648	0.100425	-3.31581	1.41855e-47	4.31154e-46	down	yes
ENSMUSG00000056025	Clca3a1	12722	ENSMUST00000059091;ENSMUST00000029932	GO:0005229(intracellular calcium activated chloride channel activity);GO:0005886(plasma membrane);GO:0005887(integral component of plasma membrane);GO:0006508(proteolysis);GO:0006811(ion transport);GO:0006821(chloride transport);GO:0008233(peptidase activity);GO:0008237(metallopeptidase activity);GO:0016020(membrane);GO:0016787(hydrolase activity);GO:0046872(metal ion binding);GO:1902476(chloride…	04924(Renin secretion);04972(Pancreatic secretion);04972(Pancreatic secretion)	K05030	NA	chloride channel accessory 3A1 [Source:MGI Symbol;Acc:MGI:1316732]	protein_coding;nonsense_mediated_decay	NA	0.286569	3.98483	0.0719149	-3.79757	1.43382e-47	4.34727e-46	down	yes
ENSMUSG00000046410	Kcnk6	52150	ENSMUST00000085818	GO:0003073(regulation of systemic arterial blood pressure);GO:0003085(negative regulation of systemic arterial blood pressure);GO:0005267(potassium channel activity);GO:0005887(integral component of plasma membrane);GO:0006811(ion transport);GO:0006813(potassium ion transport);GO:0016020(membrane);GO:0016021(integral component of membrane);GO:0022841(potassium ion leak channel activity);GO:003032…	NA	K04917	NA	potassium inwardly-rectifying channel, subfamily K, member 6 [Source:MGI Symbol;Acc:MGI:1891291]	protein_coding	R_MMU_5576886(Phase_4_resting_membrane_potential);R_MMU_1296346(Tandem_pore_domain_potassium_channels);R_MMU_5576891(Cardiac_conduction);R_MMU_1299308(Tandem_of_pore_domain_in_a_weak_inwardly_rectifying_K+_channels_(TWIK));R_MMU_112316(Neuronal_System);R_MMU_1296071(Potassium_Channels);R_MMU_397014(Muscle_contraction)	1.46156	13.8839	0.105271	-3.24782	2.08638e-47	6.31029e-46	down	yes
ENSMUSG00000102202	Gm33280	102636118	ENSMUST00000193983	NA	NA	NA	NA	predicted gene, 33280 [Source:MGI Symbol;Acc:MGI:5592439]	lincRNA	NA	0.312863	3.99094	0.0783932	-3.67313	2.74341e-47	8.27719e-46	down	yes
ENSMUSG00000032462	Pik3cb	74769	ENSMUST00000035037;ENSMUST00000136965	GO:0000166(nucleotide binding);GO:0001935(endothelial cell proliferation);GO:0001952(regulation of cell-matrix adhesion);GO:0005515(protein binding);GO:0005524(ATP binding);GO:0005634(nucleus);GO:0005654(nucleoplasm);GO:0005730(nucleolus);GO:0005737(cytoplasm);GO:0005829(cytosol);GO:0005886(plasma membrane);GO:0005942(phosphatidylinositol 3-kinase complex);GO:0006874(cellular calcium ion homeosta…	00562(Inositol phosphate metabolism);01521(EGFR tyrosine kinase inhibitor resistance);01522(Endocrine resistance);01524(Platinum drug resistance);04012(ErbB signaling pathway);04014(Ras signaling pathway);04015(Rap1 signaling pathway);04024(cAMP signaling pathway);04062(Chemokine signaling pathway);04066(HIF-1 signaling pathway);04068(FoxO signaling pathway);04070(Phosphatidylinositol signaling s…	K00922	EC:2.7.1.153	phosphatidylinositol-4,5-bisphosphate 3-kinase catalytic subunit beta [Source:MGI Symbol;Acc:MGI:1922019]	protein_coding;nonsense_mediated_decay	R_MMU_2428924(IGF1R_signaling_cascade);R_MMU_109704(PI3K_Cascade);R_MMU_2424491(DAP12_signaling);R_MMU_114604(GPVI_mediated_activation_cascade);R_MMU_2029480(Fcgamma_receptor_(FCGR)_dependent_phagocytosis);R_MMU_198203(PI3K/AKT_activation);R_MMU_1483255(PI_Metabolism);R_MMU_5683057(MAPK_family_signaling_cascades);R_MMU_4420097(VEGFA_VEGFR2_Pathway);R_MMU_6811558(PI5P,_PP2A_and_IER3_Regulate_PI3K/…	0.824454	7.81148	0.105544	-3.24408	3.2969e-47	9.92287e-46	down	yes
ENSMUSG00000025702	Marchf8	71779	ENSMUST00000101032;ENSMUST00000079012;ENSMUST00000203193;ENSMUST00000156014;ENSMUST00000123246;ENSMUST00000123405;ENSMUST00000129170;ENSMUST00000126376;ENSMUST00000130445	GO:0000209(protein polyubiquitination);GO:0002250(adaptive immune response);GO:0002376(immune system process);GO:0002495(antigen processing and presentation of peptide antigen via MHC class II);GO:0004842(ubiquitin-protein transferase activity);GO:0005737(cytoplasm);GO:0005764(lysosome);GO:0005765(lysosomal membrane);GO:0005768(endosome);GO:0006955(immune response);GO:0008270(zinc ion binding);GO…	NA	K10656	EC:2.3.2.27	membrane associated ring-CH-type finger 8 [Source:MGI Symbol;Acc:MGI:1919029]	protein_coding;processed_transcript;retained_intron	NA	0.749461	6.9395	0.107999	-3.21091	4.94988e-47	1.48617e-45	down	yes
ENSMUSG00000050335	Lgals3	16854	ENSMUST00000150290;ENSMUST00000142734;ENSMUST00000144794;ENSMUST00000146468	GO:0001772(immunological synapse);GO:0002548(monocyte chemotaxis);GO:0005634(nucleus);GO:0005681(spliceosomal complex);GO:0005737(cytoplasm);GO:0005743(mitochondrial inner membrane);GO:0006397(mRNA processing);GO:0008380(RNA splicing);GO:0019863(IgE binding);GO:0019903(protein phosphatase binding);GO:0030246(carbohydrate binding);GO:0030593(neutrophil chemotaxis);GO:0030855(epithelial cell differ…	NA	K06831	NA	lectin, galactose binding, soluble 3 [Source:MGI Symbol;Acc:MGI:96778]	protein_coding	NA	8.83174	75.1415	0.117535	-3.08884	1.20998e-46	3.62408e-45	down	yes
ENSMUSG00000021676	Iqgap2	544963	ENSMUST00000068603;ENSMUST00000238783;ENSMUST00000238261;ENSMUST00000238595;ENSMUST00000238263	GO:0005515(protein binding);GO:0005516(calmodulin binding);GO:0005547(phosphatidylinositol-3,4,5-trisphosphate binding);GO:0005737(cytoplasm);GO:0005874(microtubule);GO:0005902(microvillus);GO:0007165(signal transduction);GO:0009986(cell surface);GO:0017016(Ras GTPase binding);GO:0017048(Rho GTPase binding);GO:0030027(lamellipodium);GO:0030175(filopodium);GO:0032956(regulation of actin cytoskelet…	04810(Regulation of actin cytoskeleton);04810(Regulation of actin cytoskeleton)	K05767	NA	IQ motif containing GTPase activating protein 2 [Source:MGI Symbol;Acc:MGI:2449975]	protein_coding;retained_intron	R_MMU_9012999(RHO_GTPase_cycle);R_MMU_5626467(RHO_GTPases_activate_IQGAPs);R_MMU_168256(Immune_System);R_MMU_9716542(Signaling_by_Rho_GTPases,_Miro_GTPases_and_RHOBTB3);R_MMU_9013148(CDC42_GTPase_cycle);R_MMU_194315(Signaling_by_Rho_GTPases);R_MMU_6798695(Neutrophil_degranulation);R_MMU_168249(Innate_Immune_System);R_MMU_162582(Signal_Transduction);R_MMU_9013408(RHOG_GTPase_cycle);R_MMU_9013149(R…	0.573647	5.64292	0.101658	-3.29821	1.30324e-46	3.89396e-45	down	yes
ENSMUSG00000024737	Slc15a3	65221	ENSMUST00000025646;ENSMUST00000138263;ENSMUST00000131010	GO:0005764(lysosome);GO:0005765(lysosomal membrane);GO:0006857(oligopeptide transport);GO:0015031(protein transport);GO:0015293(symporter activity);GO:0015833(peptide transport);GO:0016020(membrane);GO:0016021(integral component of membrane);GO:0022857(transmembrane transporter activity);GO:0043231(intracellular membrane-bounded organelle);GO:0055085(transmembrane transport);GO:0055085(transmembr…	NA	K14638	NA	solute carrier family 15, member 3 [Source:MGI Symbol;Acc:MGI:1929691]	protein_coding;retained_intron;processed_transcript	R_MMU_425393(Transport_of_inorganic_cations/anions_and_amino_acids/oligopeptides);R_MMU_427975(Proton/oligopeptide_cotransporters);R_MMU_425407(SLC_mediated_transmembrane_transport);R_MMU_382551(Transport_of_small_molecules)	2.55523	22.2393	0.114897	-3.12158	1.43778e-46	4.28555e-45	down	yes
ENSMUSG00000022421	Nptxr	73340	ENSMUST00000023057;ENSMUST00000175858	NA	NA	NA	NA	neuronal pentraxin receptor [Source:MGI Symbol;Acc:MGI:1920590]	protein_coding	NA	0.214032	2.8851	0.0741854	-3.75272	1.56388e-46	4.65018e-45	down	yes
ENSMUSG00000062488	Ifit3b	667370	ENSMUST00000076249	GO:0003723(RNA binding);GO:0005515(protein binding);GO:0005737(cytoplasm);GO:0005739(mitochondrion);GO:0005829(cytosol);GO:0035457(cellular response to interferon-alpha);GO:0042802(identical protein binding);GO:0051607(defense response to virus)	NA	NA	NA	interferon-induced protein with tetratricopeptide repeats 3B [Source:MGI Symbol;Acc:MGI:3698419]	protein_coding	NA	0.95759	10.8425	0.0883179	-3.50115	1.67314e-46	4.96312e-45	down	yes
ENSMUSG00000015932	Dstn	56431	ENSMUST00000103172	GO:0003779(actin binding);GO:0005737(cytoplasm);GO:0015629(actin cytoskeleton);GO:0030042(actin filament depolymerization);GO:0030043(actin filament fragmentation);GO:0030836(positive regulation of actin filament depolymerization);GO:0030864(cortical actin cytoskeleton);GO:0048870(cell motility);GO:0051014(actin filament severing);GO:0051015(actin filament binding)	NA	K10363	NA	destrin [Source:MGI Symbol;Acc:MGI:1929270]	protein_coding	NA	6.99915	60.8854	0.114956	-3.12084	1.89381e-46	5.60423e-45	down	yes
ENSMUSG00000028028	Alpk1	71481	ENSMUST00000160586;ENSMUST00000029662;ENSMUST00000161239;ENSMUST00000162859;ENSMUST00000198955	GO:0002753(cytoplasmic pattern recognition receptor signaling pathway);GO:0004674(protein serine/threonine kinase activity);GO:0005524(ATP binding);GO:0005829(cytosol);GO:0006468(protein phosphorylation);GO:0016301(kinase activity);GO:0016310(phosphorylation);GO:0016740(transferase activity);GO:0043123(positive regulation of I-kappaB kinase/NF-kappaB signaling);GO:0045087(innate immune response);…	NA	K08868	NA	alpha-kinase 1 [Source:MGI Symbol;Acc:MGI:1918731]	retained_intron;protein_coding;processed_transcript	R_MMU_9645460(Alpha_protein_kinase_1_signaling_pathway);R_MMU_168256(Immune_System);R_MMU_168249(Innate_Immune_System)	0.727997	6.88576	0.105725	-3.24161	2.07995e-46	6.14032e-45	down	yes
ENSMUSG00000057137	Tmem140	68487	ENSMUST00000074949;ENSMUST00000123019;ENSMUST00000202999;ENSMUST00000202010;ENSMUST00000201749	GO:0003674(molecular_function);GO:0005575(cellular_component);GO:0008150(biological_process);GO:0016020(membrane);GO:0016021(integral component of membrane);GO:0016021(integral component of membrane)	NA	NA	NA	transmembrane protein 140 [Source:MGI Symbol;Acc:MGI:1915737]	protein_coding;processed_transcript	NA	1.01517	9.3926	0.108082	-3.20981	2.59103e-46	7.63087e-45	down	yes
ENSMUSG00000030342	Cd9	12527	ENSMUST00000032492;ENSMUST00000140024	GO:0005178(integrin binding);GO:0005515(protein binding);GO:0005576(extracellular region);GO:0005886(plasma membrane);GO:0005887(integral component of plasma membrane);GO:0007155(cell adhesion);GO:0007338(single fertilization);GO:0007342(fusion of sperm to egg plasma membrane involved in single fertilization);GO:0007420(brain development);GO:0008285(negative regulation of cell population prolifer…	04640(Hematopoietic cell lineage);04640(Hematopoietic cell lineage)	K06460	NA	CD9 antigen [Source:MGI Symbol;Acc:MGI:88348]	protein_coding;retained_intron	R_MMU_1300645(Acrosome_Reaction_and_Sperm:Oocyte_Membrane_Binding);R_MMU_109582(Hemostasis);R_MMU_1474165(Reproduction);R_MMU_76002(Platelet_activation,_signaling_and_aggregation);R_MMU_114608(Platelet_degranulation);R_MMU_1187000(Fertilization);R_MMU_76005(Response_to_elevated_platelet_cytosolic_Ca2+)	4.49853	38.896	0.115655	-3.1121	1.98791e-45	5.84065e-44	down	yes
ENSMUSG00000039485	Tspyl4	72480	ENSMUST00000047935;ENSMUST00000213791	GO:0003682(chromatin binding);GO:0005634(nucleus);GO:0006334(nucleosome assembly);GO:0008150(biological_process);GO:0042393(histone binding);GO:0042393(histone binding)	NA	K11287	NA	TSPY-like 4 [Source:MGI Symbol;Acc:MGI:106393]	protein_coding;processed_transcript	NA	1.55026	13.9308	0.111283	-3.16769	2.30308e-45	6.75061e-44	down	yes
ENSMUSG00000022419	Deptor	97998	ENSMUST00000096433	GO:0005515(protein binding);GO:0006469(negative regulation of protein kinase activity);GO:0032007(negative regulation of TOR signaling);GO:0035556(intracellular signal transduction);GO:0045792(negative regulation of cell size);GO:2001236(regulation of extrinsic apoptotic signaling pathway)	04140(Autophagy - animal);04150(mTOR signaling pathway)	K20402	NA	DEP domain containing MTOR-interacting protein [Source:MGI Symbol;Acc:MGI:2146322]	protein_coding	NA	0.2009	2.23872	0.0897387	-3.47813	2.38244e-45	6.96666e-44	down	yes
ENSMUSG00000038371	Sbf2	319934	ENSMUST00000167880;ENSMUST00000164759;ENSMUST00000211732;ENSMUST00000169740;ENSMUST00000171218;ENSMUST00000171378;ENSMUST00000165992;ENSMUST00000165449;ENSMUST00000164599;ENSMUST00000033058	GO:0005085(guanyl-nucleotide exchange factor activity);GO:0005515(protein binding);GO:0005737(cytoplasm);GO:0005768(endosome);GO:0005774(vacuolar membrane);GO:0006914(autophagy);GO:0010008(endosome membrane);GO:0016020(membrane);GO:0017112(Rab guanyl-nucleotide exchange factor activity);GO:0019208(phosphatase regulator activity);GO:0019902(phosphatase binding);GO:0030424(axon);GO:0035091(phosphat…	NA	K18061	NA	SET binding factor 2 [Source:MGI Symbol;Acc:MGI:1921831]	retained_intron;protein_coding	R_MMU_5653656(Vesicle_mediated_transport);R_MMU_199991(Membrane_Trafficking);R_MMU_8876198(RAB_GEFs_exchange_GTP_for_GDP_on_RABs);R_MMU_9007101(Rab_regulation_of_trafficking)	0.878361	7.331	0.119815	-3.06112	6.83163e-45	1.98826e-43	down	yes
ENSMUSG00000022438	Parvb	170736	ENSMUST00000023072;ENSMUST00000122818;ENSMUST00000146020	GO:0003779(actin binding);GO:0005515(protein binding);GO:0005737(cytoplasm);GO:0005856(cytoskeleton);GO:0005886(plasma membrane);GO:0005925(focal adhesion);GO:0007155(cell adhesion);GO:0007163(establishment or maintenance of cell polarity);GO:0015629(actin cytoskeleton);GO:0016020(membrane);GO:0030017(sarcomere);GO:0030018(Z disc);GO:0030027(lamellipodium);GO:0030031(cell projection assembly);GO:…	04510(Focal adhesion);04510(Focal adhesion)	K06275	NA	parvin, beta [Source:MGI Symbol;Acc:MGI:2153063]	protein_coding;nonsense_mediated_decay;processed_transcript	R_MMU_446353(Cell_extracellular_matrix_interactions);R_MMU_446728(Cell_junction_organization);R_MMU_446388(Regulation_of_cytoskeletal_remodeling_and_cell_spreading_by_IPP_complex_components);R_MMU_1500931(Cell_Cell_communication)	0.850074	7.99611	0.106311	-3.23364	7.51123e-45	2.18091e-43	down	yes
ENSMUSG00000024644	Cndp2	66054	ENSMUST00000168419;ENSMUST00000025546;ENSMUST00000236125;ENSMUST00000237533;ENSMUST00000235149;ENSMUST00000236415;ENSMUST00000236029;ENSMUST00000237605	GO:0004180(carboxypeptidase activity);GO:0005654(nucleoplasm);GO:0005737(cytoplasm);GO:0005829(cytosol);GO:0006508(proteolysis);GO:0008233(peptidase activity);GO:0008237(metallopeptidase activity);GO:0016787(hydrolase activity);GO:0016805(dipeptidase activity);GO:0046872(metal ion binding);GO:0070573(metallodipeptidase activity);GO:0102008(cytosolic dipeptidase activity);GO:0103046(alanylglutamat…	00330(Arginine and proline metabolism);00340(Histidine metabolism);00410(beta-Alanine metabolism);00410(beta-Alanine metabolism)	K08660	EC:3.4.13.18	CNDP dipeptidase 2 (metallopeptidase M20 family) [Source:MGI Symbol;Acc:MGI:1913304]	protein_coding;processed_transcript;retained_intron	R_MMU_1430728(Metabolism);R_MMU_156590(Glutathione_conjugation);R_MMU_156580(Phase_II_Conjugation_of_compounds);R_MMU_174403(Glutathione_synthesis_and_recycling);R_MMU_211859(Biological_oxidations)	8.31274	65.5736	0.12677	-2.97972	1.72663e-44	5.00155e-43	down	yes
ENSMUSG00000071203	Naip5	17951	ENSMUST00000049789	GO:0000166(nucleotide binding);GO:0002376(immune system process);GO:0005515(protein binding);GO:0005524(ATP binding);GO:0005737(cytoplasm);GO:0006915(apoptotic process);GO:0006954(inflammatory response);GO:0016045(detection of bacterium);GO:0032731(positive regulation of interleukin-1 beta production);GO:0035635(entry of bacterium into host cell);GO:0042742(defense response to bacterium);GO:00430…	04621(NOD-like receptor signaling pathway);05134(Legionellosis)	K12807	NA	NLR family, apoptosis inhibitory protein 5 [Source:MGI Symbol;Acc:MGI:1298220]	protein_coding	NA	1.3833	11.8666	0.116571	-3.10072	2.06494e-44	5.96754e-43	down	yes
ENSMUSG00000057596	Trim30d	209387	ENSMUST00000071069;ENSMUST00000033211	GO:0000209(protein polyubiquitination);GO:0004842(ubiquitin-protein transferase activity);GO:0005515(protein binding);GO:0005634(nucleus);GO:0005654(nucleoplasm);GO:0005737(cytoplasm);GO:0005829(cytosol);GO:0006914(autophagy);GO:0008270(zinc ion binding);GO:0010468(regulation of gene expression);GO:0010508(positive regulation of autophagy);GO:0016567(protein ubiquitination);GO:0019901(protein kin…	05170(Human immunodeficiency virus 1 infection);05170(Human immunodeficiency virus 1 infection)	K10648	EC:2.3.2.27	tripartite motif-containing 30D [Source:MGI Symbol;Acc:MGI:3035181]	protein_coding	NA	0.422133	4.74405	0.0889815	-3.49035	2.26378e-44	6.52689e-43	down	yes
ENSMUSG00000000957	Mmp14	17387	ENSMUST00000089688;ENSMUST00000225641;ENSMUST00000226710;ENSMUST00000198679;ENSMUST00000197947	GO:0001501(skeletal system development);GO:0001503(ossification);GO:0001525(angiogenesis);GO:0001541(ovarian follicle development);GO:0001666(response to hypoxia);GO:0001935(endothelial cell proliferation);GO:0001958(endochondral ossification);GO:0004175(endopeptidase activity);GO:0004222(metalloendopeptidase activity);GO:0005178(integrin binding);GO:0005615(extracellular space);GO:0005634(nucleu…	04668(TNF signaling pathway);04912(GnRH signaling pathway);04928(Parathyroid hormone synthesis, secretion and action);04928(Parathyroid hormone synthesis, secretion and action)	K07763	EC:3.4.24.80	matrix metallopeptidase 14 (membrane-inserted) [Source:MGI Symbol;Acc:MGI:101900]	protein_coding;retained_intron	R_MMU_1442490(Collagen_degradation);R_MMU_1474244(Extracellular_matrix_organization);R_MMU_1474228(Degradation_of_the_extracellular_matrix);R_MMU_1592389(Activation_of_Matrix_Metalloproteinases)	0.177769	2.31248	0.0768736	-3.70137	2.51231e-44	7.22655e-43	down	yes
ENSMUSG00000020641	Rsad2	58185	ENSMUST00000020970;ENSMUST00000137792	GO:0001503(ossification);GO:0001650(fibrillar center);GO:0002376(immune system process);GO:0003674(molecular_function);GO:0003824(catalytic activity);GO:0005515(protein binding);GO:0005739(mitochondrion);GO:0005741(mitochondrial outer membrane);GO:0005743(mitochondrial inner membrane);GO:0005783(endoplasmic reticulum);GO:0005789(endoplasmic reticulum membrane);GO:0005811(lipid droplet);GO:0009615…	05160(Hepatitis C);05164(Influenza A);05164(Influenza A)	K15045	NA	radical S-adenosyl methionine domain containing 2 [Source:MGI Symbol;Acc:MGI:1929628]	protein_coding;nonsense_mediated_decay	NA	0.64418	6.25581	0.102973	-3.27966	3.71534e-44	1.06622e-42	down	yes
ENSMUSG00000038178	Slc43a2	215113	ENSMUST00000042561;ENSMUST00000169547;ENSMUST00000151891;ENSMUST00000143035;ENSMUST00000127226;ENSMUST00000152775;ENSMUST00000134112;ENSMUST00000108433;ENSMUST00000149727;ENSMUST00000145901	GO:0005886(plasma membrane);GO:0015175(neutral amino acid transmembrane transporter activity);GO:0015179(L-amino acid transmembrane transporter activity);GO:0015804(neutral amino acid transport);GO:0015807(L-amino acid transport);GO:0016020(membrane);GO:0016021(integral component of membrane);GO:0022857(transmembrane transporter activity);GO:0051956(negative regulation of amino acid transport);GO…	NA	K08229	NA	solute carrier family 43, member 2 [Source:MGI Symbol;Acc:MGI:2442746]	protein_coding;retained_intron;processed_transcript	R_MMU_425393(Transport_of_inorganic_cations/anions_and_amino_acids/oligopeptides);R_MMU_425407(SLC_mediated_transmembrane_transport);R_MMU_382551(Transport_of_small_molecules);R_MMU_352230(Amino_acid_transport_across_the_plasma_membrane)	5.38676	41.7174	0.129125	-2.95316	5.1569e-44	1.47648e-42	down	yes
ENSMUSG00000058672	Tubb2a	22151	ENSMUST00000056427	GO:0000166(nucleotide binding);GO:0000226(microtubule cytoskeleton organization);GO:0000278(mitotic cell cycle);GO:0001764(neuron migration);GO:0003924(GTPase activity);GO:0005200(structural constituent of cytoskeleton);GO:0005525(GTP binding);GO:0005737(cytoplasm);GO:0005856(cytoskeleton);GO:0005874(microtubule);GO:0007017(microtubule-based process)	04145(Phagosome);04540(Gap junction)	K07375	NA	tubulin, beta 2A class IIA [Source:MGI Symbol;Acc:MGI:107861]	protein_coding	R_MMU_157858(Gap_junction_trafficking_and_regulation);R_MMU_8852276(The_role_of_GTSE1_in_G2/M_progression_after_G2_checkpoint);R_MMU_9663891(Selective_autophagy);R_MMU_5653656(Vesicle_mediated_transport);R_MMU_373760(L1CAM_interactions);R_MMU_199977(ER_to_Golgi_Anterograde_Transport);R_MMU_5358351(Signaling_by_Hedgehog);R_MMU_5626467(RHO_GTPases_activate_IQGAPs);R_MMU_109582(Hemostasis);R_MMU_226…	4.73142	39.7872	0.118918	-3.07196	5.49437e-44	1.56946e-42	down	yes
ENSMUSG00000025270	Alas2	11656	ENSMUST00000066337;ENSMUST00000142474;ENSMUST00000134670;ENSMUST00000112715	GO:0001666(response to hypoxia);GO:0003824(catalytic activity);GO:0003870(5-aminolevulinate synthase activity);GO:0005739(mitochondrion);GO:0005743(mitochondrial inner membrane);GO:0005759(mitochondrial matrix);GO:0006778(porphyrin-containing compound metabolic process);GO:0006782(protoporphyrinogen IX biosynthetic process);GO:0006783(heme biosynthetic process);GO:0006879(cellular iron ion homeos…	00260(Glycine, serine and threonine metabolism);00860(Porphyrin and chlorophyll metabolism);00860(Porphyrin and chlorophyll metabolism)	K00643	EC:2.3.1.37	aminolevulinic acid synthase 2, erythroid [Source:MGI Symbol;Acc:MGI:87990]	protein_coding;processed_transcript;retained_intron	R_MMU_189445(Metabolism_of_porphyrins);R_MMU_1430728(Metabolism);R_MMU_189451(Heme_biosynthesis)	2.10216	18.5214	0.113499	-3.13925	7.66572e-44	2.18464e-42	down	yes
ENSMUSG00000021759	Plpp1	19012	ENSMUST00000016144;ENSMUST00000070951	GO:0000810(diacylglycerol diphosphate phosphatase activity);GO:0005886(plasma membrane);GO:0005887(integral component of plasma membrane);GO:0005901(caveola);GO:0006629(lipid metabolic process);GO:0006644(phospholipid metabolic process);GO:0006651(diacylglycerol biosynthetic process);GO:0006670(sphingosine metabolic process);GO:0006672(ceramide metabolic process);GO:0007165(signal transduction);G…	00561(Glycerolipid metabolism);00564(Glycerophospholipid metabolism);00565(Ether lipid metabolism);00600(Sphingolipid metabolism);04072(Phospholipase D signaling pathway);04666(Fc gamma R-mediated phagocytosis);04975(Fat digestion and absorption);05231(Choline metabolism in cancer);05231(Choline metabolism in cancer)	K01080	EC:3.1.3.4	phospholipid phosphatase 1 [Source:MGI Symbol;Acc:MGI:108412]	protein_coding	R_MMU_556833(Metabolism_of_lipids);R_MMU_1430728(Metabolism);R_MMU_1660661(Sphingolipid_de_novo_biosynthesis);R_MMU_428157(Sphingolipid_metabolism)	1.3638	13.4953	0.101058	-3.30675	7.98576e-44	2.2706e-42	down	yes
ENSMUSG00000024507	Hsd17b4	15488	ENSMUST00000025385;ENSMUST00000152388;ENSMUST00000139502;ENSMUST00000127325	GO:0000038(very long-chain fatty acid metabolic process);GO:0003857(3-hydroxyacyl-CoA dehydrogenase activity);GO:0004300(enoyl-CoA hydratase activity);GO:0004303(estradiol 17-beta-dehydrogenase activity);GO:0005739(mitochondrion);GO:0005777(peroxisome);GO:0005782(peroxisomal matrix);GO:0006629(lipid metabolic process);GO:0006631(fatty acid metabolic process);GO:0006635(fatty acid beta-oxidation);…	00120(Primary bile acid biosynthesis);01040(Biosynthesis of unsaturated fatty acids);04146(Peroxisome);04146(Peroxisome)	K12405	4.2.1.107;4.2.1.119;EC:1.1.1.-	hydroxysteroid (17-beta) dehydrogenase 4 [Source:MGI Symbol;Acc:MGI:105089]	protein_coding;processed_transcript;retained_intron	R_MMU_390918(Peroxisomal_lipid_metabolism);R_MMU_9033241(Peroxisomal_protein_import);R_MMU_9609507(Protein_localization);R_MMU_556833(Metabolism_of_lipids);R_MMU_1430728(Metabolism);R_MMU_193368(Synthesis_of_bile_acids_and_bile_salts_via_7alpha_hydroxycholesterol);R_MMU_8978868(Fatty_acid_metabolism);R_MMU_389887(Beta_oxidation_of_pristanoyl_CoA);R_MMU_8957322(Metabolism_of_steroids);R_MMU_204610…	4.78972	37.5941	0.127406	-2.97249	8.11556e-44	2.30221e-42	down	yes
ENSMUSG00000026014	Raph1	77300	ENSMUST00000140485;ENSMUST00000090293;ENSMUST00000189383;ENSMUST00000188511;ENSMUST00000127573;ENSMUST00000182085;ENSMUST00000027168	GO:0005515(protein binding);GO:0005829(cytosol);GO:0005886(plasma membrane);GO:0007165(signal transduction);GO:0016604(nuclear body);GO:0031252(cell leading edge);GO:0048675(axon extension);GO:0048675(axon extension)	NA	NA	NA	Ras association (RalGDS/AF-6) and pleckstrin homology domains 1 [Source:MGI Symbol;Acc:MGI:1924550]	protein_coding;retained_intron	NA	0.0440307	0.587992	0.0748831	-3.73922	1.21019e-43	3.42516e-42	down	yes
ENSMUSG00000115018	Ndor1	78797	ENSMUST00000228627	GO:0016020(membrane);GO:0016021(integral component of membrane)	NA	NA	NA	NADPH dependent diflavin oxidoreductase 1 [Source:MGI Symbol;Acc:MGI:1926047]	protein_coding	NA	0.482181	6.22792	0.0774225	-3.6911	1.29073e-43	3.64476e-42	down	yes
ENSMUSG00000028874	Fgr	14191	ENSMUST00000030693;ENSMUST00000171223;ENSMUST00000138179;ENSMUST00000124451	GO:0000166(nucleotide binding);GO:0001784(phosphotyrosine residue binding);GO:0002376(immune system process);GO:0004672(protein kinase activity);GO:0004713(protein tyrosine kinase activity);GO:0004715(non-membrane spanning protein tyrosine kinase activity);GO:0005102(signaling receptor binding);GO:0005515(protein binding);GO:0005524(ATP binding);GO:0005737(cytoplasm);GO:0005739(mitochondrion);GO:…	04062(Chemokine signaling pathway);04062(Chemokine signaling pathway)	K08891	EC:2.7.10.2	FGR proto-oncogene, Src family tyrosine kinase [Source:MGI Symbol;Acc:MGI:95527]	protein_coding;processed_transcript	R_MMU_418346(Platelet_homeostasis);R_MMU_2029481(FCGR_activation);R_MMU_2029480(Fcgamma_receptor_(FCGR)_dependent_phagocytosis);R_MMU_109582(Hemostasis);R_MMU_432142(Platelet_sensitization_by_LDL);R_MMU_168256(Immune_System);R_MMU_6798695(Neutrophil_degranulation);R_MMU_168249(Innate_Immune_System)	11.1428	85.3683	0.130526	-2.93759	1.31881e-43	3.71554e-42	down	yes
ENSMUSG00000046688	Tifa	211550	ENSMUST00000171621;ENSMUST00000163775;ENSMUST00000166778;ENSMUST00000054483;ENSMUST00000164447	GO:0002376(immune system process);GO:0002753(cytoplasmic pattern recognition receptor signaling pathway);GO:0005515(protein binding);GO:0005737(cytoplasm);GO:0007249(I-kappaB kinase/NF-kappaB signaling);GO:0043123(positive regulation of I-kappaB kinase/NF-kappaB signaling);GO:0045087(innate immune response);GO:0051260(protein homooligomerization);GO:0051260(protein homooligomerization)	NA	NA	NA	TRAF-interacting protein with forkhead-associated domain [Source:MGI Symbol;Acc:MGI:2182965]	protein_coding;processed_transcript	R_MMU_9645460(Alpha_protein_kinase_1_signaling_pathway);R_MMU_168256(Immune_System);R_MMU_168249(Innate_Immune_System)	2.97055	24.1668	0.122918	-3.02423	2.58903e-43	7.26106e-42	down	yes
ENSMUSG00000021596	Mctp1	78771	ENSMUST00000125209;ENSMUST00000122843;ENSMUST00000126960;ENSMUST00000109583;ENSMUST00000155275;ENSMUST00000149028;ENSMUST00000109589;ENSMUST00000137052	GO:0005509(calcium ion binding);GO:0005768(endosome);GO:0005783(endoplasmic reticulum);GO:0005789(endoplasmic reticulum membrane);GO:0016020(membrane);GO:0016021(integral component of membrane);GO:0030054(cell junction);GO:0030336(negative regulation of cell migration);GO:0030672(synaptic vesicle membrane);GO:0031410(cytoplasmic vesicle);GO:0045202(synapse);GO:0045806(negative regulation of endoc…	NA	NA	NA	multiple C2 domains, transmembrane 1 [Source:MGI Symbol;Acc:MGI:1926021]	protein_coding;retained_intron	NA	0.184104	2.06977	0.0889488	-3.49088	2.70149e-43	7.55926e-42	down	yes
ENSMUSG00000060591	Ifitm2	80876	ENSMUST00000081649	GO:0002376(immune system process);GO:0003674(molecular_function);GO:0005886(plasma membrane);GO:0007507(heart development);GO:0009615(response to virus);GO:0016020(membrane);GO:0016021(integral component of membrane);GO:0032991(protein-containing complex);GO:0034341(response to interferon-gamma);GO:0035455(response to interferon-alpha);GO:0035456(response to interferon-beta);GO:0045071(negative r…	NA	K06566	NA	interferon induced transmembrane protein 2 [Source:MGI Symbol;Acc:MGI:1933382]	protein_coding	R_MMU_198933(Immunoregulatory_interactions_between_a_Lymphoid_and_a_non_Lymphoid_cell);R_MMU_168256(Immune_System);R_MMU_1280218(Adaptive_Immune_System)	9.53203	80.0414	0.119089	-3.06989	2.9185e-43	8.14804e-42	down	yes
ENSMUSG00000000326	Comt	12846	ENSMUST00000000335;ENSMUST00000115609;ENSMUST00000165430	GO:0000287(magnesium ion binding);GO:0005737(cytoplasm);GO:0005739(mitochondrion);GO:0005829(cytosol);GO:0005886(plasma membrane);GO:0006584(catecholamine metabolic process);GO:0007565(female pregnancy);GO:0007612(learning);GO:0007614(short-term memory);GO:0008168(methyltransferase activity);GO:0008171(O-methyltransferase activity);GO:0008210(estrogen metabolic process);GO:0014070(response to org…	00140(Steroid hormone biosynthesis);00350(Tyrosine metabolism);04728(Dopaminergic synapse);04728(Dopaminergic synapse)	K00545	EC:2.1.1.6	catechol-O-methyltransferase [Source:MGI Symbol;Acc:MGI:88470]	protein_coding	R_MMU_379397(Enzymatic_degradation_of_dopamine_by_COMT);R_MMU_112315(Transmission_across_Chemical_Synapses);R_MMU_1430728(Metabolism);R_MMU_156580(Phase_II_Conjugation_of_compounds);R_MMU_156581(Methylation);R_MMU_379401(Dopamine_clearance_from_the_synaptic_cleft);R_MMU_379398(Enzymatic_degradation_of_Dopamine_by_monoamine_oxidase);R_MMU_211859(Biological_oxidations);R_MMU_112316(Neuronal_System)…	4.29798	34.1952	0.12569	-2.99206	5.86031e-43	1.62874e-41	down	yes
ENSMUSG00000028613	Lrp8	16975	ENSMUST00000106731;ENSMUST00000030356;ENSMUST00000238570;ENSMUST00000238405;ENSMUST00000106732;ENSMUST00000135591;ENSMUST00000238304;ENSMUST00000126573;ENSMUST00000145832;ENSMUST00000238584;ENSMUST00000238207	GO:0001540(amyloid-beta binding);GO:0005041(low-density lipoprotein particle receptor activity);GO:0005509(calcium ion binding);GO:0005515(protein binding);GO:0005576(extracellular region);GO:0005615(extracellular space);GO:0005875(microtubule associated complex);GO:0005886(plasma membrane);GO:0005901(caveola);GO:0006897(endocytosis);GO:0007268(chemical synaptic transmission);GO:0008035(high-dens…	NA	K20052	NA	low density lipoprotein receptor-related protein 8, apolipoprotein e receptor [Source:MGI Symbol;Acc:MGI:1340044]	protein_coding;processed_transcript;retained_intron	R_MMU_418346(Platelet_homeostasis);R_MMU_196854(Metabolism_of_vitamins_and_cofactors);R_MMU_109582(Hemostasis);R_MMU_1430728(Metabolism);R_MMU_432142(Platelet_sensitization_by_LDL);R_MMU_6806667(Metabolism_of_fat_soluble_vitamins);R_MMU_9709957(Sensory_Perception);R_MMU_2187338(Visual_phototransduction);R_MMU_975634(Retinoid_metabolism_and_transport)	0.154228	1.56539	0.0985237	-3.34339	7.49308e-43	2.07786e-41	down	yes
ENSMUSG00000017734	Dbndd2	52840	ENSMUST00000069385;ENSMUST00000017878;ENSMUST00000109349;ENSMUST00000149287;ENSMUST00000109350	GO:0003674(molecular_function);GO:0005737(cytoplasm);GO:0006469(negative regulation of protein kinase activity);GO:0006469(negative regulation of protein kinase activity)	NA	NA	NA	dysbindin (dystrobrevin binding protein 1) domain containing 2 [Source:MGI Symbol;Acc:MGI:106562]	protein_coding;nonsense_mediated_decay	NA	0.995191	8.67102	0.114772	-3.12316	8.66881e-43	2.3985e-41	down	yes
ENSMUSG00000027215	Cd82	12521	ENSMUST00000150508;ENSMUST00000099696;ENSMUST00000028644;ENSMUST00000144168;ENSMUST00000123565	GO:0005886(plasma membrane);GO:0005887(integral component of plasma membrane);GO:0016020(membrane);GO:0016021(integral component of membrane);GO:0016021(integral component of membrane)	04115(p53 signaling pathway);04115(p53 signaling pathway)	K06509	NA	CD82 antigen [Source:MGI Symbol;Acc:MGI:104651]	protein_coding;processed_transcript	NA	36.5119	269.713	0.135373	-2.88499	1.39592e-42	3.85361e-41	down	yes
ENSMUSG00000066800	Rnasel	24014	ENSMUST00000183241;ENSMUST00000086209;ENSMUST00000182131;ENSMUST00000182016;ENSMUST00000182538	GO:0000166(nucleotide binding);GO:0003723(RNA binding);GO:0004518(nuclease activity);GO:0004519(endonuclease activity);GO:0004540(ribonuclease activity);GO:0004672(protein kinase activity);GO:0005515(protein binding);GO:0005524(ATP binding);GO:0005737(cytoplasm);GO:0005739(mitochondrion);GO:0006364(rRNA processing);GO:0006396(RNA processing);GO:0006397(mRNA processing);GO:0006468(protein phosphor…	04621(NOD-like receptor signaling pathway);05160(Hepatitis C);05164(Influenza A);05168(Herpes simplex virus 1 infection);05168(Herpes simplex virus 1 infection)	K01165	NA	ribonuclease L (2', 5'-oligoisoadenylate synthetase-dependent) [Source:MGI Symbol;Acc:MGI:1098272]	protein_coding;retained_intron;processed_transcript	R_MMU_8983711(OAS_antiviral_response);R_MMU_168256(Immune_System);R_MMU_1280215(Cytokine_Signaling_in_Immune_system);R_MMU_913531(Interferon_Signaling);R_MMU_1169410(Antiviral_mechanism_by_IFN_stimulated_genes);R_MMU_909733(Interferon_alpha/beta_signaling)	1.90055	14.7563	0.128796	-2.95684	2.03904e-42	5.61647e-41	down	yes
ENSMUSG00000039943	Plcb4	18798	ENSMUST00000110109;ENSMUST00000144931;ENSMUST00000035646;ENSMUST00000150072;ENSMUST00000134310;ENSMUST00000132686;ENSMUST00000147122;ENSMUST00000147744	GO:0004435(phosphatidylinositol phospholipase C activity);GO:0005509(calcium ion binding);GO:0005515(protein binding);GO:0005634(nucleus);GO:0005737(cytoplasm);GO:0005790(smooth endoplasmic reticulum);GO:0006629(lipid metabolic process);GO:0007165(signal transduction);GO:0008081(phosphoric diester hydrolase activity);GO:0014069(postsynaptic density);GO:0016042(lipid catabolic process);GO:0016787(…	00562(Inositol phosphate metabolism);04015(Rap1 signaling pathway);04020(Calcium signaling pathway);04022(cGMP-PKG signaling pathway);04062(Chemokine signaling pathway);04070(Phosphatidylinositol signaling system);04071(Sphingolipid signaling pathway);04072(Phospholipase D signaling pathway);04261(Adrenergic signaling in cardiomyocytes);04270(Vascular smooth muscle contraction);04310(Wnt signalin…	K05858	EC:3.1.4.11	phospholipase C, beta 4 [Source:MGI Symbol;Acc:MGI:107464]	protein_coding;processed_transcript	R_MMU_112040(G_protein_mediated_events);R_MMU_1483249(Inositol_phosphate_metabolism);R_MMU_1430728(Metabolism);R_MMU_1855204(Synthesis_of_IP3_and_IP4_in_the_cytosol);R_MMU_112043(PLC_beta_mediated_events);R_MMU_416476(G_alpha_(q)_signalling_events);R_MMU_372790(Signaling_by_GPCR);R_MMU_388396(GPCR_downstream_signalling);R_MMU_162582(Signal_Transduction);R_MMU_418594(G_alpha_(i)_signalling_events)…	0.123361	1.48429	0.0831113	-3.58881	2.32077e-42	6.37825e-41	down	yes
ENSMUSG00000031342	Gpm6b	14758	ENSMUST00000129731;ENSMUST00000112235;ENSMUST00000112227;ENSMUST00000112224;ENSMUST00000112223;ENSMUST00000112226;ENSMUST00000112233	GO:0001503(ossification);GO:0005886(plasma membrane);GO:0015031(protein transport);GO:0016020(membrane);GO:0016021(integral component of membrane);GO:0030501(positive regulation of bone mineralization);GO:0031175(neuron projection development);GO:0032956(regulation of actin cytoskeleton organization);GO:0045121(membrane raft);GO:0051612(negative regulation of serotonin uptake);GO:0051893(regulati…	NA	NA	NA	glycoprotein m6b [Source:MGI Symbol;Acc:MGI:107672]	retained_intron;protein_coding	NA	0.59275	5.31982	0.111423	-3.16588	2.64513e-42	7.23744e-41	down	yes
ENSMUSG00000034459	Ifit1	15957	ENSMUST00000102824	GO:0002376(immune system process);GO:0003723(RNA binding);GO:0005515(protein binding);GO:0005737(cytoplasm);GO:0005829(cytosol);GO:0009615(response to virus);GO:0009617(response to bacterium);GO:0035457(cellular response to interferon-alpha);GO:0035458(cellular response to interferon-beta);GO:0045087(innate immune response);GO:0051607(defense response to virus)	05160(Hepatitis C)	K14217	NA	interferon-induced protein with tetratricopeptide repeats 1 [Source:MGI Symbol;Acc:MGI:99450]	protein_coding	NA	0.399687	4.78357	0.0835541	-3.58115	3.06871e-42	8.37785e-41	down	yes
ENSMUSG00000003617	Cp	12870	ENSMUST00000003714;ENSMUST00000129135;ENSMUST00000108325;ENSMUST00000131811;ENSMUST00000108329;ENSMUST00000150264;ENSMUST00000173779;ENSMUST00000091309;ENSMUST00000174803;ENSMUST00000131454	GO:0004322(ferroxidase activity);GO:0005507(copper ion binding);GO:0005576(extracellular region);GO:0005615(extracellular space);GO:0005886(plasma membrane);GO:0006811(ion transport);GO:0006825(copper ion transport);GO:0006826(iron ion transport);GO:0006879(cellular iron ion homeostasis);GO:0016020(membrane);GO:0016021(integral component of membrane);GO:0016491(oxidoreductase activity);GO:0046658…	00860(Porphyrin and chlorophyll metabolism);04216(Ferroptosis);04216(Ferroptosis)	K13624	EC:1.16.3.1	ceruloplasmin [Source:MGI Symbol;Acc:MGI:88476]	protein_coding;retained_intron	R_MMU_8957275(Post_translational_protein_phosphorylation);R_MMU_597592(Post_translational_protein_modification);R_MMU_425410(Metal_ion_SLC_transporters);R_MMU_392499(Metabolism_of_proteins);R_MMU_425407(SLC_mediated_transmembrane_transport);R_MMU_382551(Transport_of_small_molecules);R_MMU_425366(Transport_of_bile_salts_and_organic_acids,_metal_ions_and_amine_compounds);R_MMU_917937(Iron_uptake_an…	0.207956	2.04636	0.101622	-3.29871	3.58707e-42	9.7714e-41	down	yes
ENSMUSG00000024597	Slc12a2	20496	ENSMUST00000115366;ENSMUST00000236673	GO:0005829(cytosol);GO:0005886(plasma membrane);GO:0006811(ion transport);GO:0006813(potassium ion transport);GO:0006814(sodium ion transport);GO:0006821(chloride transport);GO:0006972(hyperosmotic response);GO:0007214(gamma-aminobutyric acid signaling pathway);GO:0007568(aging);GO:0008511(sodium:potassium:chloride symporter activity);GO:0008519(ammonium transmembrane transporter activity);GO:000…	04970(Salivary secretion);04972(Pancreatic secretion);04972(Pancreatic secretion)	K10951	NA	solute carrier family 12, member 2 [Source:MGI Symbol;Acc:MGI:101924]	protein_coding;retained_intron	R_MMU_425393(Transport_of_inorganic_cations/anions_and_amino_acids/oligopeptides);R_MMU_425407(SLC_mediated_transmembrane_transport);R_MMU_426117(Cation_coupled_Chloride_cotransporters);R_MMU_382551(Transport_of_small_molecules)	1.86199	13.8356	0.13458	-2.89347	3.93595e-42	1.06982e-40	down	yes
ENSMUSG00000070427	Il18bp	16068	ENSMUST00000209844;ENSMUST00000209368;ENSMUST00000094134;ENSMUST00000211502	GO:0005576(extracellular region);GO:0005615(extracellular space);GO:0032496(response to lipopolysaccharide);GO:0042007(interleukin-18 binding);GO:0042088(T-helper 1 type immune response);GO:0070301(cellular response to hydrogen peroxide);GO:0071356(cellular response to tumor necrosis factor);GO:0071356(cellular response to tumor necrosis factor)	NA	NA	NA	interleukin 18 binding protein [Source:MGI Symbol;Acc:MGI:1333800]	protein_coding	NA	2.27799	18.2774	0.124634	-3.00423	4.40856e-42	1.19564e-40	down	yes
ENSMUSG00000037031	Tspan15	70423	ENSMUST00000047883;ENSMUST00000220143;ENSMUST00000218824;ENSMUST00000219106;ENSMUST00000218394	GO:0005768(endosome);GO:0005886(plasma membrane);GO:0005887(integral component of plasma membrane);GO:0009986(cell surface);GO:0016020(membrane);GO:0016021(integral component of membrane);GO:0019899(enzyme binding);GO:0031902(late endosome membrane);GO:0045746(negative regulation of Notch signaling pathway);GO:0051604(protein maturation);GO:0072659(protein localization to plasma membrane);GO:0097…	NA	K17297	NA	tetraspanin 15 [Source:MGI Symbol;Acc:MGI:1917673]	protein_coding;retained_intron;processed_transcript	NA	0.502457	4.33276	0.115967	-3.10821	5.35759e-42	1.44984e-40	down	yes
ENSMUSG00000031483	Erlin2	244373	ENSMUST00000033873;ENSMUST00000209563;ENSMUST00000211233;ENSMUST00000209520;ENSMUST00000209504;ENSMUST00000210445;ENSMUST00000209976;ENSMUST00000211043;ENSMUST00000209795	GO:0005515(protein binding);GO:0005783(endoplasmic reticulum);GO:0005789(endoplasmic reticulum membrane);GO:0005829(cytosol);GO:0005886(plasma membrane);GO:0006629(lipid metabolic process);GO:0008202(steroid metabolic process);GO:0008203(cholesterol metabolic process);GO:0015485(cholesterol binding);GO:0016020(membrane);GO:0016021(integral component of membrane);GO:0030433(ubiquitin-dependent ERA…	NA	NA	NA	ER lipid raft associated 2 [Source:MGI Symbol;Acc:MGI:2387215]	protein_coding;nonsense_mediated_decay;retained_intron	R_MMU_382556(ABC_family_proteins_mediated_transport);R_MMU_382551(Transport_of_small_molecules)	5.82058	42.5601	0.136762	-2.87027	6.85923e-42	1.85214e-40	down	yes
ENSMUSG00000019872	Smpdl3a	57319	ENSMUST00000020022;ENSMUST00000125076	GO:0004767(sphingomyelin phosphodiesterase activity);GO:0005576(extracellular region);GO:0005615(extracellular space);GO:0006685(sphingomyelin catabolic process);GO:0008081(phosphoric diester hydrolase activity);GO:0008150(biological_process);GO:0008270(zinc ion binding);GO:0009143(nucleoside triphosphate catabolic process);GO:0016787(hydrolase activity);GO:0046872(metal ion binding);GO:0046872(m…	NA	K01128	EC:3.1.4.-	sphingomyelin phosphodiesterase, acid-like 3A [Source:MGI Symbol;Acc:MGI:1931437]	protein_coding;processed_transcript	NA	8.46781	62.5279	0.135425	-2.88444	8.30582e-42	2.23786e-40	down	yes
ENSMUSG00000041058	Wwp1	107568	ENSMUST00000108246;ENSMUST00000035982	GO:0000209(protein polyubiquitination);GO:0004842(ubiquitin-protein transferase activity);GO:0005515(protein binding);GO:0005634(nucleus);GO:0005737(cytoplasm);GO:0005829(cytosol);GO:0005886(plasma membrane);GO:0006511(ubiquitin-dependent protein catabolic process);GO:0016020(membrane);GO:0016567(protein ubiquitination);GO:0016740(transferase activity);GO:0030217(T cell differentiation);GO:003032…	04120(Ubiquitin mediated proteolysis);04144(Endocytosis);04144(Endocytosis)	K05633	EC:2.3.2.26	WW domain containing E3 ubiquitin protein ligase 1 [Source:MGI Symbol;Acc:MGI:1861728]	protein_coding	R_MMU_382551(Transport_of_small_molecules);R_MMU_1253288(Downregulation_of_ERBB4_signaling);R_MMU_168256(Immune_System);R_MMU_1236394(Signaling_by_ERBB4);R_MMU_9006934(Signaling_by_Receptor_Tyrosine_Kinases);R_MMU_983168(Antigen_processing:_Ubiquitination_&_Proteasome_degradation);R_MMU_162582(Signal_Transduction);R_MMU_2672351(Stimuli_sensing_channels);R_MMU_1280218(Adaptive_Immune_System);R_MMU…	3.23806	23.7101	0.136569	-2.8723	1.13874e-41	3.06145e-40	down	yes
ENSMUSG00000082062	Ftl2-ps	14337	ENSMUST00000118517	NA	NA	NA	NA	ferritin light polypeptide 2, pseudogene [Source:MGI Symbol;Acc:MGI:95590]	processed_pseudogene	R_MMU_5653656(Vesicle_mediated_transport);R_MMU_432722(Golgi_Associated_Vesicle_Biogenesis);R_MMU_382551(Transport_of_small_molecules);R_MMU_168256(Immune_System);R_MMU_199991(Membrane_Trafficking);R_MMU_199992(trans_Golgi_Network_Vesicle_Budding);R_MMU_6798695(Neutrophil_degranulation);R_MMU_168249(Innate_Immune_System);R_MMU_917937(Iron_uptake_and_transport)	2.23215	24.7835	0.090066	-3.47287	1.32482e-41	3.55398e-40	down	yes
ENSMUSG00000034993	Vat1	26949	ENSMUST00000040430	GO:0005737(cytoplasm);GO:0005739(mitochondrion);GO:0005741(mitochondrial outer membrane);GO:0008270(zinc ion binding);GO:0010637(negative regulation of mitochondrial fusion);GO:0016020(membrane);GO:0016491(oxidoreductase activity);GO:0055114(oxidation-reduction process)	NA	K23167	NA	vesicle amine transport 1 [Source:MGI Symbol;Acc:MGI:1349450]	protein_coding	R_MMU_168256(Immune_System);R_MMU_6798695(Neutrophil_degranulation);R_MMU_168249(Innate_Immune_System)	5.90595	43.272	0.136484	-2.87319	1.73609e-41	4.64716e-40	down	yes
ENSMUSG00000027947	Il6ra	16194	ENSMUST00000197679;ENSMUST00000029559	GO:0004896(cytokine receptor activity);GO:0004897(ciliary neurotrophic factor receptor activity);GO:0004915(interleukin-6 receptor activity);GO:0004921(interleukin-11 receptor activity);GO:0005138(interleukin-6 receptor binding);GO:0005515(protein binding);GO:0005576(extracellular region);GO:0005615(extracellular space);GO:0005886(plasma membrane);GO:0005896(interleukin-6 receptor complex);GO:000…	01521(EGFR tyrosine kinase inhibitor resistance);04060(Cytokine-cytokine receptor interaction);04066(HIF-1 signaling pathway);04151(PI3K-Akt signaling pathway);04630(Jak-STAT signaling pathway);04640(Hematopoietic cell lineage);04659(Th17 cell differentiation);04932(Non-alcoholic fatty liver disease (NAFLD));05163(Human cytomegalovirus infection);05200(Pathways in cancer);05200(Pathways in cancer)	K05055	NA	interleukin 6 receptor, alpha [Source:MGI Symbol;Acc:MGI:105304]	protein_coding	NA	2.32396	16.9091	0.137438	-2.86314	2.02162e-41	5.39975e-40	down	yes
ENSMUSG00000031078	Cttn	13043	ENSMUST00000103079;ENSMUST00000126018;ENSMUST00000134131;ENSMUST00000150607;ENSMUST00000033407;ENSMUST00000157079	GO:0001726(ruffle);GO:0002102(podosome);GO:0005515(protein binding);GO:0005522(profilin binding);GO:0005737(cytoplasm);GO:0005794(Golgi apparatus);GO:0005829(cytosol);GO:0005856(cytoskeleton);GO:0005884(actin filament);GO:0005886(plasma membrane);GO:0005905(clathrin-coated pit);GO:0005925(focal adhesion);GO:0005938(cell cortex);GO:0006886(intracellular protein transport);GO:0006897(endocytosis);G…	04530(Tight junction);05100(Bacterial invasion of epithelial cells);05205(Proteoglycans in cancer);05205(Proteoglycans in cancer)	K06106	NA	cortactin [Source:MGI Symbol;Acc:MGI:99695]	protein_coding;processed_transcript;retained_intron	R_MMU_5653656(Vesicle_mediated_transport);R_MMU_199991(Membrane_Trafficking);R_MMU_8856828(Clathrin_mediated_endocytosis)	0.580046	5.36652	0.108086	-3.20975	3.41342e-41	9.09755e-40	down	yes
ENSMUSG00000026158	Ogfrl1	70155	ENSMUST00000027343;ENSMUST00000186064	GO:0004985(opioid receptor activity);GO:0005575(cellular_component);GO:0008150(biological_process);GO:0016020(membrane);GO:0038003(opioid receptor signaling pathway);GO:0038023(signaling receptor activity);GO:0038023(signaling receptor activity)	NA	NA	NA	opioid growth factor receptor-like 1 [Source:MGI Symbol;Acc:MGI:1917405]	protein_coding;retained_intron	NA	1.479	11.0856	0.133417	-2.90599	3.50177e-41	9.31291e-40	down	yes
ENSMUSG00000028367	Txn1	22166	ENSMUST00000030051	GO:0000122(negative regulation of transcription by RNA polymerase II);GO:0005515(protein binding);GO:0005576(extracellular region);GO:0005634(nucleus);GO:0005654(nucleoplasm);GO:0005737(cytoplasm);GO:0005739(mitochondrion);GO:0005829(cytosol);GO:0006662(glycerol ether metabolic process);GO:0009314(response to radiation);GO:0015035(protein disulfide oxidoreductase activity);GO:0015037(peptide disu…	04621(NOD-like receptor signaling pathway);05418(Fluid shear stress and atherosclerosis)	K03671	NA	thioredoxin 1 [Source:MGI Symbol;Acc:MGI:98874]	protein_coding	R_MMU_499943(Interconversion_of_nucleotide_di__and_triphosphates);R_MMU_622312(Inflammasomes);R_MMU_2559580(Oxidative_Stress_Induced_Senescence);R_MMU_9711123(Cellular_response_to_chemical_stress);R_MMU_2559583(Cellular_Senescence);R_MMU_1430728(Metabolism);R_MMU_2262752(Cellular_responses_to_stress);R_MMU_73857(RNA_Polymerase_II_Transcription);R_MMU_212436(Generic_Transcription_Pathway);R_MMU_89…	22.3542	160.126	0.139604	-2.84059	5.20219e-41	1.38054e-39	down	yes
ENSMUSG00000081855	Rpl17-ps5	100042067	ENSMUST00000121001	NA	NA	NA	NA	ribosomal protein L17, pseudogene 5 [Source:MGI Symbol;Acc:MGI:3704246]	processed_pseudogene	NA	26.213	192.982	0.135832	-2.88011	6.24384e-41	1.64987e-39	down	yes
ENSMUSG00000002233	Rhoc	11853	ENSMUST00000199824;ENSMUST00000002303;ENSMUST00000132721	GO:0000166(nucleotide binding);GO:0000281(mitotic cytokinesis);GO:0003924(GTPase activity);GO:0005515(protein binding);GO:0005525(GTP binding);GO:0005634(nucleus);GO:0005737(cytoplasm);GO:0005829(cytosol);GO:0005856(cytoskeleton);GO:0005886(plasma membrane);GO:0005938(cell cortex);GO:0007015(actin filament organization);GO:0007264(small GTPase mediated signal transduction);GO:0008360(regulation o…	NA	K07857	NA	ras homolog family member C [Source:MGI Symbol;Acc:MGI:106028]	protein_coding;retained_intron	R_MMU_9012999(RHO_GTPase_cycle);R_MMU_400685(Sema4D_in_semaphorin_signaling);R_MMU_5663220(RHO_GTPases_Activate_Formins);R_MMU_9013106(RHOC_GTPase_cycle);R_MMU_5627117(RHO_GTPases_Activate_ROCKs);R_MMU_9716542(Signaling_by_Rho_GTPases,_Miro_GTPases_and_RHOBTB3);R_MMU_422475(Axon_guidance);R_MMU_416482(G_alpha_(12/13)_signalling_events);R_MMU_194315(Signaling_by_Rho_GTPases);R_MMU_372790(Signaling…	0.570434	6.8884	0.0828108	-3.59404	8.83369e-41	2.32923e-39	down	yes
ENSMUSG00000058818	Pirb	18733	ENSMUST00000078451;ENSMUST00000155131;ENSMUST00000129493;ENSMUST00000136238	GO:0001540(amyloid-beta binding);GO:0001782(B cell homeostasis);GO:0002250(adaptive immune response);GO:0002376(immune system process);GO:0005515(protein binding);GO:0005886(plasma membrane);GO:0007611(learning or memory);GO:0016020(membrane);GO:0016021(integral component of membrane);GO:0019221(cytokine-mediated signaling pathway);GO:0019724(B cell mediated immunity);GO:0035307(positive regulati…	04380(Osteoclast differentiation);04662(B cell receptor signaling pathway);04662(B cell receptor signaling pathway)	K06512	NA	paired Ig-like receptor B [Source:MGI Symbol;Acc:MGI:894311]	protein_coding;retained_intron	NA	19.7318	138.239	0.142737	-2.80857	9.24359e-41	2.43211e-39	down	yes
ENSMUSG00000029561	Oasl2	23962	ENSMUST00000201919;ENSMUST00000129707;ENSMUST00000144064;ENSMUST00000137828;ENSMUST00000201445;ENSMUST00000031542	GO:0000166(nucleotide binding);GO:0001730(2'-5'-oligoadenylate synthetase activity);GO:0002376(immune system process);GO:0003723(RNA binding);GO:0003725(double-stranded RNA binding);GO:0005515(protein binding);GO:0005524(ATP binding);GO:0005634(nucleus);GO:0005654(nucleoplasm);GO:0005829(cytosol);GO:0006164(purine nucleotide biosynthetic process);GO:0006955(immune response);GO:0009615(response to…	05165(Human papillomavirus infection);05165(Human papillomavirus infection)	K14608	NA	2'-5' oligoadenylate synthetase-like 2 [Source:MGI Symbol;Acc:MGI:1344390]	retained_intron;nonsense_mediated_decay;protein_coding	NA	0.134936	1.68255	0.0801977	-3.64029	1.17165e-40	3.0762e-39	down	yes
ENSMUSG00000004451	Ralb	64143	ENSMUST00000004565;ENSMUST00000142945;ENSMUST00000156213	GO:0000166(nucleotide binding);GO:0001928(regulation of exocyst assembly);GO:0001934(positive regulation of protein phosphorylation);GO:0003924(GTPase activity);GO:0005525(GTP binding);GO:0005886(plasma membrane);GO:0006915(apoptotic process);GO:0007049(cell cycle);GO:0007165(signal transduction);GO:0007265(Ras protein signal transduction);GO:0009267(cellular response to starvation);GO:0016020(me…	04014(Ras signaling pathway);04015(Rap1 signaling pathway);04072(Phospholipase D signaling pathway);05200(Pathways in cancer);05210(Colorectal cancer);05212(Pancreatic cancer);05212(Pancreatic cancer)	K07835	NA	v-ral simian leukemia viral oncogene B [Source:MGI Symbol;Acc:MGI:1927244]	protein_coding;retained_intron	NA	1.59211	12.094	0.131644	-2.92529	1.30898e-40	3.42947e-39	down	yes
ENSMUSG00000039286	Fndc3b	72007	ENSMUST00000191684;ENSMUST00000046157;ENSMUST00000195008	GO:0005515(protein binding);GO:0016020(membrane);GO:0016021(integral component of membrane);GO:0016021(integral component of membrane)	NA	NA	NA	fibronectin type III domain containing 3B [Source:MGI Symbol;Acc:MGI:1919257]	retained_intron;protein_coding	NA	0.540918	4.17883	0.129442	-2.94962	2.0853e-40	5.45182e-39	down	yes
ENSMUSG00000006235	Epor	13857	ENSMUST00000006397;ENSMUST00000213181	GO:0003007(heart morphogenesis);GO:0004888(transmembrane signaling receptor activity);GO:0004896(cytokine receptor activity);GO:0004900(erythropoietin receptor activity);GO:0005515(protein binding);GO:0005576(extracellular region);GO:0005737(cytoplasm);GO:0005886(plasma membrane);GO:0007165(signal transduction);GO:0007204(positive regulation of cytosolic calcium ion concentration);GO:0007420(brai…	04060(Cytokine-cytokine receptor interaction);04151(PI3K-Akt signaling pathway);04630(Jak-STAT signaling pathway);04640(Hematopoietic cell lineage);05200(Pathways in cancer);05200(Pathways in cancer)	K05079	NA	erythropoietin receptor [Source:MGI Symbol;Acc:MGI:95408]	protein_coding	R_MMU_9027284(Erythropoietin_activates_RAS);R_MMU_9006335(Signaling_by_Erythropoietin);R_MMU_9027276(Erythropoietin_activates_Phosphoinositide_3_kinase_(PI3K));R_MMU_162582(Signal_Transduction)	2.0165	16.5157	0.122097	-3.03391	2.19158e-40	5.71756e-39	down	yes
ENSMUSG00000000290	Itgb2	16414	ENSMUST00000000299;ENSMUST00000131023;ENSMUST00000156644;ENSMUST00000153541;ENSMUST00000130059	GO:0002523(leukocyte migration involved in inflammatory response);GO:0005886(plasma membrane);GO:0006909(phagocytosis);GO:0007155(cell adhesion);GO:0007159(leukocyte cell-cell adhesion);GO:0007160(cell-matrix adhesion);GO:0007229(integrin-mediated signaling pathway);GO:0007568(aging);GO:0008305(integrin complex);GO:0009986(cell surface);GO:0016020(membrane);GO:0016021(integral component of membra…	04015(Rap1 signaling pathway);04145(Phagosome);04390(Hippo signaling pathway);04514(Cell adhesion molecules (CAMs));04610(Complement and coagulation cascades);04650(Natural killer cell mediated cytotoxicity);04670(Leukocyte transendothelial migration);04810(Regulation of actin cytoskeleton);05133(Pertussis);05134(Legionellosis);05140(Leishmaniasis);05144(Malaria);05146(Amoebiasis);05150(Staphyloc…	K06464	NA	integrin beta 2 [Source:MGI Symbol;Acc:MGI:96611]	protein_coding;nonsense_mediated_decay	R_MMU_166016(Toll_Like_Receptor_4_(TLR4)_Cascade);R_MMU_109582(Hemostasis);R_MMU_168898(Toll_like_Receptor_Cascades);R_MMU_1474244(Extracellular_matrix_organization);R_MMU_198933(Immunoregulatory_interactions_between_a_Lymphoid_and_a_non_Lymphoid_cell);R_MMU_202733(Cell_surface_interactions_at_the_vascular_wall);R_MMU_168256(Immune_System);R_MMU_6798695(Neutrophil_degranulation);R_MMU_168249(Inna…	43.784	300.637	0.145637	-2.77955	3.80292e-40	9.90042e-39	down	yes
ENSMUSG00000034792	Gna15	14676	ENSMUST00000043709;ENSMUST00000150586;ENSMUST00000147908	GO:0000166(nucleotide binding);GO:0001508(action potential);GO:0001664(G protein-coupled receptor binding);GO:0003924(GTPase activity);GO:0005525(GTP binding);GO:0005834(heterotrimeric G-protein complex);GO:0007165(signal transduction);GO:0007186(G protein-coupled receptor signaling pathway);GO:0007188(adenylate cyclase-modulating G protein-coupled receptor signaling pathway);GO:0007200(phospholi…	04020(Calcium signaling pathway);04926(Relaxin signaling pathway);05142(Chagas disease (American trypanosomiasis));05146(Amoebiasis);05146(Amoebiasis)	K04637	NA	guanine nucleotide binding protein, alpha 15 [Source:MGI Symbol;Acc:MGI:95770]	protein_coding;retained_intron	R_MMU_163685(Integration_of_energy_metabolism);R_MMU_112040(G_protein_mediated_events);R_MMU_456926(Thrombin_signalling_through_proteinase_activated_receptors_(PARs));R_MMU_109582(Hemostasis);R_MMU_1430728(Metabolism);R_MMU_392518(Signal_amplification);R_MMU_76002(Platelet_activation,_signaling_and_aggregation);R_MMU_391251(Protein_folding);R_MMU_392499(Metabolism_of_proteins);R_MMU_390466(Chaper…	1.33173	11.4407	0.116403	-3.1028	4.11314e-40	1.06855e-38	down	yes
[truncated: 2,991 more rows]
