# Supplementary material for: Schistosoma japonicum-derived peptide SJMHE1 ameliorates allergic symptoms and responses in mice with allergic rhinitis
Source: Front Cell Infect Microbiol. 2023 Jun 6;13:1143950. doi: 10.3389/fcimb.2023.1143950 (PMC10279851; doi:10.3389/fcimb.2023.1143950)
Supplement: Additional file 3 — RNA sequencing of spleen B cells. The PBS group had 3466 differentially expressed genes compared to the Control group. [file Table_3.xlsx]

## Sheet: Sheet1
gene_id	gene_name	EntrezID	transcript_id	GO	KEGG	KO_ENTRY	EC	Description	trans_type	Reactome	FPKM.Control	FPKM.PBS	fc	log2(fc)	pval	qval	regulation	significant
ENSMUSG00000003545	Fosb	14282	ENSMUST00000208505;ENSMUST00000208230;ENSMUST00000003640;ENSMUST00000207334;ENSMUST00000207716;ENSMUST00000208446;ENSMUST00000208326	GO:0000978(RNA polymerase II cis-regulatory region sequence-specific DNA binding);GO:0000981(DNA-binding transcription factor activity, RNA polymerase II-specific);GO:0001228(DNA-binding transcription activator activity, RNA polymerase II-specific);GO:0003677(DNA binding);GO:0003690(double-stranded DNA binding);GO:0003700(DNA-binding transcription factor activity);GO:0005634(nucleus);GO:0005654(n…	04380(Osteoclast differentiation);04657(IL-17 signaling pathway);05030(Cocaine addiction);05031(Amphetamine addiction);05034(Alcoholism);05034(Alcoholism)	K09029	NA	FBJ osteosarcoma oncogene B [Source:MGI Symbol;Acc:MGI:95575]	protein_coding;retained_intron	NA	3.15823	722.509	0.0043712	-7.83775	6.87226e-174	3.72148e-171	down	yes
ENSMUSG00000091971	Hspa1a	193740	ENSMUST00000087328	GO:0000166(nucleotide binding);GO:0000723(telomere maintenance);GO:0001664(G protein-coupled receptor binding);GO:0002020(protease binding);GO:0003714(transcription corepressor activity);GO:0005102(signaling receptor binding);GO:0005515(protein binding);GO:0005524(ATP binding);GO:0005634(nucleus);GO:0005737(cytoplasm);GO:0005739(mitochondrion);GO:0005813(centrosome);GO:0005814(centriole);GO:00058…	03040(Spliceosome);04010(MAPK signaling pathway);04141(Protein processing in endoplasmic reticulum);04144(Endocytosis);04213(Longevity regulating pathway - multiple species);04612(Antigen processing and presentation);04915(Estrogen signaling pathway);05020(Prion diseases);05134(Legionellosis);05145(Toxoplasmosis);05162(Measles);05164(Influenza A)	K03283	NA	heat shock protein 1A [Source:MGI Symbol;Acc:MGI:96244]	protein_coding	R_MMU_3371453(Regulation_of_HSF1_mediated_heat_shock_response);R_MMU_2262752(Cellular_responses_to_stress);R_MMU_3371571(HSF1_dependent_transactivation);R_MMU_3371568(Attenuation_phase);R_MMU_8953897(Cellular_responses_to_external_stimuli);R_MMU_450408(AUF1_(hnRNP_D0)_binds_and_destabilizes_mRNA);R_MMU_450531(Regulation_of_mRNA_stability_by_proteins_that_bind_AU_rich_elements);R_MMU_3371556(Cellu…	1.00376	152.689	0.00657387	-7.24904	3.10023e-147	9.65334e-145	down	yes
ENSMUSG00000090877	Hspa1b	15511	ENSMUST00000172753	GO:0000166(nucleotide binding);GO:0002199(zona pellucida receptor complex);GO:0005515(protein binding);GO:0005524(ATP binding);GO:0005634(nucleus);GO:0005737(cytoplasm);GO:0005739(mitochondrion);GO:0005759(mitochondrial matrix);GO:0005813(centrosome);GO:0005815(microtubule organizing center);GO:0005829(cytosol);GO:0005856(cytoskeleton);GO:0005886(plasma membrane);GO:0006457(protein folding);GO:00…	03040(Spliceosome);04010(MAPK signaling pathway);04141(Protein processing in endoplasmic reticulum);04144(Endocytosis);04213(Longevity regulating pathway - multiple species);04612(Antigen processing and presentation);04915(Estrogen signaling pathway);05134(Legionellosis);05145(Toxoplasmosis);05162(Measles);05164(Influenza A)	K03283	NA	heat shock protein 1B [Source:MGI Symbol;Acc:MGI:99517]	protein_coding	R_MMU_3371453(Regulation_of_HSF1_mediated_heat_shock_response);R_MMU_2262752(Cellular_responses_to_stress);R_MMU_3371571(HSF1_dependent_transactivation);R_MMU_3371568(Attenuation_phase);R_MMU_8953897(Cellular_responses_to_external_stimuli);R_MMU_450408(AUF1_(hnRNP_D0)_binds_and_destabilizes_mRNA);R_MMU_450531(Regulation_of_mRNA_stability_by_proteins_that_bind_AU_rich_elements);R_MMU_3371556(Cellu…	1.66238	175.668	0.00946319	-6.72346	8.99333e-135	2.11343e-132	down	yes
ENSMUSG00000026628	Atf3	11910	ENSMUST00000027941	GO:0000122(negative regulation of transcription by RNA polymerase II);GO:0000976(transcription regulatory region sequence-specific DNA binding);GO:0000977(RNA polymerase II regulatory region sequence-specific DNA binding);GO:0000978(RNA polymerase II cis-regulatory region sequence-specific DNA binding);GO:0000981(DNA-binding transcription factor activity, RNA polymerase II-specific);GO:0001227(DN…	NA	K09032	NA	activating transcription factor 3 [Source:MGI Symbol;Acc:MGI:109384]	protein_coding	NA	1.85792	77.2002	0.0240663	-5.37684	5.01161e-95	4.76485e-93	down	yes
ENSMUSG00000030156	Cd69	12515	ENSMUST00000032259;ENSMUST00000205032;ENSMUST00000205190;ENSMUST00000203727;ENSMUST00000204411	GO:0005509(calcium ion binding);GO:0009897(external side of plasma membrane);GO:0009986(cell surface);GO:0016020(membrane);GO:0016021(integral component of membrane);GO:0030246(carbohydrate binding);GO:0032991(protein-containing complex);GO:0035690(cellular response to drug);GO:0042802(identical protein binding);GO:0042802(identical protein binding)	NA	K06502	NA	CD69 antigen [Source:MGI Symbol;Acc:MGI:88343]	protein_coding;retained_intron	NA	1.9339	69.3622	0.0278811	-5.16457	2.23488e-93	2.09289e-91	down	yes
ENSMUSG00000038418	Egr1	13653	ENSMUST00000064795	GO:0000122(negative regulation of transcription by RNA polymerase II);GO:0000790(nuclear chromatin);GO:0000976(transcription regulatory region sequence-specific DNA binding);GO:0000977(RNA polymerase II regulatory region sequence-specific DNA binding);GO:0000979(RNA polymerase II core promoter sequence-specific DNA binding);GO:0000981(DNA-binding transcription factor activity, RNA polymerase II-s…	04371(Apelin signaling pathway);04912(GnRH signaling pathway);04928(Parathyroid hormone synthesis, secretion and action);04933(AGE-RAGE signaling pathway in diabetic complications);05020(Prion diseases);05166(Human T-cell leukemia virus 1 infection)	K09203	NA	early growth response 1 [Source:MGI Symbol;Acc:MGI:95295]	protein_coding	NA	9.27407	305.061	0.0304007	-5.03975	4.86998e-92	4.49301e-90	down	yes
ENSMUSG00000052684	Jun	16476	ENSMUST00000107094	GO:0000122(negative regulation of transcription by RNA polymerase II);GO:0000790(nuclear chromatin);GO:0000976(transcription regulatory region sequence-specific DNA binding);GO:0000978(RNA polymerase II cis-regulatory region sequence-specific DNA binding);GO:0000981(DNA-binding transcription factor activity, RNA polymerase II-specific);GO:0001102(RNA polymerase II activating transcription factor …	01522(Endocrine resistance);04010(MAPK signaling pathway);04012(ErbB signaling pathway);04024(cAMP signaling pathway);04137(Mitophagy - animal);04210(Apoptosis);04310(Wnt signaling pathway);04380(Osteoclast differentiation);04510(Focal adhesion);04530(Tight junction);04620(Toll-like receptor signaling pathway);04621(NOD-like receptor signaling pathway);04625(C-type lectin receptor signaling pathw…	K04448	NA	jun proto-oncogene [Source:MGI Symbol;Acc:MGI:96646]	protein_coding	R_MMU_448424(Interleukin_17_signaling);R_MMU_2559580(Oxidative_Stress_Induced_Senescence);R_MMU_166058(MyD88:MAL(TIRAP)_cascade_initiated_on_plasma_membrane);R_MMU_168179(Toll_Like_Receptor_TLR1:TLR2_Cascade);R_MMU_449147(Signaling_by_Interleukins);R_MMU_166016(Toll_Like_Receptor_4_(TLR4)_Cascade);R_MMU_168181(Toll_Like_Receptor_7/8_(TLR7/8)_Cascade);R_MMU_2559583(Cellular_Senescence);R_MMU_22627…	22.8812	619.944	0.0369085	-4.7599	2.7513e-84	2.2108e-82	down	yes
ENSMUSG00000035202	Lars2	102436	ENSMUST00000038863;ENSMUST00000214074;ENSMUST00000214557;ENSMUST00000217116;ENSMUST00000213711;ENSMUST00000215464;ENSMUST00000215674;ENSMUST00000215087	GO:0000166(nucleotide binding);GO:0002161(aminoacyl-tRNA editing activity);GO:0004812(aminoacyl-tRNA ligase activity);GO:0004823(leucine-tRNA ligase activity);GO:0005524(ATP binding);GO:0005739(mitochondrion);GO:0005759(mitochondrial matrix);GO:0006412(translation);GO:0006418(tRNA aminoacylation for protein translation);GO:0006429(leucyl-tRNA aminoacylation);GO:0016874(ligase activity);GO:0032543…	00970(Aminoacyl-tRNA biosynthesis);00970(Aminoacyl-tRNA biosynthesis)	K01869	EC:6.1.1.4	leucyl-tRNA synthetase, mitochondrial [Source:MGI Symbol;Acc:MGI:2142973]	protein_coding;retained_intron;nonsense_mediated_decay	NA	5.43912	145.704	0.0373299	-4.74352	8.96587e-84	7.06772e-82	down	yes
ENSMUSG00000076258	Gm23935		ENSMUST00000102303	NA	NA	NA	NA	predicted gene, 23935 [Source:MGI Symbol;Acc:MGI:5453712]	miRNA	NA	447.34	11503	0.0388891	-4.68449	6.16116e-82	4.62273e-80	down	yes
ENSMUSG00000021250	Fos	14281	ENSMUST00000021674;ENSMUST00000136122;ENSMUST00000140525;ENSMUST00000134311	GO:0000976(transcription regulatory region sequence-specific DNA binding);GO:0000978(RNA polymerase II cis-regulatory region sequence-specific DNA binding);GO:0000979(RNA polymerase II core promoter sequence-specific DNA binding);GO:0000981(DNA-binding transcription factor activity, RNA polymerase II-specific);GO:0001102(RNA polymerase II activating transcription factor binding);GO:0001228(DNA-bi…	01522(Endocrine resistance);04010(MAPK signaling pathway);04024(cAMP signaling pathway);04210(Apoptosis);04380(Osteoclast differentiation);04620(Toll-like receptor signaling pathway);04657(IL-17 signaling pathway);04658(Th1 and Th2 cell differentiation);04659(Th17 cell differentiation);04660(T cell receptor signaling pathway);04662(B cell receptor signaling pathway);04668(TNF signaling pathway);0…	K04379	NA	FBJ osteosarcoma oncogene [Source:MGI Symbol;Acc:MGI:95574]	protein_coding;processed_transcript	R_MMU_448424(Interleukin_17_signaling);R_MMU_2559580(Oxidative_Stress_Induced_Senescence);R_MMU_166058(MyD88:MAL(TIRAP)_cascade_initiated_on_plasma_membrane);R_MMU_168179(Toll_Like_Receptor_TLR1:TLR2_Cascade);R_MMU_449147(Signaling_by_Interleukins);R_MMU_166016(Toll_Like_Receptor_4_(TLR4)_Cascade);R_MMU_168181(Toll_Like_Receptor_7/8_(TLR7/8)_Cascade);R_MMU_2559583(Cellular_Senescence);R_MMU_22627…	31.0075	731.153	0.042409	-4.55949	9.57108e-79	6.54988e-77	down	yes
ENSMUSG00000106106	CT010467		ENSMUST00000198477	NA	NA	NA	NA	18s RNA, related sequence 5	rRNA	NA	534.49	12073.7	0.044269	-4.49756	3.528e-77	2.3127e-75	down	yes
ENSMUSG00000003032	Klf4	16600	ENSMUST00000107619;ENSMUST00000129250;ENSMUST00000132746	GO:0000122(negative regulation of transcription by RNA polymerase II);GO:0000785(chromatin);GO:0000790(nuclear chromatin);GO:0000976(transcription regulatory region sequence-specific DNA binding);GO:0000978(RNA polymerase II cis-regulatory region sequence-specific DNA binding);GO:0000981(DNA-binding transcription factor activity, RNA polymerase II-specific);GO:0000987(cis-regulatory region sequen…	04550(Signaling pathways regulating pluripotency of stem cells);04550(Signaling pathways regulating pluripotency of stem cells)	K17846	NA	Kruppel-like factor 4 (gut) [Source:MGI Symbol;Acc:MGI:1342287]	protein_coding	NA	2.5033	57.4528	0.0435714	-4.52047	2.84091e-74	1.70113e-72	down	yes
ENSMUSG00000071076	Jund	16478	ENSMUST00000095267	GO:0000122(negative regulation of transcription by RNA polymerase II);GO:0000790(nuclear chromatin);GO:0000976(transcription regulatory region sequence-specific DNA binding);GO:0000978(RNA polymerase II cis-regulatory region sequence-specific DNA binding);GO:0000981(DNA-binding transcription factor activity, RNA polymerase II-specific);GO:0001228(DNA-binding transcription activator activity, RNA …	04010(MAPK signaling pathway);04380(Osteoclast differentiation);04657(IL-17 signaling pathway);04928(Parathyroid hormone synthesis, secretion and action)	K04449	NA	jun D proto-oncogene [Source:MGI Symbol;Acc:MGI:96648]	protein_coding	NA	40.7683	853.667	0.0477567	-4.38815	4.72739e-74	2.80379e-72	down	yes
ENSMUSG00000028214	Gem	14579,51053	ENSMUST00000108304;ENSMUST00000029868	GO:0000166(nucleotide binding);GO:0000278(mitotic cell cycle);GO:0000287(magnesium ion binding);GO:0003924(GTPase activity);GO:0005246(calcium channel regulator activity);GO:0005515(protein binding);GO:0005525(GTP binding);GO:0005634(nucleus);GO:0005886(plasma membrane);GO:0007165(signal transduction);GO:0009898(cytoplasmic side of plasma membrane);GO:0016020(membrane);GO:0019003(GDP binding);GO:…	NA	K07846	NA	GTP binding protein (gene overexpressed in skeletal muscle) [Source:MGI Symbol;Acc:MGI:99844]	protein_coding	NA	2.55814	55.3574	0.0462114	-4.43561	1.22871e-70	6.71212e-69	down	yes
ENSMUSG00000040435	Ppp1r15a	17872	ENSMUST00000042105;ENSMUST00000167273;ENSMUST00000211212	GO:0000164(protein phosphatase type 1 complex);GO:0005737(cytoplasm);GO:0005739(mitochondrion);GO:0005741(mitochondrial outer membrane);GO:0005783(endoplasmic reticulum);GO:0005789(endoplasmic reticulum membrane);GO:0005794(Golgi apparatus);GO:0006417(regulation of translation);GO:0006915(apoptotic process);GO:0008157(protein phosphatase 1 binding);GO:0010628(positive regulation of gene expressio…	04141(Protein processing in endoplasmic reticulum);04141(Protein processing in endoplasmic reticulum)	K14019	NA	protein phosphatase 1, regulatory subunit 15A [Source:MGI Symbol;Acc:MGI:1927072]	protein_coding	NA	14.7523	272.507	0.0541355	-4.20728	4.60741e-69	2.44193e-67	down	yes
ENSMUSG00000055148	Klf2	16598	ENSMUST00000067912	GO:0000122(negative regulation of transcription by RNA polymerase II);GO:0000790(nuclear chromatin);GO:0000902(cell morphogenesis);GO:0000976(transcription regulatory region sequence-specific DNA binding);GO:0000981(DNA-binding transcription factor activity, RNA polymerase II-specific);GO:0001701(in utero embryonic development);GO:0003676(nucleic acid binding);GO:0003677(DNA binding);GO:0003700(D…	04068(FoxO signaling pathway);04371(Apelin signaling pathway);05418(Fluid shear stress and atherosclerosis)	K17845	NA	Kruppel-like factor 2 (lung) [Source:MGI Symbol;Acc:MGI:1342772]	protein_coding	NA	29.2598	490.777	0.0596194	-4.06807	2.04952e-65	9.81799e-64	down	yes
ENSMUSG00000093327	Mir5107	100628611	ENSMUST00000175586	NA	NA	NA	NA	microRNA 5107 [Source:MGI Symbol;Acc:MGI:4950427]	miRNA	NA	26.982	497.091	0.0542797	-4.20344	1.058e-59	4.52832e-58	down	yes
ENSMUSG00000090733	Rps27	57294	ENSMUST00000196205;ENSMUST00000199428;ENSMUST00000170122;ENSMUST00000200305;ENSMUST00000196196;ENSMUST00000199031;ENSMUST00000197028	GO:0000028(ribosomal small subunit assembly);GO:0003723(RNA binding);GO:0003735(structural constituent of ribosome);GO:0005515(protein binding);GO:0005840(ribosome);GO:0006364(rRNA processing);GO:0006412(translation);GO:0022627(cytosolic small ribosomal subunit);GO:0046872(metal ion binding);GO:0046872(metal ion binding)	03010(Ribosome);03010(Ribosome)	K02978	NA	ribosomal protein S27 [Source:MGI Symbol;Acc:MGI:1888676]	protein_coding;retained_intron	R_MMU_975957(Nonsense_Mediated_Decay_(NMD)_enhanced_by_the_Exon_Junction_Complex_(EJC));R_MMU_1799339(SRP_dependent_cotranslational_protein_targeting_to_membrane);R_MMU_69620(Cell_Cycle_Checkpoints);R_MMU_975956(Nonsense_Mediated_Decay_(NMD)_independent_of_the_Exon_Junction_Complex_(EJC));R_MMU_9648025(EML4_and_NUDC_in_mitotic_spindle_formation);R_MMU_72766(Translation);R_MMU_72689(Formation_of_a…	44.3597	619.728	0.0715794	-3.80431	1.81116e-58	7.51934e-57	down	yes
ENSMUSG00000021701	Plk2	20620	ENSMUST00000022212;ENSMUST00000225340;ENSMUST00000224489;ENSMUST00000223756;ENSMUST00000225156	GO:0000082(G1/S transition of mitotic cell cycle);GO:0000166(nucleotide binding);GO:0000278(mitotic cell cycle);GO:0000785(chromatin);GO:0000922(spindle pole);GO:0004672(protein kinase activity);GO:0004674(protein serine/threonine kinase activity);GO:0005515(protein binding);GO:0005524(ATP binding);GO:0005634(nucleus);GO:0005737(cytoplasm);GO:0005813(centrosome);GO:0005814(centriole);GO:0005856(c…	04068(FoxO signaling pathway);04068(FoxO signaling pathway)	K08861	EC:2.7.11.21	polo like kinase 2 [Source:MGI Symbol;Acc:MGI:1099790]	protein_coding;retained_intron	R_MMU_73857(RNA_Polymerase_II_Transcription);R_MMU_212436(Generic_Transcription_Pathway);R_MMU_3700989(Transcriptional_Regulation_by_TP53);R_MMU_6791312(TP53_Regulates_Transcription_of_Cell_Cycle_Genes);R_MMU_6804115(TP53_regulates_transcription_of_additional_cell_cycle_genes_whose_exact_role_in_the_p53_pathway_remain_uncertain);R_MMU_74160(Gene_expression_(Transcription))	1.06447	16.8043	0.0633446	-3.98063	3.36163e-58	1.38182e-56	down	yes
ENSMUSG00000038550	Ciart	229599	ENSMUST00000159739;ENSMUST00000036418;ENSMUST00000161866;ENSMUST00000161867	GO:0000976(transcription regulatory region sequence-specific DNA binding);GO:0000978(RNA polymerase II cis-regulatory region sequence-specific DNA binding);GO:0005515(protein binding);GO:0005634(nucleus);GO:0016605(PML body);GO:0032922(circadian regulation of gene expression);GO:0045475(locomotor rhythm);GO:0045892(negative regulation of transcription, DNA-templated);GO:0048511(rhythmic process);…	NA	K21599	NA	circadian associated repressor of transcription [Source:MGI Symbol;Acc:MGI:2684975]	protein_coding	NA	0.572081	11.0218	0.0519046	-4.26799	2.92581e-55	1.12126e-53	down	yes
ENSMUSG00000023034	Nr4a1	15370	ENSMUST00000231153;ENSMUST00000228985;ENSMUST00000023779;ENSMUST00000230814	GO:0000977(RNA polymerase II regulatory region sequence-specific DNA binding);GO:0000978(RNA polymerase II cis-regulatory region sequence-specific DNA binding);GO:0001228(DNA-binding transcription activator activity, RNA polymerase II-specific);GO:0001938(positive regulation of endothelial cell proliferation);GO:0002042(cell migration involved in sprouting angiogenesis);GO:0003677(DNA binding);GO…	04010(MAPK signaling pathway);04151(PI3K-Akt signaling pathway);04925(Aldosterone synthesis and secretion);04927(Cortisol synthesis and secretion);04934(Cushing syndrome);04934(Cushing syndrome)	K04465	NA	nuclear receptor subfamily 4, group A, member 1 [Source:MGI Symbol;Acc:MGI:1352454]	retained_intron;protein_coding	R_MMU_73857(RNA_Polymerase_II_Transcription);R_MMU_212436(Generic_Transcription_Pathway);R_MMU_383280(Nuclear_Receptor_transcription_pathway);R_MMU_1257604(PIP3_activates_AKT_signaling);R_MMU_162582(Signal_Transduction);R_MMU_74160(Gene_expression_(Transcription));R_MMU_9006925(Intracellular_signaling_by_second_messengers);R_MMU_198693(AKT_phosphorylates_targets_in_the_nucleus)	15.5942	184.633	0.0844606	-3.56558	2.01467e-52	7.21054e-51	down	yes
ENSMUSG00000057322	Rpl38	67671	ENSMUST00000106602;ENSMUST00000077915;ENSMUST00000106599;ENSMUST00000082092	GO:0001501(skeletal system development);GO:0001503(ossification);GO:0002181(cytoplasmic translation);GO:0003735(structural constituent of ribosome);GO:0005840(ribosome);GO:0006412(translation);GO:0006417(regulation of translation);GO:0007605(sensory perception of sound);GO:0014069(postsynaptic density);GO:0022618(ribonucleoprotein complex assembly);GO:0022625(cytosolic large ribosomal subunit);GO…	03010(Ribosome);03010(Ribosome)	K02923	NA	ribosomal protein L38 [Source:MGI Symbol;Acc:MGI:1914921]	protein_coding	R_MMU_975957(Nonsense_Mediated_Decay_(NMD)_enhanced_by_the_Exon_Junction_Complex_(EJC));R_MMU_1799339(SRP_dependent_cotranslational_protein_targeting_to_membrane);R_MMU_975956(Nonsense_Mediated_Decay_(NMD)_independent_of_the_Exon_Junction_Complex_(EJC));R_MMU_72766(Translation);R_MMU_72689(Formation_of_a_pool_of_free_40S_subunits);R_MMU_72737(Cap_dependent_Translation_Initiation);R_MMU_392499(Met…	9.82507	129.352	0.075956	-3.71869	4.42591e-52	1.57499e-50	down	yes
ENSMUSG00000036432	Siah2	20439	ENSMUST00000070368;ENSMUST00000145032	GO:0004842(ubiquitin-protein transferase activity);GO:0005515(protein binding);GO:0005634(nucleus);GO:0005654(nucleoplasm);GO:0005737(cytoplasm);GO:0005769(early endosome);GO:0005829(cytosol);GO:0006511(ubiquitin-dependent protein catabolic process);GO:0006915(apoptotic process);GO:0007049(cell cycle);GO:0007275(multicellular organism development);GO:0008270(zinc ion binding);GO:0016567(protein u…	NA	K08742	EC:2.3.2.27	siah E3 ubiquitin protein ligase 2 [Source:MGI Symbol;Acc:MGI:108062]	protein_coding;processed_transcript	R_MMU_5689880(Ub_specific_processing_proteases);R_MMU_373752(Netrin_1_signaling);R_MMU_597592(Post_translational_protein_modification);R_MMU_392499(Metabolism_of_proteins);R_MMU_168256(Immune_System);R_MMU_422475(Axon_guidance);R_MMU_5688426(Deubiquitination);R_MMU_983168(Antigen_processing:_Ubiquitination_&_Proteasome_degradation);R_MMU_1280218(Adaptive_Immune_System);R_MMU_983169(Class_I_MHC_me…	2.17067	27.1249	0.080025	-3.6434	5.98371e-51	2.0702e-49	down	yes
ENSMUSG00000037868	Egr2	13654	ENSMUST00000048289;ENSMUST00000145936;ENSMUST00000127820;ENSMUST00000146986;ENSMUST00000105438	GO:0000976(transcription regulatory region sequence-specific DNA binding);GO:0000978(RNA polymerase II cis-regulatory region sequence-specific DNA binding);GO:0000981(DNA-binding transcription factor activity, RNA polymerase II-specific);GO:0001102(RNA polymerase II activating transcription factor binding);GO:0001228(DNA-binding transcription activator activity, RNA polymerase II-specific);GO:000…	04625(C-type lectin receptor signaling pathway);05161(Hepatitis B);05166(Human T-cell leukemia virus 1 infection);05203(Viral carcinogenesis);05203(Viral carcinogenesis)	K12496	NA	early growth response 2 [Source:MGI Symbol;Acc:MGI:95296]	protein_coding	R_MMU_166520(Signaling_by_NTRKs);R_MMU_9031628(NGF_stimulated_transcription);R_MMU_187037(Signaling_by_NTRK1_(TRKA));R_MMU_9006934(Signaling_by_Receptor_Tyrosine_Kinases);R_MMU_162582(Signal_Transduction);R_MMU_198725(Nuclear_Events_(kinase_and_transcription_factor_activation))	2.57844	31.0715	0.0829841	-3.59102	1.48413e-50	5.06433e-49	down	yes
ENSMUSG00000110686	Gm45855	108167548	ENSMUST00000212546	NA	NA	NA	NA	predicted gene 45855 [Source:MGI Symbol;Acc:MGI:5804970]	processed_pseudogene	NA	1.63394	24.8951	0.0656328	-3.92944	1.46621e-48	4.7433e-47	down	yes
ENSMUSG00000057278	Snrpg	68011	ENSMUST00000089558;ENSMUST00000203782;ENSMUST00000204380;ENSMUST00000204768	GO:0000387(spliceosomal snRNP assembly);GO:0000398(mRNA splicing, via spliceosome);GO:0003723(RNA binding);GO:0005634(nucleus);GO:0005654(nucleoplasm);GO:0005681(spliceosomal complex);GO:0005682(U5 snRNP);GO:0005683(U7 snRNP);GO:0005685(U1 snRNP);GO:0005686(U2 snRNP);GO:0005687(U4 snRNP);GO:0005689(U12-type spliceosomal complex);GO:0005737(cytoplasm);GO:0005829(cytosol);GO:0006397(mRNA processing…	03040(Spliceosome);03040(Spliceosome)	K11099	NA	small nuclear ribonucleoprotein polypeptide G [Source:MGI Symbol;Acc:MGI:1915261]	protein_coding;retained_intron;processed_transcript	R_MMU_77588(SLBP_Dependent_Processing_of_Replication_Dependent_Histone_Pre_mRNAs);R_MMU_72172(mRNA_Splicing);R_MMU_72203(Processing_of_Capped_Intron_Containing_Pre_mRNA);R_MMU_73857(RNA_Polymerase_II_Transcription);R_MMU_72163(mRNA_Splicing_Major_Pathway);R_MMU_73856(RNA_Polymerase_II_Transcription_Termination);R_MMU_194441(Metabolism_of_non_coding_RNA);R_MMU_191859(snRNP_Assembly);R_MMU_8953854(…	1.58105	21.1337	0.0748115	-3.7406	1.86971e-48	5.97107e-47	down	yes
ENSMUSG00000079641	Rpl39	67248	ENSMUST00000115231;ENSMUST00000138799;ENSMUST00000131149	GO:0002181(cytoplasmic translation);GO:0002227(innate immune response in mucosa);GO:0003735(structural constituent of ribosome);GO:0005515(protein binding);GO:0005615(extracellular space);GO:0005840(ribosome);GO:0006412(translation);GO:0019731(antibacterial humoral response);GO:0022625(cytosolic large ribosomal subunit);GO:0042788(polysomal ribosome);GO:0050830(defense response to Gram-positive b…	03010(Ribosome);03010(Ribosome)	K02924	NA	ribosomal protein L39 [Source:MGI Symbol;Acc:MGI:1914498]	protein_coding;retained_intron	R_MMU_975957(Nonsense_Mediated_Decay_(NMD)_enhanced_by_the_Exon_Junction_Complex_(EJC));R_MMU_1799339(SRP_dependent_cotranslational_protein_targeting_to_membrane);R_MMU_975956(Nonsense_Mediated_Decay_(NMD)_independent_of_the_Exon_Junction_Complex_(EJC));R_MMU_72766(Translation);R_MMU_72689(Formation_of_a_pool_of_free_40S_subunits);R_MMU_72737(Cap_dependent_Translation_Initiation);R_MMU_392499(Met…	14.1392	150.924	0.0936843	-3.41605	2.77989e-48	8.7877e-47	down	yes
ENSMUSG00000000078	Klf6	23849	ENSMUST00000000080;ENSMUST00000221734;ENSMUST00000222857	GO:0000978(RNA polymerase II cis-regulatory region sequence-specific DNA binding);GO:0001228(DNA-binding transcription activator activity, RNA polymerase II-specific);GO:0001650(fibrillar center);GO:0003676(nucleic acid binding);GO:0005654(nucleoplasm);GO:0005730(nucleolus);GO:0005829(cytosol);GO:0043231(intracellular membrane-bounded organelle);GO:0045944(positive regulation of transcription by …	NA	K09207	NA	Kruppel-like factor 6 [Source:MGI Symbol;Acc:MGI:1346318]	protein_coding;retained_intron;nonsense_mediated_decay	NA	21.6934	227.61	0.0953094	-3.39124	3.31056e-48	1.04388e-46	down	yes
ENSMUSG00000069114	Zbtb10	229055	ENSMUST00000155203	GO:0000122(negative regulation of transcription by RNA polymerase II);GO:0000977(RNA polymerase II regulatory region sequence-specific DNA binding);GO:0003676(nucleic acid binding);GO:0003677(DNA binding);GO:0005515(protein binding);GO:0005634(nucleus);GO:0005654(nucleoplasm);GO:0006357(regulation of transcription by RNA polymerase II)	NA	K10497	NA	zinc finger and BTB domain containing 10 [Source:MGI Symbol;Acc:MGI:2139883]	protein_coding	NA	1.36707	15.0958	0.0905592	-3.46499	7.03007e-48	2.19999e-46	down	yes
ENSMUSG00000024190	Dusp1	19252	ENSMUST00000025025;ENSMUST00000126178;ENSMUST00000146077;ENSMUST00000236661	GO:0000188(inactivation of MAPK activity);GO:0001706(endoderm formation);GO:0004721(phosphoprotein phosphatase activity);GO:0004722(protein serine/threonine phosphatase activity);GO:0004725(protein tyrosine phosphatase activity);GO:0005634(nucleus);GO:0005737(cytoplasm);GO:0006470(protein dephosphorylation);GO:0007049(cell cycle);GO:0007162(negative regulation of cell adhesion);GO:0008138(protein…	04010(MAPK signaling pathway);04726(Serotonergic synapse);05418(Fluid shear stress and atherosclerosis);05418(Fluid shear stress and atherosclerosis)	K21278	3.1.3.48;EC:3.1.3.16	dual specificity phosphatase 1 [Source:MGI Symbol;Acc:MGI:105120]	protein_coding;retained_intron	R_MMU_5683057(MAPK_family_signaling_cascades);R_MMU_5673001(RAF/MAP_kinase_cascade);R_MMU_5675221(Negative_regulation_of_MAPK_pathway);R_MMU_162582(Signal_Transduction);R_MMU_112409(RAF_independent_MAPK1/3_activation);R_MMU_5684996(MAPK1/MAPK3_signaling)	18.9749	192.969	0.0983318	-3.3462	4.9054e-47	1.49381e-45	down	yes
ENSMUSG00000063455	D630045J12Rik	330286	ENSMUST00000117556;ENSMUST00000149557	GO:0003674(molecular_function);GO:0005929(cilium);GO:0008150(biological_process);GO:0016020(membrane);GO:0016021(integral component of membrane);GO:0032391(photoreceptor connecting cilium);GO:0042995(cell projection);GO:0042995(cell projection)	NA	NA	NA	RIKEN cDNA D630045J12 gene [Source:MGI Symbol;Acc:MGI:2669829]	protein_coding;retained_intron	NA	0.819991	8.60898	0.0952484	-3.39216	2.60898e-46	7.81127e-45	down	yes
ENSMUSG00000027368	Dusp2	13537	ENSMUST00000028846;ENSMUST00000146479	GO:0000188(inactivation of MAPK activity);GO:0001706(endoderm formation);GO:0004721(phosphoprotein phosphatase activity);GO:0004725(protein tyrosine phosphatase activity);GO:0005515(protein binding);GO:0005634(nucleus);GO:0005654(nucleoplasm);GO:0005737(cytoplasm);GO:0006470(protein dephosphorylation);GO:0008138(protein tyrosine/serine/threonine phosphatase activity);GO:0008330(protein tyrosine/t…	04010(MAPK signaling pathway);04010(MAPK signaling pathway)	K04459	3.1.3.48;EC:3.1.3.16	dual specificity phosphatase 2 [Source:MGI Symbol;Acc:MGI:101911]	protein_coding;retained_intron	R_MMU_5683057(MAPK_family_signaling_cascades);R_MMU_5673001(RAF/MAP_kinase_cascade);R_MMU_5675221(Negative_regulation_of_MAPK_pathway);R_MMU_162582(Signal_Transduction);R_MMU_112409(RAF_independent_MAPK1/3_activation);R_MMU_5684996(MAPK1/MAPK3_signaling)	14.644	146.78	0.0997681	-3.32528	2.71425e-46	8.10694e-45	down	yes
ENSMUSG00000000531	Grasp		ENSMUST00000000543	GO:0005515(protein binding);GO:0005641(nuclear envelope lumen);GO:0005737(cytoplasm);GO:0005886(plasma membrane);GO:0006886(intracellular protein transport);GO:0007165(signal transduction);GO:0008104(protein localization);GO:0014069(postsynaptic density);GO:0016020(membrane);GO:0030054(cell junction);GO:0030165(PDZ domain binding);GO:0030306(ADP-ribosylation factor binding);GO:0042802(identical p…	NA	NA	NA	GRP1 (general receptor for phosphoinositides 1)-associated scaffold protein [Source:MGI Symbol;Acc:MGI:1860303]	protein_coding	NA	0.558887	8.55668	0.0653159	-3.93642	3.74542e-46	1.11601e-44	down	yes
ENSMUSG00000042622	Maff	17133	ENSMUST00000096350;ENSMUST00000229285;ENSMUST00000163691	GO:0000978(RNA polymerase II cis-regulatory region sequence-specific DNA binding);GO:0001228(DNA-binding transcription activator activity, RNA polymerase II-specific);GO:0001701(in utero embryonic development);GO:0003677(DNA binding);GO:0003700(DNA-binding transcription factor activity);GO:0005634(nucleus);GO:0005654(nucleoplasm);GO:0005739(mitochondrion);GO:0006355(regulation of transcription, D…	NA	K09037	NA	v-maf musculoaponeurotic fibrosarcoma oncogene family, protein F (avian) [Source:MGI Symbol;Acc:MGI:96910]	protein_coding	R_MMU_109582(Hemostasis);R_MMU_983231(Factors_involved_in_megakaryocyte_development_and_platelet_production)	0.865171	10.8364	0.0798397	-3.64675	1.17512e-45	3.47652e-44	down	yes
ENSMUSG00000067288	Rps28	54127	ENSMUST00000173844;ENSMUST00000087342;ENSMUST00000234017;ENSMUST00000173879;ENSMUST00000174788;ENSMUST00000173480	GO:0000028(ribosomal small subunit assembly);GO:0002181(cytoplasmic translation);GO:0003735(structural constituent of ribosome);GO:0005737(cytoplasm);GO:0005783(endoplasmic reticulum);GO:0005791(rough endoplasmic reticulum);GO:0005829(cytosol);GO:0005840(ribosome);GO:0006364(rRNA processing);GO:0006412(translation);GO:0022627(cytosolic small ribosomal subunit);GO:0030490(maturation of SSU-rRNA);G…	03010(Ribosome);03010(Ribosome)	K02979	NA	ribosomal protein S28 [Source:MGI Symbol;Acc:MGI:1859516]	protein_coding;retained_intron;processed_transcript	R_MMU_975957(Nonsense_Mediated_Decay_(NMD)_enhanced_by_the_Exon_Junction_Complex_(EJC));R_MMU_1799339(SRP_dependent_cotranslational_protein_targeting_to_membrane);R_MMU_975956(Nonsense_Mediated_Decay_(NMD)_independent_of_the_Exon_Junction_Complex_(EJC));R_MMU_72766(Translation);R_MMU_72689(Formation_of_a_pool_of_free_40S_subunits);R_MMU_72737(Cap_dependent_Translation_Initiation);R_MMU_392499(Met…	7.42962	74.8022	0.0993235	-3.33172	4.76035e-45	1.39179e-43	down	yes
ENSMUSG00000097296	Gm26532		ENSMUST00000180630	NA	NA	NA	NA	predicted gene, 26532 [Source:MGI Symbol;Acc:MGI:5477026]	lincRNA	NA	2.02114	27.1698	0.0743892	-3.74876	7.28791e-44	2.05364e-42	down	yes
ENSMUSG00000019850	Tnfaip3	21929	ENSMUST00000105527;ENSMUST00000154590;ENSMUST00000019997;ENSMUST00000154749;ENSMUST00000146388;ENSMUST00000122863	GO:0001922(B-1 B cell homeostasis);GO:0002020(protease binding);GO:0002237(response to molecule of bacterial origin);GO:0002315(marginal zone B cell differentiation);GO:0002632(negative regulation of granuloma formation);GO:0002634(regulation of germinal center formation);GO:0002637(regulation of immunoglobulin production);GO:0002677(negative regulation of chronic inflammatory response);GO:000367…	04064(NF-kappa B signaling pathway);04217(Necroptosis);04621(NOD-like receptor signaling pathway);04657(IL-17 signaling pathway);04668(TNF signaling pathway);05162(Measles);05169(Epstein-Barr virus infection);05169(Epstein-Barr virus infection)	K11859	EC:3.4.19.12	tumor necrosis factor, alpha-induced protein 3 [Source:MGI Symbol;Acc:MGI:1196377]	protein_coding;retained_intron	R_MMU_73887(Death_Receptor_Signalling);R_MMU_75893(TNF_signaling);R_MMU_5357786(TNFR1_induced_proapoptotic_signaling);R_MMU_168928(DDX58/IFIH1_mediated_induction_of_interferon_alpha/beta);R_MMU_168638(NOD1/2_Signaling_Pathway);R_MMU_5357905(Regulation_of_TNFR1_signaling);R_MMU_5689896(Ovarian_tumor_domain_proteases);R_MMU_168643(Nucleotide_binding_domain,_leucine_rich_repeat_containing_receptor_(…	9.18892	84.6322	0.108575	-3.20324	1.36556e-43	3.83928e-42	down	yes
ENSMUSG00000052837	Junb	16477	ENSMUST00000064922	GO:0000122(negative regulation of transcription by RNA polymerase II);GO:0000790(nuclear chromatin);GO:0000977(RNA polymerase II regulatory region sequence-specific DNA binding);GO:0000978(RNA polymerase II cis-regulatory region sequence-specific DNA binding);GO:0000981(DNA-binding transcription factor activity, RNA polymerase II-specific);GO:0001228(DNA-binding transcription activator activity, …	04380(Osteoclast differentiation);04668(TNF signaling pathway)	K09028	NA	jun B proto-oncogene [Source:MGI Symbol;Acc:MGI:96647]	protein_coding	NA	64.3119	562.858	0.11426	-3.12961	5.72447e-42	1.52022e-40	down	yes
ENSMUSG00000111264	E030022I16Rik	320766	ENSMUST00000215131	NA	NA	NA	NA	RIKEN cDNA E030022I16 gene [Source:MGI Symbol;Acc:MGI:2444690]	TEC	NA	0.443435	5.70137	0.0777769	-3.68452	1.71877e-41	4.53545e-40	down	yes
ENSMUSG00000106037	Gm4332	100043278	ENSMUST00000196114	NA	NA	NA	NA	predicted gene 4332 [Source:MGI Symbol;Acc:MGI:3782515]	processed_pseudogene	NA	11.0581	109.479	0.101007	-3.30748	5.72259e-41	1.48799e-39	down	yes
ENSMUSG00000020893	Per1	18626	ENSMUST00000021271;ENSMUST00000101004;ENSMUST00000132462;ENSMUST00000166748;ENSMUST00000142392	GO:0000122(negative regulation of transcription by RNA polymerase II);GO:0000976(transcription regulatory region sequence-specific DNA binding);GO:0000978(RNA polymerase II cis-regulatory region sequence-specific DNA binding);GO:0001222(transcription corepressor binding);GO:0002028(regulation of sodium ion transport);GO:0005515(protein binding);GO:0005634(nucleus);GO:0005654(nucleoplasm);GO:00057…	04710(Circadian rhythm);04713(Circadian entrainment);04713(Circadian entrainment)	K21944	NA	period circadian clock 1 [Source:MGI Symbol;Acc:MGI:1098283]	protein_coding;nonsense_mediated_decay	NA	5.04121	42.4848	0.118659	-3.0751	2.52515e-40	6.49808e-39	down	yes
ENSMUSG00000085156	Snhg15	100041286	ENSMUST00000134527;ENSMUST00000124818;ENSMUST00000129570;ENSMUST00000147762	NA	NA	NA	NA	small nucleolar RNA host gene 15 [Source:MGI Symbol;Acc:MGI:3650059]	lincRNA	NA	1.87505	17.5661	0.106743	-3.22779	4.15155e-40	1.05958e-38	down	yes
ENSMUSG00000085791	Rpl30-ps9	622202	ENSMUST00000122265	NA	NA	NA	NA	ribosomal protein L30, pseudogene 9 [Source:MGI Symbol;Acc:MGI:3648153]	processed_pseudogene	NA	11.5527	106.715	0.108257	-3.20746	6.65188e-39	1.63734e-37	down	yes
ENSMUSG00000024014	Pim1	18712	ENSMUST00000024811;ENSMUST00000234270;ENSMUST00000234665;ENSMUST00000234650;ENSMUST00000234263;ENSMUST00000234294	GO:0000166(nucleotide binding);GO:0004672(protein kinase activity);GO:0004674(protein serine/threonine kinase activity);GO:0005515(protein binding);GO:0005524(ATP binding);GO:0005634(nucleus);GO:0005730(nucleolus);GO:0005737(cytoplasm);GO:0005829(cytosol);GO:0005886(plasma membrane);GO:0006468(protein phosphorylation);GO:0006915(apoptotic process);GO:0007049(cell cycle);GO:0008134(transcription f…	04630(Jak-STAT signaling pathway);04933(AGE-RAGE signaling pathway in diabetic complications);05200(Pathways in cancer);05206(MicroRNAs in cancer);05221(Acute myeloid leukemia);05221(Acute myeloid leukemia)	K04702	EC:2.7.11.1	proviral integration site 1 [Source:MGI Symbol;Acc:MGI:97584]	protein_coding;processed_transcript;retained_intron	NA	11.7288	90.8494	0.129101	-2.95343	1.23465e-37	2.96865e-36	down	yes
ENSMUSG00000115584	Gm5854	545567	ENSMUST00000226515	NA	NA	NA	NA	predicted gene 5854 [Source:MGI Symbol;Acc:MGI:3645469]	processed_pseudogene	NA	5.91917	51.5894	0.114736	-3.12361	1.40474e-37	3.37111e-36	down	yes
ENSMUSG00000076614	Ighg1	16017	ENSMUST00000194304;ENSMUST00000103420	GO:0016020(membrane);GO:0016021(integral component of membrane);GO:0016021(integral component of membrane)	NA	NA	NA	immunoglobulin heavy constant gamma 1 (G1m marker) [Source:MGI Symbol;Acc:MGI:96446]	IG_C_gene	R_MMU_977606(Regulation_of_Complement_cascade);R_MMU_2029481(FCGR_activation);R_MMU_2029480(Fcgamma_receptor_(FCGR)_dependent_phagocytosis);R_MMU_173623(Classical_antibody_mediated_complement_activation);R_MMU_166663(Initial_triggering_of_complement);R_MMU_166658(Complement_cascade);R_MMU_2029482(Regulation_of_actin_dynamics_for_phagocytic_cup_formation);R_MMU_168256(Immune_System);R_MMU_166786(C…	17.7894	136.127	0.130682	-2.93586	2.55754e-37	6.10233e-36	down	yes
ENSMUSG00000035356	Nfkbiz	80859	ENSMUST00000114458;ENSMUST00000139373;ENSMUST00000114457;ENSMUST00000036273	GO:0005515(protein binding);GO:0005634(nucleus);GO:0006357(regulation of transcription by RNA polymerase II);GO:0006954(inflammatory response);GO:0016607(nuclear speck);GO:0036464(cytoplasmic ribonucleoprotein granule);GO:0050729(positive regulation of inflammatory response);GO:0050852(T cell receptor signaling pathway);GO:2000321(positive regulation of T-helper 17 cell differentiation);GO:200032…	05202(Transcriptional misregulation in cancer);05202(Transcriptional misregulation in cancer)	K14242	NA	nuclear factor of kappa light polypeptide gene enhancer in B cells inhibitor, zeta [Source:MGI Symbol;Acc:MGI:1931595]	protein_coding;processed_transcript	NA	6.09746	46.5041	0.131117	-2.93108	4.79867e-37	1.13843e-35	down	yes
ENSMUSG00000039221	Rpl22l1	68028	ENSMUST00000194649;ENSMUST00000043867;ENSMUST00000195728;ENSMUST00000191691;ENSMUST00000195519;ENSMUST00000191667;ENSMUST00000193168;ENSMUST00000194092;ENSMUST00000195827	GO:0002181(cytoplasmic translation);GO:0003723(RNA binding);GO:0003735(structural constituent of ribosome);GO:0005840(ribosome);GO:0006412(translation);GO:0006412(translation)	03010(Ribosome);03010(Ribosome)	K02891	NA	ribosomal protein L22 like 1 [Source:MGI Symbol;Acc:MGI:1915278]	protein_coding;retained_intron;processed_transcript;nonsense_mediated_decay	R_MMU_975957(Nonsense_Mediated_Decay_(NMD)_enhanced_by_the_Exon_Junction_Complex_(EJC));R_MMU_1799339(SRP_dependent_cotranslational_protein_targeting_to_membrane);R_MMU_975956(Nonsense_Mediated_Decay_(NMD)_independent_of_the_Exon_Junction_Complex_(EJC));R_MMU_72766(Translation);R_MMU_72689(Formation_of_a_pool_of_free_40S_subunits);R_MMU_72737(Cap_dependent_Translation_Initiation);R_MMU_392499(Met…	8.9968	69.385	0.129665	-2.94714	4.81533e-37	1.14021e-35	down	yes
ENSMUSG00000038894	Irs2	384783	ENSMUST00000040514	GO:0002053(positive regulation of mesenchymal cell proliferation);GO:0002903(negative regulation of B cell apoptotic process);GO:0005158(insulin receptor binding);GO:0005515(protein binding);GO:0005737(cytoplasm);GO:0005829(cytosol);GO:0005886(plasma membrane);GO:0007165(signal transduction);GO:0007420(brain development);GO:0008284(positive regulation of cell population proliferation);GO:0008286(…	04022(cGMP-PKG signaling pathway);04068(FoxO signaling pathway);04140(Autophagy - animal);04152(AMPK signaling pathway);04211(Longevity regulating pathway);04213(Longevity regulating pathway - multiple species);04910(Insulin signaling pathway);04920(Adipocytokine signaling pathway);04923(Regulation of lipolysis in adipocytes);04930(Type II diabetes mellitus);04931(Insulin resistance);04932(Non-al…	K07187	NA	insulin receptor substrate 2 [Source:MGI Symbol;Acc:MGI:109334]	protein_coding	R_MMU_2428924(IGF1R_signaling_cascade);R_MMU_109704(PI3K_Cascade);R_MMU_74713(IRS_activation);R_MMU_198203(PI3K/AKT_activation);R_MMU_5683057(MAPK_family_signaling_cascades);R_MMU_6811558(PI5P,_PP2A_and_IER3_Regulate_PI3K/AKT_Signaling);R_MMU_449147(Signaling_by_Interleukins);R_MMU_5673001(RAF/MAP_kinase_cascade);R_MMU_166520(Signaling_by_NTRKs);R_MMU_74752(Signaling_by_Insulin_receptor);R_MMU_90…	6.75321	51.2425	0.131789	-2.9237	5.13166e-37	1.21281e-35	down	yes
ENSMUSG00000039001	Rps21	66481	ENSMUST00000059080;ENSMUST00000148629;ENSMUST00000145043;ENSMUST00000125301	GO:0000447(endonucleolytic cleavage in ITS1 to separate SSU-rRNA from 5.8S rRNA and LSU-rRNA from tricistronic rRNA transcript (SSU-rRNA, 5.8S rRNA, LSU-rRNA));GO:0000461(endonucleolytic cleavage to generate mature 3'-end of SSU-rRNA from (SSU-rRNA, 5.8S rRNA, LSU-rRNA));GO:0002181(cytoplasmic translation);GO:0003735(structural constituent of ribosome);GO:0005737(cytoplasm);GO:0005783(endoplasmic…	03010(Ribosome);03010(Ribosome)	K02971	NA	ribosomal protein S21 [Source:MGI Symbol;Acc:MGI:1913731]	protein_coding;retained_intron	R_MMU_975957(Nonsense_Mediated_Decay_(NMD)_enhanced_by_the_Exon_Junction_Complex_(EJC));R_MMU_1799339(SRP_dependent_cotranslational_protein_targeting_to_membrane);R_MMU_975956(Nonsense_Mediated_Decay_(NMD)_independent_of_the_Exon_Junction_Complex_(EJC));R_MMU_72766(Translation);R_MMU_72689(Formation_of_a_pool_of_free_40S_subunits);R_MMU_72737(Cap_dependent_Translation_Initiation);R_MMU_392499(Met…	27.8115	210.924	0.131855	-2.92297	1.05414e-36	2.47256e-35	down	yes
ENSMUSG00000037944	Ccr7	12775	ENSMUST00000103134	GO:0001768(establishment of T cell polarity);GO:0002408(myeloid dendritic cell chemotaxis);GO:0002518(lymphocyte chemotaxis across high endothelial venule);GO:0002606(positive regulation of dendritic cell antigen processing and presentation);GO:0002649(regulation of tolerance induction to self antigen);GO:0002885(positive regulation of hypersensitivity);GO:0002922(positive regulation of humoral i…	04060(Cytokine-cytokine receptor interaction);04062(Chemokine signaling pathway)	K04182	NA	chemokine (C-C motif) receptor 7 [Source:MGI Symbol;Acc:MGI:103011]	protein_coding	R_MMU_373076(Class_A/1_(Rhodopsin_like_receptors));R_MMU_380108(Chemokine_receptors_bind_chemokines);R_MMU_375276(Peptide_ligand_binding_receptors);R_MMU_500792(GPCR_ligand_binding);R_MMU_372790(Signaling_by_GPCR);R_MMU_388396(GPCR_downstream_signalling);R_MMU_162582(Signal_Transduction);R_MMU_418594(G_alpha_(i)_signalling_events)	19.126	141.805	0.134875	-2.8903	3.16804e-36	7.34785e-35	down	yes
ENSMUSG00000024042	Sik1	17691	ENSMUST00000024839;ENSMUST00000234331;ENSMUST00000234142;ENSMUST00000234867	GO:0000122(negative regulation of transcription by RNA polymerase II);GO:0000166(nucleotide binding);GO:0000287(magnesium ion binding);GO:0002028(regulation of sodium ion transport);GO:0004672(protein kinase activity);GO:0004674(protein serine/threonine kinase activity);GO:0005515(protein binding);GO:0005524(ATP binding);GO:0005634(nucleus);GO:0005737(cytoplasm);GO:0005829(cytosol);GO:0006468(pro…	04922(Glucagon signaling pathway);04922(Glucagon signaling pathway)	K19008	EC:2.7.11.1	salt inducible kinase 1 [Source:MGI Symbol;Acc:MGI:104754]	protein_coding;retained_intron;processed_transcript	NA	7.14538	52.8498	0.135201	-2.88682	3.83715e-36	8.86673e-35	down	yes
ENSMUSG00000020205	Phlda1	21664	ENSMUST00000164773;ENSMUST00000186359	GO:0005515(protein binding);GO:0005634(nucleus);GO:0005654(nucleoplasm);GO:0005730(nucleolus);GO:0005737(cytoplasm);GO:0006915(apoptotic process);GO:0031410(cytoplasmic vesicle);GO:0043065(positive regulation of apoptotic process);GO:0045210(FasL biosynthetic process);GO:1901981(phosphatidylinositol phosphate binding);GO:1901981(phosphatidylinositol phosphate binding)	NA	NA	NA	pleckstrin homology like domain, family A, member 1 [Source:MGI Symbol;Acc:MGI:1096880]	protein_coding;processed_transcript	R_MMU_1640170(Cell_Cycle);R_MMU_8854521(Interaction_between_PHLDA1_and_AURKA);R_MMU_69278(Cell_Cycle,_Mitotic);R_MMU_453274(Mitotic_G2_G2/M_phases);R_MMU_69275(G2/M_Transition)	0.549065	6.00211	0.0914786	-3.45042	4.48891e-36	1.03536e-34	down	yes
ENSMUSG00000021356	Irf4	16364	ENSMUST00000110307;ENSMUST00000021784;ENSMUST00000222125	GO:0000788(nuclear nucleosome);GO:0000976(transcription regulatory region sequence-specific DNA binding);GO:0000978(RNA polymerase II cis-regulatory region sequence-specific DNA binding);GO:0000981(DNA-binding transcription factor activity, RNA polymerase II-specific);GO:0001228(DNA-binding transcription activator activity, RNA polymerase II-specific);GO:0002376(immune system process);GO:0003677(…	04659(Th17 cell differentiation);04659(Th17 cell differentiation)	K09445	NA	interferon regulatory factor 4 [Source:MGI Symbol;Acc:MGI:1096873]	protein_coding	NA	19.1639	136.653	0.140237	-2.83406	3.47396e-35	7.81015e-34	down	yes
ENSMUSG00000108414	Snhg1	83673	ENSMUST00000205539;ENSMUST00000206519;ENSMUST00000205909;ENSMUST00000205852;ENSMUST00000206926;ENSMUST00000206786;ENSMUST00000206155;ENSMUST00000206383;ENSMUST00000205825;ENSMUST00000206113;ENSMUST00000206029;ENSMUST00000205576;ENSMUST00000206961;ENSMUST00000206462;ENSMUST00000206255;ENSMUST00000205274;ENSMUST00000206135;ENSMUST00000205389	NA	NA	NA	NA	small nucleolar RNA host gene 1 [Source:MGI Symbol;Acc:MGI:3763743]	retained_intron;lincRNA	NA	7.96026	57.4497	0.138561	-2.85141	5.39569e-35	1.20436e-33	down	yes
ENSMUSG00000051079	Rgs13	246709	ENSMUST00000111941;ENSMUST00000052375	GO:0005515(protein binding);GO:0005634(nucleus);GO:0005829(cytosol);GO:0005886(plasma membrane);GO:0007186(G protein-coupled receptor signaling pathway);GO:0009968(negative regulation of signal transduction);GO:0045744(negative regulation of G protein-coupled receptor signaling pathway);GO:0045744(negative regulation of G protein-coupled receptor signaling pathway)	NA	K16449	NA	regulator of G-protein signaling 13 [Source:MGI Symbol;Acc:MGI:2180585]	protein_coding	R_MMU_416476(G_alpha_(q)_signalling_events);R_MMU_372790(Signaling_by_GPCR);R_MMU_388396(GPCR_downstream_signalling);R_MMU_162582(Signal_Transduction);R_MMU_418594(G_alpha_(i)_signalling_events)	0.749627	7.77661	0.0963951	-3.3749	6.11615e-35	1.36273e-33	down	yes
ENSMUSG00000032515	Csrnp1	215418	ENSMUST00000215916;ENSMUST00000214058;ENSMUST00000216929	GO:0001228(DNA-binding transcription activator activity, RNA polymerase II-specific);GO:0003677(DNA binding);GO:0003700(DNA-binding transcription factor activity);GO:0005634(nucleus);GO:0006355(regulation of transcription, DNA-templated);GO:0006915(apoptotic process);GO:0009791(post-embryonic development);GO:0043565(sequence-specific DNA binding);GO:0045944(positive regulation of transcription by…	NA	K17494	NA	cysteine-serine-rich nuclear protein 1 [Source:MGI Symbol;Acc:MGI:2387989]	protein_coding	NA	6.96225	48.1	0.144745	-2.78841	9.46793e-34	2.04373e-32	down	yes
ENSMUSG00000117438	Rpsa-ps7	433141	ENSMUST00000234808	NA	NA	NA	NA	ribosomal protein SA, pseudogene 7 [Source:MGI Symbol;Acc:MGI:3643805]	processed_pseudogene	NA	6.1441	46.0645	0.13338	-2.90638	1.80732e-33	3.86109e-32	down	yes
ENSMUSG00000056708	Ier5	15939	ENSMUST00000055322	GO:0000159(protein phosphatase type 2A complex);GO:0005634(nucleus);GO:0005654(nucleoplasm);GO:0005730(nucleolus);GO:0005737(cytoplasm);GO:0034605(cellular response to heat);GO:0042127(regulation of cell population proliferation);GO:0042802(identical protein binding);GO:0045944(positive regulation of transcription by RNA polymerase II);GO:1900036(positive regulation of cellular response to heat)	NA	NA	NA	immediate early response 5 [Source:MGI Symbol;Acc:MGI:1337072]	protein_coding	NA	29.9552	202.162	0.148175	-2.75463	1.88115e-33	4.01195e-32	down	yes
ENSMUSG00000051212	Gpr183	321019	ENSMUST00000049872;ENSMUST00000227267	GO:0002250(adaptive immune response);GO:0002312(B cell activation involved in immune response);GO:0002313(mature B cell differentiation involved in immune response);GO:0002376(immune system process);GO:0002407(dendritic cell chemotaxis);GO:0004930(G protein-coupled receptor activity);GO:0005886(plasma membrane);GO:0006959(humoral immune response);GO:0007165(signal transduction);GO:0007186(G prote…	NA	K04305	NA	G protein-coupled receptor 183 [Source:MGI Symbol;Acc:MGI:2442034]	protein_coding	R_MMU_373076(Class_A/1_(Rhodopsin_like_receptors));R_MMU_500792(GPCR_ligand_binding);R_MMU_372790(Signaling_by_GPCR);R_MMU_388396(GPCR_downstream_signalling);R_MMU_162582(Signal_Transduction);R_MMU_418594(G_alpha_(i)_signalling_events)	8.08943	55.3529	0.146143	-2.77455	1.93066e-33	4.1105e-32	down	yes
ENSMUSG00000062175	Tgif2	228839	ENSMUST00000081335;ENSMUST00000176281;ENSMUST00000175634;ENSMUST00000073352;ENSMUST00000150078	GO:0000122(negative regulation of transcription by RNA polymerase II);GO:0003677(DNA binding);GO:0005634(nucleus);GO:0005654(nucleoplasm);GO:0005813(centrosome);GO:0006355(regulation of transcription, DNA-templated);GO:0010470(regulation of gastrulation);GO:0038092(nodal signaling pathway);GO:0045666(positive regulation of neuron differentiation);GO:0060041(retina development in camera-type eye);…	04350(TGF-beta signaling pathway);04350(TGF-beta signaling pathway)	K19553	NA	TGFB-induced factor homeobox 2 [Source:MGI Symbol;Acc:MGI:1915299]	protein_coding;processed_transcript;nonsense_mediated_decay	R_MMU_170834(Signaling_by_TGF_beta_Receptor_Complex);R_MMU_9006936(Signaling_by_TGFB_family_members);R_MMU_73857(RNA_Polymerase_II_Transcription);R_MMU_212436(Generic_Transcription_Pathway);R_MMU_2173795(Downregulation_of_SMAD2/3:SMAD4_transcriptional_activity);R_MMU_162582(Signal_Transduction);R_MMU_74160(Gene_expression_(Transcription));R_MMU_2173793(Transcriptional_activity_of_SMAD2/SMAD3:SMAD…	1.63071	12.0988	0.134783	-2.89129	1.93612e-33	4.11508e-32	down	yes
ENSMUSG00000109536	9330162G02Rik		ENSMUST00000208498	NA	NA	NA	NA	RIKEN cDNA 9330162G02 gene [Source:MGI Symbol;Acc:MGI:2442217]	TEC	NA	0.050464	0.458366	0.110095	-3.18317	8.39035e-33	1.75929e-31	down	yes
ENSMUSG00000118642	CT010467		ENSMUST00000205406	NA	NA	NA	NA		pseudogene	NA	43.0223	287.019	0.149894	-2.73799	8.69064e-33	1.81614e-31	down	yes
ENSMUSG00000107756	Gm44164		ENSMUST00000203605	NA	NA	NA	NA	predicted gene, 44164 [Source:MGI Symbol;Acc:MGI:5690556]	TEC	NA	0.483286	4.69512	0.102934	-3.28021	1.08358e-32	2.25308e-31	down	yes
ENSMUSG00000069862	Rps12-ps9	100503211	ENSMUST00000139165	NA	NA	NA	NA	ribosomal protein S12, pseudogene 9 [Source:MGI Symbol;Acc:MGI:3704324]	processed_pseudogene	NA	3.22078	30.4765	0.105681	-3.24222	1.62927e-32	3.37085e-31	down	yes
ENSMUSG00000083411	Rpl30-ps10	100504405	ENSMUST00000117119	NA	NA	NA	NA	ribosomal protein L30, pseudogene 10 [Source:MGI Symbol;Acc:MGI:3646270]	processed_pseudogene	NA	8.33544	65.3217	0.127606	-2.97023	3.43407e-32	7.0232e-31	down	yes
ENSMUSG00000047205	Dusp18	75219	ENSMUST00000055931;ENSMUST00000109996	GO:0000188(inactivation of MAPK activity);GO:0004721(phosphoprotein phosphatase activity);GO:0004725(protein tyrosine phosphatase activity);GO:0005634(nucleus);GO:0005654(nucleoplasm);GO:0005737(cytoplasm);GO:0005739(mitochondrion);GO:0005743(mitochondrial inner membrane);GO:0005758(mitochondrial intermembrane space);GO:0006470(protein dephosphorylation);GO:0006612(protein targeting to membrane);…	NA	K14165	3.1.3.48;EC:3.1.3.16	dual specificity phosphatase 18 [Source:MGI Symbol;Acc:MGI:1922469]	protein_coding	NA	0.219038	2.22308	0.0985291	-3.34331	4.06438e-32	8.27154e-31	down	yes
ENSMUSG00000034686	Prr7	432763	ENSMUST00000046533	GO:0002250(adaptive immune response);GO:0002376(immune system process);GO:0005634(nucleus);GO:0005737(cytoplasm);GO:0005886(plasma membrane);GO:0010942(positive regulation of cell death);GO:0014069(postsynaptic density);GO:0016020(membrane);GO:0016021(integral component of membrane);GO:0030054(cell junction);GO:0030425(dendrite);GO:0031397(negative regulation of protein ubiquitination);GO:0036041…	NA	NA	NA	proline rich 7 (synaptic) [Source:MGI Symbol;Acc:MGI:3487246]	protein_coding	NA	0.749733	7.35564	0.101926	-3.2944	1.69454e-31	3.39863e-30	down	yes
ENSMUSG00000031530	Dusp4	319520	ENSMUST00000033930	GO:0000188(inactivation of MAPK activity);GO:0001706(endoderm formation);GO:0004721(phosphoprotein phosphatase activity);GO:0004725(protein tyrosine phosphatase activity);GO:0005634(nucleus);GO:0005654(nucleoplasm);GO:0005737(cytoplasm);GO:0006470(protein dephosphorylation);GO:0008138(protein tyrosine/serine/threonine phosphatase activity);GO:0008330(protein tyrosine/threonine phosphatase activit…	04010(MAPK signaling pathway)	K04459	3.1.3.48;EC:3.1.3.16	dual specificity phosphatase 4 [Source:MGI Symbol;Acc:MGI:2442191]	protein_coding	R_MMU_448424(Interleukin_17_signaling);R_MMU_5683057(MAPK_family_signaling_cascades);R_MMU_166058(MyD88:MAL(TIRAP)_cascade_initiated_on_plasma_membrane);R_MMU_168179(Toll_Like_Receptor_TLR1:TLR2_Cascade);R_MMU_449147(Signaling_by_Interleukins);R_MMU_5673001(RAF/MAP_kinase_cascade);R_MMU_166520(Signaling_by_NTRKs);R_MMU_166016(Toll_Like_Receptor_4_(TLR4)_Cascade);R_MMU_168181(Toll_Like_Receptor_7/…	1.02793	7.8592	0.130793	-2.93464	1.8545e-31	3.70751e-30	down	yes
ENSMUSG00000033730	Egr3	13655	ENSMUST00000223747;ENSMUST00000225200;ENSMUST00000035908;ENSMUST00000223809	GO:0000976(transcription regulatory region sequence-specific DNA binding);GO:0000981(DNA-binding transcription factor activity, RNA polymerase II-specific);GO:0001228(DNA-binding transcription activator activity, RNA polymerase II-specific);GO:0001938(positive regulation of endothelial cell proliferation);GO:0002042(cell migration involved in sprouting angiogenesis);GO:0003676(nucleic acid bindin…	04625(C-type lectin receptor signaling pathway);05161(Hepatitis B);05203(Viral carcinogenesis);05203(Viral carcinogenesis)	K12497	NA	early growth response 3 [Source:MGI Symbol;Acc:MGI:1306780]	retained_intron;protein_coding;processed_transcript	NA	8.26268	52.4505	0.157533	-2.66628	2.64354e-31	5.25963e-30	down	yes
ENSMUSG00000083424	Rpl35a-ps4	100043423	ENSMUST00000121779	NA	NA	NA	NA	ribosomal protein 35A, pseudogene 4 [Source:MGI Symbol;Acc:MGI:3650995]	processed_pseudogene	NA	13.0674	93.0029	0.140505	-2.83131	4.28028e-31	8.46205e-30	down	yes
ENSMUSG00000086610	Gm15408	100503307	ENSMUST00000124198	NA	NA	NA	NA	predicted gene 15408 [Source:MGI Symbol;Acc:MGI:3705101]	lincRNA	NA	1.14533	9.72923	0.117721	-3.08656	5.79714e-31	1.14065e-29	down	yes
ENSMUSG00000020275	Rel	19696	ENSMUST00000102864	GO:0000978(RNA polymerase II cis-regulatory region sequence-specific DNA binding);GO:0001228(DNA-binding transcription activator activity, RNA polymerase II-specific);GO:0003677(DNA binding);GO:0003700(DNA-binding transcription factor activity);GO:0005634(nucleus);GO:0005667(transcription factor complex);GO:0005737(cytoplasm);GO:0006355(regulation of transcription, DNA-templated);GO:0007249(I-kap…	04014(Ras signaling pathway);05202(Transcriptional misregulation in cancer);05203(Viral carcinogenesis)	K09254	NA	reticuloendotheliosis oncogene [Source:MGI Symbol;Acc:MGI:97897]	protein_coding	R_MMU_983705(Signaling_by_the_B_Cell_Receptor_(BCR));R_MMU_168256(Immune_System);R_MMU_1168372(Downstream_signaling_events_of_B_Cell_Receptor_(BCR));R_MMU_1280218(Adaptive_Immune_System);R_MMU_1169091(Activation_of_NF_kappaB_in_B_cells)	16.9989	104.77	0.162249	-2.62372	1.12259e-30	2.19495e-29	down	yes
ENSMUSG00000116048	Septin2	18000	ENSMUST00000179353;ENSMUST00000172165;ENSMUST00000168776	GO:0000145(exocyst);GO:0000166(nucleotide binding);GO:0000775(chromosome, centromeric region);GO:0000776(kinetochore);GO:0000777(condensed chromosome kinetochore);GO:0002036(regulation of L-glutamate import across plasma membrane);GO:0003924(GTPase activity);GO:0005515(protein binding);GO:0005525(GTP binding);GO:0005634(nucleus);GO:0005654(nucleoplasm);GO:0005694(chromosome);GO:0005737(cytoplasm)…	05100(Bacterial invasion of epithelial cells);05100(Bacterial invasion of epithelial cells)	K16942	NA	septin 2 [Source:MGI Symbol;Acc:MGI:97298]	protein_coding	R_MMU_5617833(Cilium_Assembly);R_MMU_5620912(Anchoring_of_the_basal_body_to_the_plasma_membrane);R_MMU_1852241(Organelle_biogenesis_and_maintenance)	0.720588	5.51465	0.130668	-2.93602	1.26478e-30	2.46138e-29	down	yes
ENSMUSG00000018143	Mafk	17135	ENSMUST00000018287;ENSMUST00000110836;ENSMUST00000151577	GO:0000122(negative regulation of transcription by RNA polymerase II);GO:0000976(transcription regulatory region sequence-specific DNA binding);GO:0000978(RNA polymerase II cis-regulatory region sequence-specific DNA binding);GO:0001221(transcription cofactor binding);GO:0001227(DNA-binding transcription repressor activity, RNA polymerase II-specific);GO:0003677(DNA binding);GO:0003700(DNA-bindin…	NA	K09037	NA	v-maf musculoaponeurotic fibrosarcoma oncogene family, protein K (avian) [Source:MGI Symbol;Acc:MGI:99951]	protein_coding;processed_transcript	R_MMU_9707587(Regulation_of_HMOX1_expression_and_activity);R_MMU_9711123(Cellular_response_to_chemical_stress);R_MMU_109582(Hemostasis);R_MMU_2262752(Cellular_responses_to_stress);R_MMU_983231(Factors_involved_in_megakaryocyte_development_and_platelet_production);R_MMU_9707616(Heme_signaling);R_MMU_8953897(Cellular_responses_to_external_stimuli);R_MMU_9708530(Regulation_of_BACH1_activity);R_MMU_9…	8.80257	53.7684	0.163713	-2.61076	4.15875e-30	7.98109e-29	down	yes
ENSMUSG00000104960	Snhg8	69895	ENSMUST00000198509;ENSMUST00000199645;ENSMUST00000196466	NA	NA	NA	NA	small nucleolar RNA host gene 8 [Source:MGI Symbol;Acc:MGI:1917145]	retained_intron;lincRNA	NA	3.79548	27.1433	0.139831	-2.83824	4.93682e-30	9.41625e-29	down	yes
ENSMUSG00000092415	Gm20513	105245179	ENSMUST00000174074;ENSMUST00000236664	NA	NA	NA	NA	predicted gene 20513 [Source:MGI Symbol;Acc:MGI:5141978]	antisense	NA	1.78919	15.5968	0.114716	-3.12387	5.21475e-30	9.93115e-29	down	yes
ENSMUSG00000094664	Rpl35a-ps6	100042824	ENSMUST00000148282	NA	NA	NA	NA	ribosomal protein L35A, pseudogene 6 [Source:MGI Symbol;Acc:MGI:3704258]	processed_pseudogene	NA	29.3437	187.154	0.156789	-2.67311	6.09761e-30	1.15595e-28	down	yes
ENSMUSG00000067575	Rpl35a-ps3	100043341	ENSMUST00000147311	NA	NA	NA	NA	ribosomal protein L35A, pseudogene 3 [Source:MGI Symbol;Acc:MGI:3704473]	processed_pseudogene	NA	30.2962	192.52	0.157366	-2.6678	6.60041e-30	1.24558e-28	down	yes
ENSMUSG00000085289	Gm15337	100503620	ENSMUST00000135378	NA	NA	NA	NA	predicted gene 15337 [Source:MGI Symbol;Acc:MGI:3705103]	antisense	NA	0.318467	2.78979	0.114155	-3.13094	8.68611e-30	1.62685e-28	down	yes
ENSMUSG00000034765	Dusp5	240672	ENSMUST00000038287	GO:0000188(inactivation of MAPK activity);GO:0001706(endoderm formation);GO:0004721(phosphoprotein phosphatase activity);GO:0004725(protein tyrosine phosphatase activity);GO:0005634(nucleus);GO:0005737(cytoplasm);GO:0006470(protein dephosphorylation);GO:0008138(protein tyrosine/serine/threonine phosphatase activity);GO:0008330(protein tyrosine/threonine phosphatase activity);GO:0016311(dephosphor…	04010(MAPK signaling pathway)	K04459	3.1.3.48;EC:3.1.3.16	dual specificity phosphatase 5 [Source:MGI Symbol;Acc:MGI:2685183]	protein_coding	R_MMU_5683057(MAPK_family_signaling_cascades);R_MMU_5673001(RAF/MAP_kinase_cascade);R_MMU_5675221(Negative_regulation_of_MAPK_pathway);R_MMU_162582(Signal_Transduction);R_MMU_112409(RAF_independent_MAPK1/3_activation);R_MMU_5684996(MAPK1/MAPK3_signaling)	3.05403	19.4558	0.156973	-2.67142	2.15032e-29	3.98545e-28	down	yes
ENSMUSG00000076281	Gm24270		ENSMUST00000102326	NA	NA	NA	NA	predicted gene, 24270 [Source:MGI Symbol;Acc:MGI:5454047]	miRNA	NA	42.6213	311.776	0.136705	-2.87086	2.5935e-29	4.78549e-28	down	yes
ENSMUSG00000058427	Cxcl2	20310	ENSMUST00000200919;ENSMUST00000075433;ENSMUST00000202317;ENSMUST00000200681	GO:0001975(response to amphetamine);GO:0002237(response to molecule of bacterial origin);GO:0005125(cytokine activity);GO:0005576(extracellular region);GO:0005615(extracellular space);GO:0006935(chemotaxis);GO:0006952(defense response);GO:0006954(inflammatory response);GO:0006955(immune response);GO:0007165(signal transduction);GO:0007204(positive regulation of cytosolic calcium ion concentration…	04060(Cytokine-cytokine receptor interaction);04062(Chemokine signaling pathway);04064(NF-kappa B signaling pathway);04621(NOD-like receptor signaling pathway);04657(IL-17 signaling pathway);04668(TNF signaling pathway);05132(Salmonella infection);05134(Legionellosis);05167(Kaposi sarcoma-associated herpesvirus infection);05167(Kaposi sarcoma-associated herpesvirus infection)	K05505	NA	chemokine (C-X-C motif) ligand 2 [Source:MGI Symbol;Acc:MGI:1340094]	retained_intron;protein_coding	R_MMU_373076(Class_A/1_(Rhodopsin_like_receptors));R_MMU_380108(Chemokine_receptors_bind_chemokines);R_MMU_375276(Peptide_ligand_binding_receptors);R_MMU_500792(GPCR_ligand_binding);R_MMU_168256(Immune_System);R_MMU_372790(Signaling_by_GPCR);R_MMU_388396(GPCR_downstream_signalling);R_MMU_6798695(Neutrophil_degranulation);R_MMU_168249(Innate_Immune_System);R_MMU_162582(Signal_Transduction);R_MMU_4…	0.575596	5.03573	0.114302	-3.12907	3.26422e-29	6.01418e-28	down	yes
ENSMUSG00000060419	Rps16-ps2	100039355	ENSMUST00000140155	NA	NA	NA	NA	ribosomal protein S16, pseudogene 2 [Source:MGI Symbol;Acc:MGI:3704259]	processed_pseudogene	NA	27.9518	171.344	0.163133	-2.61588	3.69896e-29	6.8051e-28	down	yes
ENSMUSG00000115868	Gm2999	100418015	ENSMUST00000230974	NA	NA	NA	NA	predicted gene 2999 [Source:MGI Symbol;Acc:MGI:3781177]	processed_pseudogene	NA	4.16441	31.9119	0.130497	-2.93791	7.29421e-29	1.3321e-27	down	yes
ENSMUSG00000090553	Snrpe	20643	ENSMUST00000172079;ENSMUST00000166915;ENSMUST00000164096;ENSMUST00000164574	GO:0000387(spliceosomal snRNP assembly);GO:0000398(mRNA splicing, via spliceosome);GO:0003723(RNA binding);GO:0005634(nucleus);GO:0005681(spliceosomal complex);GO:0005682(U5 snRNP);GO:0005683(U7 snRNP);GO:0005685(U1 snRNP);GO:0005686(U2 snRNP);GO:0005687(U4 snRNP);GO:0005689(U12-type spliceosomal complex);GO:0005697(telomerase holoenzyme complex);GO:0005737(cytoplasm);GO:0005829(cytosol);GO:00063…	03040(Spliceosome);03040(Spliceosome)	K11097	NA	small nuclear ribonucleoprotein E [Source:MGI Symbol;Acc:MGI:98346]	nonsense_mediated_decay;protein_coding	R_MMU_77588(SLBP_Dependent_Processing_of_Replication_Dependent_Histone_Pre_mRNAs);R_MMU_72172(mRNA_Splicing);R_MMU_72203(Processing_of_Capped_Intron_Containing_Pre_mRNA);R_MMU_73857(RNA_Polymerase_II_Transcription);R_MMU_72163(mRNA_Splicing_Major_Pathway);R_MMU_73856(RNA_Polymerase_II_Transcription_Termination);R_MMU_194441(Metabolism_of_non_coding_RNA);R_MMU_191859(snRNP_Assembly);R_MMU_8953854(…	3.0417	20.236	0.150311	-2.73398	7.52003e-29	1.37133e-27	down	yes
ENSMUSG00000081214	Rpl35a-ps2	100042363	ENSMUST00000117444	NA	NA	NA	NA	ribosomal protein L35A, pseudogene 2 [Source:MGI Symbol;Acc:MGI:3705461]	processed_pseudogene	NA	17.2493	110.164	0.156578	-2.67505	8.32853e-29	1.51433e-27	down	yes
ENSMUSG00000085971	Gm15411	100039964	ENSMUST00000202128;ENSMUST00000133243	NA	NA	NA	NA	predicted gene 15411 [Source:MGI Symbol;Acc:MGI:3705213]	retained_intron;lincRNA	NA	0.528631	3.71995	0.142107	-2.81495	8.53228e-29	1.54686e-27	down	yes
ENSMUSG00000081400	Gm13680	545429	ENSMUST00000119790	NA	NA	NA	NA	predicted gene 13680 [Source:MGI Symbol;Acc:MGI:3652285]	processed_pseudogene	NA	3.25853	22.9766	0.14182	-2.81787	1.4349e-28	2.57146e-27	down	yes
ENSMUSG00000001627	Ifrd1	15982	ENSMUST00000165027;ENSMUST00000001672;ENSMUST00000170752;ENSMUST00000171553;ENSMUST00000171530;ENSMUST00000169926;ENSMUST00000170119;ENSMUST00000164047;ENSMUST00000164354	GO:0005634(nucleus);GO:0005737(cytoplasm);GO:0006357(regulation of transcription by RNA polymerase II);GO:0007275(multicellular organism development);GO:0014706(striated muscle tissue development);GO:0030154(cell differentiation);GO:0030517(negative regulation of axon extension);GO:0042692(muscle cell differentiation);GO:0043403(skeletal muscle tissue regeneration);GO:0045944(positive regulation …	NA	NA	NA	interferon-related developmental regulator 1 [Source:MGI Symbol;Acc:MGI:1316717]	protein_coding;retained_intron;nonsense_mediated_decay	NA	4.24441	24.6976	0.171855	-2.54074	1.80905e-28	3.23732e-27	down	yes
ENSMUSG00000028010	Gar1	68147	ENSMUST00000029643;ENSMUST00000143545;ENSMUST00000149071;ENSMUST00000127864	GO:0000454(snoRNA guided rRNA pseudouridine synthesis);GO:0000784(nuclear chromosome, telomeric region);GO:0001522(pseudouridine synthesis);GO:0001650(fibrillar center);GO:0001651(dense fibrillar component);GO:0003723(RNA binding);GO:0005515(protein binding);GO:0005634(nucleus);GO:0005654(nucleoplasm);GO:0005697(telomerase holoenzyme complex);GO:0005730(nucleolus);GO:0006364(rRNA processing);GO:0…	03008(Ribosome biogenesis in eukaryotes);03008(Ribosome biogenesis in eukaryotes)	K11128	NA	GAR1 ribonucleoprotein [Source:MGI Symbol;Acc:MGI:1930948]	protein_coding;retained_intron	R_MMU_73886(Chromosome_Maintenance);R_MMU_1640170(Cell_Cycle);R_MMU_171319(Telomere_Extension_By_Telomerase);R_MMU_157579(Telomere_Maintenance);R_MMU_180786(Extension_of_Telomeres)	1.78518	12.0752	0.147839	-2.75791	4.79818e-28	8.44087e-27	down	yes
ENSMUSG00000001025	S100a6	20200	ENSMUST00000001051;ENSMUST00000200289;ENSMUST00000198128;ENSMUST00000197189	GO:0001726(ruffle);GO:0005509(calcium ion binding);GO:0005515(protein binding);GO:0005523(tropomyosin binding);GO:0005634(nucleus);GO:0005635(nuclear envelope);GO:0005737(cytoplasm);GO:0005829(cytosol);GO:0005886(plasma membrane);GO:0008270(zinc ion binding);GO:0015075(ion transmembrane transporter activity);GO:0016020(membrane);GO:0031234(extrinsic component of cytoplasmic side of plasma membran…	NA	NA	NA	S100 calcium binding protein A6 (calcyclin) [Source:MGI Symbol;Acc:MGI:1339467]	protein_coding;nonsense_mediated_decay;retained_intron	NA	2.49203	16.3647	0.15228	-2.7152	7.67083e-28	1.34186e-26	down	yes
ENSMUSG00000045382	Cxcr4	12767	ENSMUST00000052172;ENSMUST00000142893	GO:0001666(response to hypoxia);GO:0001764(neuron migration);GO:0002064(epithelial cell development);GO:0003779(actin binding);GO:0004930(G protein-coupled receptor activity);GO:0004950(chemokine receptor activity);GO:0005634(nucleus);GO:0005737(cytoplasm);GO:0005764(lysosome);GO:0005768(endosome);GO:0005769(early endosome);GO:0005770(late endosome);GO:0005886(plasma membrane);GO:0006935(chemotax…	04020(Calcium signaling pathway);04060(Cytokine-cytokine receptor interaction);04062(Chemokine signaling pathway);04144(Endocytosis);04360(Axon guidance);04670(Leukocyte transendothelial migration);04672(Intestinal immune network for IgA production);04810(Regulation of actin cytoskeleton);05163(Human cytomegalovirus infection);05170(Human immunodeficiency virus 1 infection);05200(Pathways in canc…	K04189	NA	chemokine (C-X-C motif) receptor 4 [Source:MGI Symbol;Acc:MGI:109563]	protein_coding	R_MMU_373076(Class_A/1_(Rhodopsin_like_receptors));R_MMU_380108(Chemokine_receptors_bind_chemokines);R_MMU_375276(Peptide_ligand_binding_receptors);R_MMU_500792(GPCR_ligand_binding);R_MMU_376176(Signaling_by_ROBO_receptors);R_MMU_422475(Axon_guidance);R_MMU_372790(Signaling_by_GPCR);R_MMU_388396(GPCR_downstream_signalling);R_MMU_162582(Signal_Transduction);R_MMU_418594(G_alpha_(i)_signalling_even…	32.5534	183.143	0.177749	-2.49209	7.91639e-28	1.38093e-26	down	yes
ENSMUSG00000015599	Ttbk1	106763	ENSMUST00000225808;ENSMUST00000047034	GO:0000166(nucleotide binding);GO:0004672(protein kinase activity);GO:0004674(protein serine/threonine kinase activity);GO:0004713(protein tyrosine kinase activity);GO:0005524(ATP binding);GO:0005634(nucleus);GO:0005654(nucleoplasm);GO:0005737(cytoplasm);GO:0005829(cytosol);GO:0005875(microtubule associated complex);GO:0006468(protein phosphorylation);GO:0007611(learning or memory);GO:0010628(pos…	NA	K08815	EC:2.7.11.26	tau tubulin kinase 1 [Source:MGI Symbol;Acc:MGI:2147036]	protein_coding	NA	0.241444	1.58674	0.152163	-2.71631	8.47414e-28	1.4741e-26	down	yes
ENSMUSG00000025912	Mybl1	17864	ENSMUST00000088658;ENSMUST00000160451;ENSMUST00000160022;ENSMUST00000115468	GO:0000978(RNA polymerase II cis-regulatory region sequence-specific DNA binding);GO:0001228(DNA-binding transcription activator activity, RNA polymerase II-specific);GO:0003677(DNA binding);GO:0005634(nucleus);GO:0005654(nucleoplasm);GO:0006355(regulation of transcription, DNA-templated);GO:0045944(positive regulation of transcription by RNA polymerase II);GO:0045944(positive regulation of trans…	NA	K09421	NA	myeloblastosis oncogene-like 1 [Source:MGI Symbol;Acc:MGI:99925]	protein_coding;retained_intron	NA	0.416789	2.93294	0.142106	-2.81496	8.60336e-28	1.49449e-26	down	yes
ENSMUSG00000093674	Rpl41	67945	ENSMUST00000177163;ENSMUST00000176966;ENSMUST00000177513;ENSMUST00000176906;ENSMUST00000176010;ENSMUST00000176683;ENSMUST00000176184	GO:0003674(molecular_function);GO:0003735(structural constituent of ribosome);GO:0005840(ribosome);GO:0006412(translation);GO:0006412(translation)	03010(Ribosome);03010(Ribosome)	K02928	NA	ribosomal protein L41 [Source:MGI Symbol;Acc:MGI:1915195]	protein_coding;retained_intron	NA	48.1805	269.883	0.178524	-2.48581	1.11208e-27	1.92374e-26	down	yes
ENSMUSG00000028341	Nr4a3	18124	ENSMUST00000153369;ENSMUST00000154186;ENSMUST00000030025;ENSMUST00000133539	GO:0000122(negative regulation of transcription by RNA polymerase II);GO:0000977(RNA polymerase II regulatory region sequence-specific DNA binding);GO:0000978(RNA polymerase II cis-regulatory region sequence-specific DNA binding);GO:0001223(transcription coactivator binding);GO:0001228(DNA-binding transcription activator activity, RNA polymerase II-specific);GO:0001707(mesoderm formation);GO:0003…	05202(Transcriptional misregulation in cancer);05202(Transcriptional misregulation in cancer)	K08559	NA	nuclear receptor subfamily 4, group A, member 3 [Source:MGI Symbol;Acc:MGI:1352457]	protein_coding;processed_transcript	R_MMU_73857(RNA_Polymerase_II_Transcription);R_MMU_212436(Generic_Transcription_Pathway);R_MMU_383280(Nuclear_Receptor_transcription_pathway);R_MMU_74160(Gene_expression_(Transcription))	0.384007	2.65023	0.144896	-2.78691	2.47741e-27	4.22687e-26	down	yes
ENSMUSG00000095526	Gm10243	100302576	ENSMUST00000117571	NA	NA	NA	NA	predicted gene 10243 [Source:MGI Symbol;Acc:MGI:3704266]	processed_pseudogene	NA	36.5024	208.739	0.174871	-2.51564	4.39965e-27	7.45547e-26	down	yes
ENSMUSG00000117964	Gm36043	102639821	ENSMUST00000236682;ENSMUST00000237571	NA	NA	NA	NA	predicted gene, 36043 [Source:MGI Symbol;Acc:MGI:5595202]	antisense	NA	1.15326	6.91045	0.166887	-2.58306	7.53614e-27	1.26841e-25	down	yes
ENSMUSG00000107023	Gm42715		ENSMUST00000189629;ENSMUST00000206825	GO:0000166(nucleotide binding);GO:0000812(Swr1 complex);GO:0003677(DNA binding);GO:0005524(ATP binding);GO:0005634(nucleus);GO:0006338(chromatin remodeling);GO:0016458(gene silencing);GO:0016887(ATPase activity);GO:0042393(histone binding);GO:0043044(ATP-dependent chromatin remodeling);GO:0043486(histone exchange);GO:0043486(histone exchange)	NA	NA	NA	predicted gene 42715 [Source:MGI Symbol;Acc:MGI:5662852]	nonsense_mediated_decay	NA	3.30819	17.9741	0.184053	-2.4418	1.02895e-26	1.72252e-25	down	yes
ENSMUSG00000034892	Rps29	20090	ENSMUST00000037023;ENSMUST00000094291	GO:0002181(cytoplasmic translation);GO:0003735(structural constituent of ribosome);GO:0005737(cytoplasm);GO:0005783(endoplasmic reticulum);GO:0005791(rough endoplasmic reticulum);GO:0005829(cytosol);GO:0005840(ribosome);GO:0006412(translation);GO:0008270(zinc ion binding);GO:0022627(cytosolic small ribosomal subunit);GO:0042788(polysomal ribosome);GO:0043065(positive regulation of apoptotic proce…	03010(Ribosome);03010(Ribosome)	K02980	NA	ribosomal protein S29 [Source:MGI Symbol;Acc:MGI:107681]	protein_coding;retained_intron	R_MMU_975957(Nonsense_Mediated_Decay_(NMD)_enhanced_by_the_Exon_Junction_Complex_(EJC));R_MMU_1799339(SRP_dependent_cotranslational_protein_targeting_to_membrane);R_MMU_975956(Nonsense_Mediated_Decay_(NMD)_independent_of_the_Exon_Junction_Complex_(EJC));R_MMU_72766(Translation);R_MMU_72689(Formation_of_a_pool_of_free_40S_subunits);R_MMU_72737(Cap_dependent_Translation_Initiation);R_MMU_392499(Met…	38.3806	209.272	0.1834	-2.44693	1.21798e-26	2.03623e-25	down	yes
ENSMUSG00000021453	Gadd45g	23882	ENSMUST00000021903;ENSMUST00000132480	GO:0000185(activation of MAPKKK activity);GO:0005634(nucleus);GO:0005737(cytoplasm);GO:0043065(positive regulation of apoptotic process);GO:0046330(positive regulation of JNK cascade);GO:0051726(regulation of cell cycle);GO:1900745(positive regulation of p38MAPK cascade);GO:1900745(positive regulation of p38MAPK cascade)	04010(MAPK signaling pathway);04068(FoxO signaling pathway);04110(Cell cycle);04115(p53 signaling pathway);04210(Apoptosis);04218(Cellular senescence);05169(Epstein-Barr virus infection);05200(Pathways in cancer);05202(Transcriptional misregulation in cancer);05210(Colorectal cancer);05212(Pancreatic cancer);05213(Endometrial cancer);05214(Glioma);05216(Thyroid cancer);05217(Basal cell carcinoma)…	K04402	NA	growth arrest and DNA-damage-inducible 45 gamma [Source:MGI Symbol;Acc:MGI:1346325]	protein_coding;retained_intron	NA	3.60394	21.9132	0.164465	-2.60415	1.75568e-26	2.90807e-25	down	yes
ENSMUSG00000055323	Gm9967	100038751	ENSMUST00000068836;ENSMUST00000205660;ENSMUST00000206903	NA	NA	NA	NA	predicted gene 9967 [Source:MGI Symbol;Acc:MGI:3704300]	retained_intron;antisense	NA	1.18999	7.81935	0.152185	-2.7161	1.75582e-26	2.90807e-25	down	yes
ENSMUSG00000047965	Rpl9-ps7	100040021	ENSMUST00000140507	NA	NA	NA	NA	ribosomal protein L9, pseudogene 7 [Source:MGI Symbol;Acc:MGI:3642824]	processed_pseudogene	NA	4.56681	29.7371	0.153573	-2.70301	1.85905e-26	3.07089e-25	down	yes
ENSMUSG00000037580	Gch1	14528	ENSMUST00000089959;ENSMUST00000227883	GO:0000166(nucleotide binding);GO:0003824(catalytic activity);GO:0003924(GTPase activity);GO:0003934(GTP cyclohydrolase I activity);GO:0005509(calcium ion binding);GO:0005525(GTP binding);GO:0005634(nucleus);GO:0005654(nucleoplasm);GO:0005737(cytoplasm);GO:0005829(cytosol);GO:0006729(tetrahydrobiopterin biosynthetic process);GO:0008152(metabolic process);GO:0008217(regulation of blood pressure);G…	00790(Folate biosynthesis);00790(Folate biosynthesis)	K01495	EC:3.5.4.16	GTP cyclohydrolase 1 [Source:MGI Symbol;Acc:MGI:95675]	protein_coding;retained_intron	R_MMU_8978934(Metabolism_of_cofactors);R_MMU_196854(Metabolism_of_vitamins_and_cofactors);R_MMU_1430728(Metabolism);R_MMU_1474151(Tetrahydrobiopterin_(BH4)_synthesis,_recycling,_salvage_and_regulation)	1.51065	8.52757	0.17715	-2.49696	2.39337e-26	3.93265e-25	down	yes
ENSMUSG00000053560	Ier2	15936	ENSMUST00000060427	GO:0000977(RNA polymerase II regulatory region sequence-specific DNA binding);GO:0001228(DNA-binding transcription activator activity, RNA polymerase II-specific);GO:0003677(DNA binding);GO:0005634(nucleus);GO:0005654(nucleoplasm);GO:0005737(cytoplasm);GO:0030182(neuron differentiation);GO:0045944(positive regulation of transcription by RNA polymerase II);GO:0048870(cell motility);GO:0071774(resp…	NA	NA	NA	immediate early response 2 [Source:MGI Symbol;Acc:MGI:104815]	protein_coding	NA	29.5622	158.247	0.186811	-2.42035	2.59274e-26	4.24343e-25	down	yes
ENSMUSG00000036931	Nfkbid	243910	ENSMUST00000108176;ENSMUST00000046177;ENSMUST00000153042;ENSMUST00000108175	GO:0005515(protein binding);GO:0005634(nucleus);GO:0006357(regulation of transcription by RNA polymerase II);GO:0006954(inflammatory response);GO:0032088(negative regulation of NF-kappaB transcription factor activity);GO:0033085(negative regulation of T cell differentiation in thymus);GO:0043124(negative regulation of I-kappaB kinase/NF-kappaB signaling);GO:0050852(T cell receptor signaling pathw…	NA	K14214	NA	nuclear factor of kappa light polypeptide gene enhancer in B cells inhibitor, delta [Source:MGI Symbol;Acc:MGI:3041243]	protein_coding;retained_intron	NA	12.5396	67.4903	0.185799	-2.42819	2.63316e-26	4.30394e-25	down	yes
ENSMUSG00000074578	Zfas1	68949	ENSMUST00000145859;ENSMUST00000136378;ENSMUST00000143587;ENSMUST00000125841;ENSMUST00000189909;ENSMUST00000238277	NA	NA	NA	NA	zinc finger, NFX1-type containing 1, antisense RNA 1 [Source:MGI Symbol;Acc:MGI:1916199]	retained_intron;antisense	NA	5.86674	32.7415	0.179184	-2.48049	3.41489e-26	5.56708e-25	down	yes
ENSMUSG00000022041	Chrna2	110902	ENSMUST00000022620;ENSMUST00000206455	GO:0004888(transmembrane signaling receptor activity);GO:0005216(ion channel activity);GO:0005230(extracellular ligand-gated ion channel activity);GO:0005886(plasma membrane);GO:0005887(integral component of plasma membrane);GO:0005892(acetylcholine-gated channel complex);GO:0006811(ion transport);GO:0007165(signal transduction);GO:0007268(chemical synaptic transmission);GO:0007271(synaptic trans…	04080(Neuroactive ligand-receptor interaction);04080(Neuroactive ligand-receptor interaction)	K04804	NA	cholinergic receptor, nicotinic, alpha polypeptide 2 (neuronal) [Source:MGI Symbol;Acc:MGI:87886]	protein_coding	R_MMU_181431(Acetylcholine_binding_and_downstream_events);R_MMU_112315(Transmission_across_Chemical_Synapses);R_MMU_622327(Postsynaptic_nicotinic_acetylcholine_receptors);R_MMU_629597(Highly_calcium_permeable_nicotinic_acetylcholine_receptors);R_MMU_112314(Neurotransmitter_receptors_and_postsynaptic_signal_transmission);R_MMU_629594(Highly_calcium_permeable_postsynaptic_nicotinic_acetylcholine_re…	0.304605	2.39582	0.12714	-2.97551	3.60691e-26	5.87243e-25	down	yes
ENSMUSG00000069117	Rps18-ps6	100039740	ENSMUST00000074072	GO:0003676(nucleic acid binding);GO:0003723(RNA binding);GO:0003735(structural constituent of ribosome);GO:0005829(cytosol);GO:0005840(ribosome);GO:0006412(translation);GO:0015935(small ribosomal subunit)	NA	NA	NA	ribosomal protein S18, pseudogene 6 [Source:MGI Symbol;Acc:MGI:3642298]	protein_coding	NA	123.693	654.782	0.188908	-2.40425	4.28363e-26	6.95601e-25	down	yes
ENSMUSG00000041841	Rpl37	67281	ENSMUST00000045356;ENSMUST00000227111;ENSMUST00000227635;ENSMUST00000226758;ENSMUST00000227674;ENSMUST00000227463	GO:0003723(RNA binding);GO:0003735(structural constituent of ribosome);GO:0005840(ribosome);GO:0006412(translation);GO:0019838(growth factor binding);GO:0019843(rRNA binding);GO:0022625(cytosolic large ribosomal subunit);GO:0045202(synapse);GO:0046872(metal ion binding);GO:0046872(metal ion binding)	03010(Ribosome);03010(Ribosome)	K02922	NA	ribosomal protein L37 [Source:MGI Symbol;Acc:MGI:1914531]	protein_coding;retained_intron;processed_transcript	R_MMU_975957(Nonsense_Mediated_Decay_(NMD)_enhanced_by_the_Exon_Junction_Complex_(EJC));R_MMU_1799339(SRP_dependent_cotranslational_protein_targeting_to_membrane);R_MMU_975956(Nonsense_Mediated_Decay_(NMD)_independent_of_the_Exon_Junction_Complex_(EJC));R_MMU_72766(Translation);R_MMU_72689(Formation_of_a_pool_of_free_40S_subunits);R_MMU_72737(Cap_dependent_Translation_Initiation);R_MMU_392499(Met…	16.9015	90.3313	0.187106	-2.41807	4.49337e-26	7.2871e-25	down	yes
ENSMUSG00000078126	Rpl23a-ps3	100041163	ENSMUST00000104925	NA	NA	NA	NA	ribosomal protein L23A, pseudogene 3 [Source:MGI Symbol;Acc:MGI:3781353]	processed_pseudogene	NA	18.2719	102.659	0.177987	-2.49016	4.90038e-26	7.91624e-25	down	yes
ENSMUSG00000038670	Mybpc2	233199	ENSMUST00000165208	GO:0003779(actin binding);GO:0005200(structural constituent of cytoskeleton);GO:0005515(protein binding);GO:0005856(cytoskeleton);GO:0006936(muscle contraction);GO:0007010(cytoskeleton organization);GO:0007155(cell adhesion);GO:0032982(myosin filament)	NA	K12558	NA	myosin binding protein C, fast-type [Source:MGI Symbol;Acc:MGI:1336170]	protein_coding	R_MMU_390522(Striated_Muscle_Contraction);R_MMU_397014(Muscle_contraction)	0.612189	4.01649	0.152419	-2.71389	8.84244e-26	1.41377e-24	down	yes
ENSMUSG00000039942	Ptger4	19219	ENSMUST00000120563;ENSMUST00000047379;ENSMUST00000133966	GO:0001934(positive regulation of protein phosphorylation);GO:0002792(negative regulation of peptide secretion);GO:0004930(G protein-coupled receptor activity);GO:0004955(prostaglandin receptor activity);GO:0004957(prostaglandin E receptor activity);GO:0005886(plasma membrane);GO:0006954(inflammatory response);GO:0006955(immune response);GO:0007165(signal transduction);GO:0007186(G protein-couple…	04080(Neuroactive ligand-receptor interaction);04750(Inflammatory mediator regulation of TRP channels);04924(Renin secretion);05163(Human cytomegalovirus infection);05165(Human papillomavirus infection);05200(Pathways in cancer);05200(Pathways in cancer)	NA	NA	prostaglandin E receptor 4 (subtype EP4) [Source:MGI Symbol;Acc:MGI:104311]	protein_coding;processed_transcript	R_MMU_373076(Class_A/1_(Rhodopsin_like_receptors));R_MMU_391903(Eicosanoid_ligand_binding_receptors);R_MMU_500792(GPCR_ligand_binding);R_MMU_418555(G_alpha_(s)_signalling_events);R_MMU_391908(Prostanoid_ligand_receptors);R_MMU_372790(Signaling_by_GPCR);R_MMU_388396(GPCR_downstream_signalling);R_MMU_162582(Signal_Transduction)	1.26004	7.01853	0.17953	-2.4777	9.33457e-26	1.48673e-24	down	yes
ENSMUSG00000046330	Rpl37a	19981	ENSMUST00000059980;ENSMUST00000212432;ENSMUST00000211963;ENSMUST00000212335	GO:0003735(structural constituent of ribosome);GO:0005840(ribosome);GO:0006412(translation);GO:0022625(cytosolic large ribosomal subunit);GO:0046872(metal ion binding);GO:0070180(large ribosomal subunit rRNA binding);GO:0070180(large ribosomal subunit rRNA binding)	03010(Ribosome);03010(Ribosome)	K02921	NA	ribosomal protein L37a [Source:MGI Symbol;Acc:MGI:98068]	protein_coding;retained_intron;nonsense_mediated_decay	R_MMU_975957(Nonsense_Mediated_Decay_(NMD)_enhanced_by_the_Exon_Junction_Complex_(EJC));R_MMU_1799339(SRP_dependent_cotranslational_protein_targeting_to_membrane);R_MMU_975956(Nonsense_Mediated_Decay_(NMD)_independent_of_the_Exon_Junction_Complex_(EJC));R_MMU_72766(Translation);R_MMU_72689(Formation_of_a_pool_of_free_40S_subunits);R_MMU_72737(Cap_dependent_Translation_Initiation);R_MMU_392499(Met…	28.0321	147.334	0.190263	-2.39394	9.82678e-26	1.55914e-24	down	yes
ENSMUSG00000028234	Rps20	67427	ENSMUST00000138502;ENSMUST00000130128;ENSMUST00000103009	GO:0003723(RNA binding);GO:0003735(structural constituent of ribosome);GO:0005737(cytoplasm);GO:0005840(ribosome);GO:0006412(translation);GO:0015935(small ribosomal subunit);GO:0022627(cytosolic small ribosomal subunit);GO:0045202(synapse);GO:0045202(synapse)	03010(Ribosome);03010(Ribosome)	K02969	NA	ribosomal protein S20 [Source:MGI Symbol;Acc:MGI:1914677]	protein_coding;retained_intron	R_MMU_975957(Nonsense_Mediated_Decay_(NMD)_enhanced_by_the_Exon_Junction_Complex_(EJC));R_MMU_1799339(SRP_dependent_cotranslational_protein_targeting_to_membrane);R_MMU_975956(Nonsense_Mediated_Decay_(NMD)_independent_of_the_Exon_Junction_Complex_(EJC));R_MMU_72766(Translation);R_MMU_72689(Formation_of_a_pool_of_free_40S_subunits);R_MMU_72737(Cap_dependent_Translation_Initiation);R_MMU_392499(Met…	24.5498	127.793	0.192106	-2.38003	1.13398e-25	1.79691e-24	down	yes
ENSMUSG00000041247	Lamp3	239739	ENSMUST00000081880	GO:0002250(adaptive immune response);GO:0002376(immune system process);GO:0003674(molecular_function);GO:0005764(lysosome);GO:0005765(lysosomal membrane);GO:0005769(early endosome);GO:0005886(plasma membrane);GO:0010506(regulation of autophagy);GO:0010628(positive regulation of gene expression);GO:0016020(membrane);GO:0016021(integral component of membrane);GO:0030659(cytoplasmic vesicle membrane…	04142(Lysosome)	K06562	NA	lysosomal-associated membrane protein 3 [Source:MGI Symbol;Acc:MGI:2441659]	protein_coding	NA	0.470274	3.27773	0.143476	-2.80112	1.72152e-25	2.69705e-24	down	yes
ENSMUSG00000040441	Slc26a10	216441	ENSMUST00000221174;ENSMUST00000220327;ENSMUST00000238577;ENSMUST00000218658	GO:0008271(secondary active sulfate transmembrane transporter activity);GO:0008272(sulfate transport);GO:0015116(sulfate transmembrane transporter activity);GO:0016020(membrane);GO:0016021(integral component of membrane);GO:0055085(transmembrane transport);GO:1902358(sulfate transmembrane transport);GO:1902358(sulfate transmembrane transport)	NA	K14707	NA	solute carrier family 26, member 10 [Source:MGI Symbol;Acc:MGI:2143920]	retained_intron	NA	0.344982	2.38876	0.144419	-2.79167	3.11011e-25	4.84206e-24	down	yes
ENSMUSG00000083061	Gm12191	666899	ENSMUST00000118307	NA	NA	NA	NA	predicted gene 12191 [Source:MGI Symbol;Acc:MGI:3651293]	processed_pseudogene	NA	171.152	872.416	0.196181	-2.34974	5.41302e-25	8.36466e-24	down	yes
ENSMUSG00000072692	Rpl37rt	100502825	ENSMUST00000124641;ENSMUST00000100847	NA	03010(Ribosome);03010(Ribosome)	K02922	NA	ribosomal protein L37, retrotransposed [Source:MGI Symbol;Acc:MGI:3651519]	transcribed_processed_pseudogene;processed_transcript	NA	3.07911	19.1891	0.160462	-2.6397	9.30914e-25	1.43142e-23	down	yes
ENSMUSG00000096844	Igkv6-14	667881	ENSMUST00000103394	GO:0002377(immunoglobulin production);GO:0005615(extracellular space);GO:0006955(immune response);GO:0009617(response to bacterium)	NA	NA	NA	immunoglobulin kappa variable 6-14 [Source:MGI Symbol;Acc:MGI:1330830]	IG_V_gene	NA	5.53245	35.8315	0.154402	-2.69524	1.00719e-24	1.5468e-23	down	yes
ENSMUSG00000105388	Rpl36a-ps2	100040331	ENSMUST00000197973	NA	NA	NA	NA	ribosomal protein L36A, pseudogene 2 [Source:MGI Symbol;Acc:MGI:3780887]	processed_pseudogene	NA	7.79381	47.604	0.163722	-2.61068	1.45587e-24	2.23311e-23	down	yes
ENSMUSG00000079033	Mef2b	17259	ENSMUST00000110146;ENSMUST00000110143	GO:0000977(RNA polymerase II regulatory region sequence-specific DNA binding);GO:0000978(RNA polymerase II cis-regulatory region sequence-specific DNA binding);GO:0001228(DNA-binding transcription activator activity, RNA polymerase II-specific);GO:0003677(DNA binding);GO:0005634(nucleus);GO:0005654(nucleoplasm);GO:0005667(transcription factor complex);GO:0005829(cytosol);GO:0030054(cell junction)…	04022(cGMP-PKG signaling pathway);04371(Apelin signaling pathway);04371(Apelin signaling pathway)	K09261	NA	myocyte enhancer factor 2B [Source:MGI Symbol;Acc:MGI:104526]	protein_coding	R_MMU_525793(Myogenesis);R_MMU_1266738(Developmental_Biology)	1.08479	7.26124	0.149395	-2.7428	2.39752e-24	3.65498e-23	down	yes
ENSMUSG00000057036	Gm7536	665189	ENSMUST00000077389	NA	NA	NA	NA	predicted gene 7536 [Source:MGI Symbol;Acc:MGI:3645137]	processed_pseudogene	NA	39.6958	200.391	0.198091	-2.33576	3.17074e-24	4.81604e-23	down	yes
ENSMUSG00000025508	Rplp2	67186	ENSMUST00000084434;ENSMUST00000140099;ENSMUST00000137307;ENSMUST00000106003;ENSMUST00000106004;ENSMUST00000134636	GO:0003735(structural constituent of ribosome);GO:0005840(ribosome);GO:0006414(translational elongation);GO:0022625(cytosolic large ribosomal subunit);GO:0045202(synapse);GO:0045202(synapse)	03010(Ribosome);03010(Ribosome)	K02943	NA	ribosomal protein, large P2 [Source:MGI Symbol;Acc:MGI:1914436]	protein_coding;retained_intron	R_MMU_975957(Nonsense_Mediated_Decay_(NMD)_enhanced_by_the_Exon_Junction_Complex_(EJC));R_MMU_1799339(SRP_dependent_cotranslational_protein_targeting_to_membrane);R_MMU_975956(Nonsense_Mediated_Decay_(NMD)_independent_of_the_Exon_Junction_Complex_(EJC));R_MMU_72766(Translation);R_MMU_72689(Formation_of_a_pool_of_free_40S_subunits);R_MMU_72737(Cap_dependent_Translation_Initiation);R_MMU_392499(Met…	34.8057	171.465	0.20299	-2.30052	4.59206e-24	6.95792e-23	down	yes
ENSMUSG00000054364	Rhob	11852	ENSMUST00000067384	GO:0000166(nucleotide binding);GO:0000281(mitotic cytokinesis);GO:0001525(angiogenesis);GO:0003924(GTPase activity);GO:0005515(protein binding);GO:0005525(GTP binding);GO:0005634(nucleus);GO:0005737(cytoplasm);GO:0005768(endosome);GO:0005769(early endosome);GO:0005770(late endosome);GO:0005829(cytosol);GO:0005856(cytoskeleton);GO:0005886(plasma membrane);GO:0005938(cell cortex);GO:0006886(intrace…	NA	K07856	NA	ras homolog family member B [Source:MGI Symbol;Acc:MGI:107949]	protein_coding	R_MMU_114604(GPVI_mediated_activation_cascade);R_MMU_9012999(RHO_GTPase_cycle);R_MMU_400685(Sema4D_in_semaphorin_signaling);R_MMU_109582(Hemostasis);R_MMU_5663220(RHO_GTPases_Activate_Formins);R_MMU_9013026(RHOB_GTPase_cycle);R_MMU_5627117(RHO_GTPases_Activate_ROCKs);R_MMU_76002(Platelet_activation,_signaling_and_aggregation);R_MMU_9716542(Signaling_by_Rho_GTPases,_Miro_GTPases_and_RHOBTB3);R_MMU…	39.8294	195.08	0.204169	-2.29217	5.88594e-24	8.88599e-23	down	yes
ENSMUSG00000108443	Gm44510		ENSMUST00000206288	NA	NA	NA	NA	predicted gene 44510 [Source:MGI Symbol;Acc:MGI:5753086]	TEC	NA	2.83171	14.2764	0.198349	-2.33389	1.18875e-23	1.7817e-22	down	yes
ENSMUSG00000031266	Gla	11605	ENSMUST00000239113;ENSMUST00000033621;ENSMUST00000153024	GO:0003824(catalytic activity);GO:0004553(hydrolase activity, hydrolyzing O-glycosyl compounds);GO:0004557(alpha-galactosidase activity);GO:0005102(signaling receptor binding);GO:0005576(extracellular region);GO:0005615(extracellular space);GO:0005737(cytoplasm);GO:0005764(lysosome);GO:0005794(Golgi apparatus);GO:0005975(carbohydrate metabolic process);GO:0008152(metabolic process);GO:0009311(oli…	00052(Galactose metabolism);00561(Glycerolipid metabolism);00600(Sphingolipid metabolism);00603(Glycosphingolipid biosynthesis - globo and isoglobo series);04142(Lysosome);04142(Lysosome)	K01189	EC:3.2.1.22	galactosidase, alpha [Source:MGI Symbol;Acc:MGI:1347344]	protein_coding	R_MMU_556833(Metabolism_of_lipids);R_MMU_1430728(Metabolism);R_MMU_1660662(Glycosphingolipid_metabolism);R_MMU_168256(Immune_System);R_MMU_6798695(Neutrophil_degranulation);R_MMU_168249(Innate_Immune_System);R_MMU_428157(Sphingolipid_metabolism)	3.17626	16.1365	0.196837	-2.34493	1.48463e-23	2.21716e-22	down	yes
ENSMUSG00000031431	Tsc22d3	14605	ENSMUST00000055738;ENSMUST00000112995;ENSMUST00000133023;ENSMUST00000112996;ENSMUST00000152048	GO:0003700(DNA-binding transcription factor activity);GO:0005634(nucleus);GO:0005737(cytoplasm);GO:0006355(regulation of transcription, DNA-templated);GO:0006970(response to osmotic stress);GO:0070236(negative regulation of activation-induced cell death of T cells);GO:0070236(negative regulation of activation-induced cell death of T cells)	NA	NA	NA	TSC22 domain family, member 3 [Source:MGI Symbol;Acc:MGI:1196284]	protein_coding;processed_transcript;retained_intron	R_MMU_382551(Transport_of_small_molecules);R_MMU_2672351(Stimuli_sensing_channels);R_MMU_983712(Ion_channel_transport)	22.6813	109.282	0.207548	-2.26848	1.69054e-23	2.51261e-22	down	yes
ENSMUSG00000051022	Hs3st1	15476	ENSMUST00000053116;ENSMUST00000117944;ENSMUST00000152057	GO:0005794(Golgi apparatus);GO:0005796(Golgi lumen);GO:0008146(sulfotransferase activity);GO:0008467([heparan sulfate]-glucosamine 3-sulfotransferase 1 activity);GO:0016740(transferase activity);GO:0016740(transferase activity)	00534(Glycosaminoglycan biosynthesis - heparan sulfate / heparin);00534(Glycosaminoglycan biosynthesis - heparan sulfate / heparin)	K01024	EC:2.8.2.23	heparan sulfate (glucosamine) 3-O-sulfotransferase 1 [Source:MGI Symbol;Acc:MGI:1201606]	protein_coding	R_MMU_2022928(HS_GAG_biosynthesis);R_MMU_71387(Metabolism_of_carbohydrates);R_MMU_1430728(Metabolism);R_MMU_1638091(Heparan_sulfate/heparin_(HS_GAG)_metabolism);R_MMU_1630316(Glycosaminoglycan_metabolism)	2.21174	11.7624	0.188036	-2.41092	2.4661e-23	3.63925e-22	down	yes
ENSMUSG00000025880	Smad7	17131	ENSMUST00000026999;ENSMUST00000172718;ENSMUST00000174411	GO:0000122(negative regulation of transcription by RNA polymerase II);GO:0000976(transcription regulatory region sequence-specific DNA binding);GO:0001650(fibrillar center);GO:0001657(ureteric bud development);GO:0002725(negative regulation of T cell cytokine production);GO:0003677(DNA binding);GO:0003700(DNA-binding transcription factor activity);GO:0005515(protein binding);GO:0005518(collagen b…	04350(TGF-beta signaling pathway);04390(Hippo signaling pathway);04390(Hippo signaling pathway)	K19631	NA	SMAD family member 7 [Source:MGI Symbol;Acc:MGI:1100518]	protein_coding;processed_transcript	R_MMU_2173788(Downregulation_of_TGF_beta_receptor_signaling);R_MMU_5689880(Ub_specific_processing_proteases);R_MMU_201451(Signaling_by_BMP);R_MMU_170834(Signaling_by_TGF_beta_Receptor_Complex);R_MMU_2173789(TGF_beta_receptor_signaling_activates_SMADs);R_MMU_9006936(Signaling_by_TGFB_family_members);R_MMU_73857(RNA_Polymerase_II_Transcription);R_MMU_212436(Generic_Transcription_Pathway);R_MMU_5975…	1.50519	7.79318	0.193142	-2.37226	2.68068e-23	3.9419e-22	down	yes
ENSMUSG00000005483	Dnajb1	81489	ENSMUST00000005620;ENSMUST00000212300	GO:0001671(ATPase activator activity);GO:0003714(transcription corepressor activity);GO:0005634(nucleus);GO:0005654(nucleoplasm);GO:0005730(nucleolus);GO:0005737(cytoplasm);GO:0005829(cytosol);GO:0006457(protein folding);GO:0014069(postsynaptic density);GO:0030544(Hsp70 protein binding);GO:0032781(positive regulation of ATPase activity);GO:0043025(neuronal cell body);GO:0043197(dendritic spine);G…	04141(Protein processing in endoplasmic reticulum);05164(Influenza A);05164(Influenza A)	K09507	NA	DnaJ heat shock protein family (Hsp40) member B1 [Source:MGI Symbol;Acc:MGI:1931874]	protein_coding	R_MMU_3371453(Regulation_of_HSF1_mediated_heat_shock_response);R_MMU_5683057(MAPK_family_signaling_cascades);R_MMU_2262752(Cellular_responses_to_stress);R_MMU_3371571(HSF1_dependent_transactivation);R_MMU_3371568(Attenuation_phase);R_MMU_8953897(Cellular_responses_to_external_stimuli);R_MMU_3371556(Cellular_response_to_heat_stress);R_MMU_3371497(HSP90_chaperone_cycle_for_steroid_hormone_receptors…	14.8216	70.8949	0.209064	-2.25798	3.57919e-23	5.23225e-22	down	yes
ENSMUSG00000101970	1810026B05Rik		ENSMUST00000184587;ENSMUST00000189960;ENSMUST00000183916;ENSMUST00000184655;ENSMUST00000184855;ENSMUST00000184554;ENSMUST00000187421	NA	NA	NA	NA	RIKEN cDNA 1810026B05 gene [Source:MGI Symbol;Acc:MGI:1916420]	lincRNA;retained_intron	NA	4.67719	22.3508	0.209262	-2.25662	4.73098e-23	6.88369e-22	down	yes
ENSMUSG00000081604	Gm11518		ENSMUST00000118048	NA	NA	NA	NA	predicted gene 11518 [Source:MGI Symbol;Acc:MGI:3650306]	processed_pseudogene	NA	9.70319	52.2102	0.185849	-2.4278	4.82483e-23	7.01205e-22	down	yes
ENSMUSG00000107068	Gm42742		ENSMUST00000032918;ENSMUST00000202798;ENSMUST00000161728	GO:0005515(protein binding);GO:0005634(nucleus);GO:0005654(nucleoplasm);GO:0006281(DNA repair);GO:0006310(DNA recombination);GO:0006974(cellular response to DNA damage stimulus);GO:0030331(estrogen receptor binding);GO:0033148(positive regulation of intracellular estrogen receptor signaling pathway);GO:0035097(histone methyltransferase complex);GO:0044666(MLL3/4 complex);GO:0045944(positive regul…	NA	K14973	NA	predicted gene 42742 [Source:MGI Symbol;Acc:MGI:5662879]	retained_intron;protein_coding;processed_transcript	NA	1.09087	5.71492	0.190881	-2.38925	7.57095e-23	1.09519e-21	down	yes
ENSMUSG00000116275	Zc3h11a	70579	ENSMUST00000027736	GO:0000346(transcription export complex);GO:0003729(mRNA binding);GO:0016973(poly(A)+ mRNA export from nucleus);GO:0046872(metal ion binding);GO:0051028(mRNA transport)	NA	K22415	NA	zinc finger CCCH type containing 11A [Source:MGI Symbol;Acc:MGI:1917829]	protein_coding	R_MMU_72203(Processing_of_Capped_Intron_Containing_Pre_mRNA);R_MMU_72187(mRNA_3'_end_processing);R_MMU_73857(RNA_Polymerase_II_Transcription);R_MMU_73856(RNA_Polymerase_II_Transcription_Termination);R_MMU_8953854(Metabolism_of_RNA);R_MMU_159236(Transport_of_Mature_mRNA_derived_from_an_Intron_Containing_Transcript);R_MMU_74160(Gene_expression_(Transcription));R_MMU_72202(Transport_of_Mature_Transc…	0.630425	3.52843	0.17867	-2.48463	8.93422e-23	1.28642e-21	down	yes
ENSMUSG00000025408	Ddit3	13198	ENSMUST00000134686;ENSMUST00000026475;ENSMUST00000139091	GO:0000122(negative regulation of transcription by RNA polymerase II);GO:0000976(transcription regulatory region sequence-specific DNA binding);GO:0000978(RNA polymerase II cis-regulatory region sequence-specific DNA binding);GO:0001228(DNA-binding transcription activator activity, RNA polymerase II-specific);GO:0001955(blood vessel maturation);GO:0003677(DNA binding);GO:0003700(DNA-binding trans…	04010(MAPK signaling pathway);04141(Protein processing in endoplasmic reticulum);04210(Apoptosis);04932(Non-alcoholic fatty liver disease (NAFLD));05202(Transcriptional misregulation in cancer);05202(Transcriptional misregulation in cancer)	K04452	NA	DNA-damage inducible transcript 3 [Source:MGI Symbol;Acc:MGI:109247]	retained_intron;protein_coding	NA	5.75553	28.2187	0.203961	-2.29363	1.55207e-22	2.20926e-21	down	yes
ENSMUSG00000008307	1700109H08Rik	77036	ENSMUST00000198134;ENSMUST00000147801;ENSMUST00000008451;ENSMUST00000125740	GO:0003674(molecular_function);GO:0005509(calcium ion binding);GO:0005575(cellular_component);GO:0008150(biological_process);GO:0008150(biological_process)	NA	NA	NA	RIKEN cDNA 1700109H08 gene [Source:MGI Symbol;Acc:MGI:1924286]	retained_intron;nonsense_mediated_decay;protein_coding	NA	0.643431	3.81731	0.168556	-2.5687	2.22725e-22	3.14518e-21	down	yes
ENSMUSG00000022610	Mapk12	29857	ENSMUST00000088827;ENSMUST00000230352;ENSMUST00000230266;ENSMUST00000231014;ENSMUST00000231056;ENSMUST00000230509;ENSMUST00000229193	GO:0000165(MAPK cascade);GO:0000166(nucleotide binding);GO:0000287(magnesium ion binding);GO:0004672(protein kinase activity);GO:0004674(protein serine/threonine kinase activity);GO:0004707(MAP kinase activity);GO:0005524(ATP binding);GO:0005634(nucleus);GO:0005654(nucleoplasm);GO:0005737(cytoplasm);GO:0005739(mitochondrion);GO:0006468(protein phosphorylation);GO:0007049(cell cycle);GO:0010468(re…	01522(Endocrine resistance);04010(MAPK signaling pathway);04015(Rap1 signaling pathway);04068(FoxO signaling pathway);04071(Sphingolipid signaling pathway);04114(Oocyte meiosis);04218(Cellular senescence);04261(Adrenergic signaling in cardiomyocytes);04370(VEGF signaling pathway);04380(Osteoclast differentiation);04550(Signaling pathways regulating pluripotency of stem cells);04611(Platelet activ…	K04441	EC:2.7.11.24	mitogen-activated protein kinase 12 [Source:MGI Symbol;Acc:MGI:1353438]	protein_coding;retained_intron;processed_transcript	R_MMU_5683057(MAPK_family_signaling_cascades);R_MMU_4420097(VEGFA_VEGFR2_Pathway);R_MMU_5673001(RAF/MAP_kinase_cascade);R_MMU_168638(NOD1/2_Signaling_Pathway);R_MMU_5675221(Negative_regulation_of_MAPK_pathway);R_MMU_373752(Netrin_1_signaling);R_MMU_168643(Nucleotide_binding_domain,_leucine_rich_repeat_containing_receptor_(NLR)_signaling_pathways);R_MMU_525793(Myogenesis);R_MMU_168256(Immune_Syste…	2.0845	10.2386	0.203592	-2.29625	3.94406e-22	5.5319e-21	down	yes
ENSMUSG00000057863	Rpl36	54217	ENSMUST00000080492	GO:0002181(cytoplasmic translation);GO:0003735(structural constituent of ribosome);GO:0005730(nucleolus);GO:0005840(ribosome);GO:0006412(translation);GO:0022625(cytosolic large ribosomal subunit);GO:0042788(polysomal ribosome)	03010(Ribosome)	K02920	NA	ribosomal protein L36 [Source:MGI Symbol;Acc:MGI:1860603]	protein_coding	NA	71.8345	330.987	0.217031	-2.20402	5.63471e-22	7.85894e-21	down	yes
ENSMUSG00000040952	Rps19	20085	ENSMUST00000108428;ENSMUST00000108430;ENSMUST00000129847;ENSMUST00000138662;ENSMUST00000130335;ENSMUST00000124035;ENSMUST00000108429;ENSMUST00000146004;ENSMUST00000153451	GO:0000028(ribosomal small subunit assembly);GO:0000462(maturation of SSU-rRNA from tricistronic rRNA transcript (SSU-rRNA, 5.8S rRNA, LSU-rRNA));GO:0002548(monocyte chemotaxis);GO:0003723(RNA binding);GO:0003735(structural constituent of ribosome);GO:0005654(nucleoplasm);GO:0005730(nucleolus);GO:0005737(cytoplasm);GO:0005829(cytosol);GO:0005840(ribosome);GO:0006364(rRNA processing);GO:0006412(tr…	03010(Ribosome);03010(Ribosome)	K02966	NA	ribosomal protein S19 [Source:MGI Symbol;Acc:MGI:1333780]	protein_coding;nonsense_mediated_decay;retained_intron;processed_transcript	R_MMU_975957(Nonsense_Mediated_Decay_(NMD)_enhanced_by_the_Exon_Junction_Complex_(EJC));R_MMU_1799339(SRP_dependent_cotranslational_protein_targeting_to_membrane);R_MMU_975956(Nonsense_Mediated_Decay_(NMD)_independent_of_the_Exon_Junction_Complex_(EJC));R_MMU_72766(Translation);R_MMU_72689(Formation_of_a_pool_of_free_40S_subunits);R_MMU_72737(Cap_dependent_Translation_Initiation);R_MMU_392499(Met…	23.1668	105.211	0.220193	-2.18316	6.5283e-22	9.06466e-21	down	yes
ENSMUSG00000011179	Odc1	18263	ENSMUST00000221613;ENSMUST00000171737;ENSMUST00000220947;ENSMUST00000222250;ENSMUST00000222617;ENSMUST00000221354;ENSMUST00000220849;ENSMUST00000221701	GO:0001822(kidney development);GO:0003824(catalytic activity);GO:0004586(ornithine decarboxylase activity);GO:0005737(cytoplasm);GO:0005829(cytosol);GO:0006595(polyamine metabolic process);GO:0006596(polyamine biosynthetic process);GO:0008284(positive regulation of cell population proliferation);GO:0009446(putrescine biosynthetic process);GO:0009615(response to virus);GO:0016829(lyase activity);G…	00330(Arginine and proline metabolism);00480(Glutathione metabolism);00480(Glutathione metabolism)	K01581	EC:4.1.1.17	ornithine decarboxylase, structural 1 [Source:MGI Symbol;Acc:MGI:97402]	nonsense_mediated_decay;protein_coding;retained_intron	R_MMU_351202(Metabolism_of_polyamines);R_MMU_1430728(Metabolism);R_MMU_71291(Metabolism_of_amino_acids_and_derivatives);R_MMU_350562(Regulation_of_ornithine_decarboxylase_(ODC))	20.2684	91.988	0.220337	-2.18222	8.11901e-22	1.12233e-20	down	yes
ENSMUSG00000025433	Crisp3	11572	ENSMUST00000026499	GO:0005576(extracellular region);GO:0005615(extracellular space);GO:0030133(transport vesicle);GO:0031410(cytoplasmic vesicle)	NA	K19919	NA	cysteine-rich secretory protein 3 [Source:MGI Symbol;Acc:MGI:102552]	protein_coding	NA	3.49136	17.458	0.199986	-2.32203	1.07023e-21	1.46965e-20	down	yes
ENSMUSG00000106567	2010309G21Rik		ENSMUST00000198927	NA	NA	NA	NA	RIKEN cDNA 2010309G21 gene [Source:MGI Symbol;Acc:MGI:1917268]	antisense	NA	2.2129	15.0688	0.146853	-2.76756	1.46198e-21	1.9966e-20	down	yes
ENSMUSG00000029370	Rassf6	73246	ENSMUST00000031317;ENSMUST00000201436;ENSMUST00000202807;ENSMUST00000201370;ENSMUST00000202704;ENSMUST00000201121	GO:0005515(protein binding);GO:0005575(cellular_component);GO:0006915(apoptotic process);GO:0007165(signal transduction);GO:0042981(regulation of apoptotic process);GO:0043065(positive regulation of apoptotic process);GO:0043065(positive regulation of apoptotic process)	04390(Hippo signaling pathway);04392(Hippo signaling pathway - multiple species);04392(Hippo signaling pathway - multiple species)	K09854	NA	Ras association (RalGDS/AF-6) domain family member 6 [Source:MGI Symbol;Acc:MGI:1920496]	protein_coding;processed_transcript;nonsense_mediated_decay	NA	0.542073	3.01181	0.179982	-2.47407	1.54592e-21	2.10431e-20	down	yes
ENSMUSG00000095771	Igkv14-111	545847	ENSMUST00000103320	GO:0002377(immunoglobulin production);GO:0005615(extracellular space);GO:0006955(immune response)	NA	NA	NA	immunoglobulin kappa variable 14-111 [Source:MGI Symbol;Acc:MGI:4439863]	IG_V_gene	NA	28.7386	134.689	0.213371	-2.22857	1.9341e-21	2.61555e-20	down	yes
ENSMUSG00000073640	Rpl27-ps3	621100	ENSMUST00000097682	NA	NA	NA	NA	ribosomal protein L27, pseudogene 3 [Source:MGI Symbol;Acc:MGI:3646174]	processed_pseudogene	NA	7.82277	40.6556	0.192416	-2.3777	2.77207e-21	3.73659e-20	down	yes
ENSMUSG00000034591	Slc41a2	338365	ENSMUST00000039956;ENSMUST00000126617;ENSMUST00000154730;ENSMUST00000139329	GO:0005886(plasma membrane);GO:0006811(ion transport);GO:0006812(cation transport);GO:0008324(cation transmembrane transporter activity);GO:0016020(membrane);GO:0016021(integral component of membrane);GO:0070838(divalent metal ion transport);GO:0072509(divalent inorganic cation transmembrane transporter activity);GO:0098655(cation transmembrane transport);GO:0098655(cation transmembrane transport)	NA	K15122	NA	solute carrier family 41, member 2 [Source:MGI Symbol;Acc:MGI:2442940]	protein_coding;processed_transcript	R_MMU_425410(Metal_ion_SLC_transporters);R_MMU_425407(SLC_mediated_transmembrane_transport);R_MMU_382551(Transport_of_small_molecules);R_MMU_425366(Transport_of_bile_salts_and_organic_acids,_metal_ions_and_amine_compounds)	1.41638	6.70926	0.211107	-2.24395	3.61621e-21	4.8171e-20	down	yes
ENSMUSG00000041552	Ptchd1	211612	ENSMUST00000038665;ENSMUST00000141356	GO:0005515(protein binding);GO:0005886(plasma membrane);GO:0007224(smoothened signaling pathway);GO:0007268(chemical synaptic transmission);GO:0007614(short-term memory);GO:0007616(long-term memory);GO:0016020(membrane);GO:0016021(integral component of membrane);GO:0021794(thalamus development);GO:0035176(social behavior);GO:0045202(synapse);GO:0050890(cognition);GO:0098976(excitatory chemical sy…	NA	NA	NA	patched domain containing 1 [Source:MGI Symbol;Acc:MGI:2685233]	protein_coding;processed_transcript	NA	0.334262	2.22833	0.150006	-2.73691	3.69141e-21	4.90863e-20	down	yes
ENSMUSG00000021298	Gpr132	56696	ENSMUST00000021729;ENSMUST00000222776	GO:0000082(G1/S transition of mitotic cell cycle);GO:0004930(G protein-coupled receptor activity);GO:0005886(plasma membrane);GO:0005887(integral component of plasma membrane);GO:0007165(signal transduction);GO:0007186(G protein-coupled receptor signaling pathway);GO:0010972(negative regulation of G2/M transition of mitotic cell cycle);GO:0016020(membrane);GO:0016021(integral component of membran…	NA	K08426	NA	G protein-coupled receptor 132 [Source:MGI Symbol;Acc:MGI:1890220]	protein_coding	R_MMU_373076(Class_A/1_(Rhodopsin_like_receptors));R_MMU_500792(GPCR_ligand_binding);R_MMU_416476(G_alpha_(q)_signalling_events);R_MMU_372790(Signaling_by_GPCR);R_MMU_388396(GPCR_downstream_signalling);R_MMU_162582(Signal_Transduction)	6.80782	30.6453	0.222149	-2.1704	3.80183e-21	5.04816e-20	down	yes
ENSMUSG00000117310	Ptp4a1	19243	ENSMUST00000027232;ENSMUST00000233506;ENSMUST00000076587;ENSMUST00000238874	GO:0004721(phosphoprotein phosphatase activity);GO:0004725(protein tyrosine phosphatase activity);GO:0004727(prenylated protein tyrosine phosphatase activity);GO:0005634(nucleus);GO:0005737(cytoplasm);GO:0005768(endosome);GO:0005769(early endosome);GO:0005783(endoplasmic reticulum);GO:0005819(spindle);GO:0005856(cytoskeleton);GO:0005886(plasma membrane);GO:0006470(protein dephosphorylation);GO:00…	NA	K18041	EC:3.1.3.48	protein tyrosine phosphatase 4a1 [Source:MGI Symbol;Acc:MGI:1277096]	protein_coding	NA	5.12078	22.988	0.222759	-2.16644	3.82158e-21	5.06898e-20	down	yes
ENSMUSG00000035828	Pim3	223775	ENSMUST00000042818	GO:0000166(nucleotide binding);GO:0004672(protein kinase activity);GO:0004674(protein serine/threonine kinase activity);GO:0005515(protein binding);GO:0005524(ATP binding);GO:0005737(cytoplasm);GO:0005829(cytosol);GO:0006468(protein phosphorylation);GO:0006915(apoptotic process);GO:0007049(cell cycle);GO:0007346(regulation of mitotic cell cycle);GO:0016301(kinase activity);GO:0016310(phosphorylat…	NA	K08807	EC:2.7.11.1	proviral integration site 3 [Source:MGI Symbol;Acc:MGI:1355297]	protein_coding	NA	5.92739	26.6407	0.222494	-2.16816	6.46485e-21	8.49364e-20	down	yes
ENSMUSG00000037852	Cpe	12876	ENSMUST00000048967;ENSMUST00000210783	GO:0003214(cardiac left ventricle morphogenesis);GO:0004180(carboxypeptidase activity);GO:0004181(metallocarboxypeptidase activity);GO:0005515(protein binding);GO:0005576(extracellular region);GO:0005615(extracellular space);GO:0005794(Golgi apparatus);GO:0006508(proteolysis);GO:0006518(peptide metabolic process);GO:0008233(peptidase activity);GO:0008237(metallopeptidase activity);GO:0008270(zinc…	04940(Type I diabetes mellitus);04940(Type I diabetes mellitus)	K01294	EC:3.4.17.10	carboxypeptidase E [Source:MGI Symbol;Acc:MGI:101932]	protein_coding;processed_transcript	NA	0.411682	2.62922	0.156579	-2.67503	1.0306e-20	1.34655e-19	down	yes
ENSMUSG00000111497	Gm38431	100568458	ENSMUST00000217282;ENSMUST00000217359	GO:0000398(mRNA splicing, via spliceosome);GO:0003676(nucleic acid binding);GO:0003723(RNA binding);GO:0005634(nucleus);GO:0005737(cytoplasm);GO:0019013(viral nucleocapsid);GO:0019013(viral nucleocapsid)	NA	NA	NA	predicted gene, 38431 [Source:MGI Symbol;Acc:MGI:5621316]	nonsense_mediated_decay	NA	1.19671	5.62694	0.212675	-2.23328	1.39588e-20	1.8205e-19	down	yes
ENSMUSG00000034981	Parm1	231440	ENSMUST00000040576	GO:0000139(Golgi membrane);GO:0003674(molecular_function);GO:0005654(nucleoplasm);GO:0005768(endosome);GO:0005769(early endosome);GO:0005770(late endosome);GO:0005794(Golgi apparatus);GO:0005829(cytosol);GO:0005886(plasma membrane);GO:0010008(endosome membrane);GO:0016020(membrane);GO:0016021(integral component of membrane);GO:0043231(intracellular membrane-bounded organelle);GO:0051973(positive …	NA	NA	NA	prostate androgen-regulated mucin-like protein 1 [Source:MGI Symbol;Acc:MGI:2443349]	protein_coding	NA	0.306547	1.74941	0.175229	-2.51269	1.72746e-20	2.24354e-19	down	yes
ENSMUSG00000032298	Neil1	72774	ENSMUST00000190245;ENSMUST00000186410;ENSMUST00000034842	GO:0003676(nucleic acid binding);GO:0003677(DNA binding);GO:0003684(damaged DNA binding);GO:0003824(catalytic activity);GO:0003906(DNA-(apurinic or apyrimidinic site) endonuclease activity);GO:0005634(nucleus);GO:0005654(nucleoplasm);GO:0005694(chromosome);GO:0005737(cytoplasm);GO:0005815(microtubule organizing center);GO:0005856(cytoskeleton);GO:0006281(DNA repair);GO:0006284(base-excision repai…	03410(Base excision repair);03410(Base excision repair)	K10567	4.2.99.18;EC:3.2.2.-	nei endonuclease VIII-like 1 (E. coli) [Source:MGI Symbol;Acc:MGI:1920024]	protein_coding	R_MMU_73933(Resolution_of_Abasic_Sites_(AP_sites));R_MMU_5649702(APEX1_Independent_Resolution_of_AP_Sites_via_the_Single_Nucleotide_Replacement_Pathway);R_MMU_73884(Base_Excision_Repair);R_MMU_73928(Depyrimidination);R_MMU_110328(Recognition_and_association_of_DNA_glycosylase_with_site_containing_an_affected_pyrimidine);R_MMU_110329(Cleavage_of_the_damaged_pyrimidine);R_MMU_73894(DNA_Repair);R_MM…	6.48116	29.0398	0.223182	-2.16371	1.78406e-20	2.31463e-19	down	yes
ENSMUSG00000015396	Cd83	12522	ENSMUST00000221359;ENSMUST00000015540	GO:0009897(external side of plasma membrane);GO:0014070(response to organic cyclic compound);GO:0016020(membrane);GO:0016021(integral component of membrane);GO:0032713(negative regulation of interleukin-4 production);GO:0032733(positive regulation of interleukin-10 production);GO:0032743(positive regulation of interleukin-2 production);GO:0043372(positive regulation of CD4-positive, alpha-beta T …	NA	K06510	NA	CD83 antigen [Source:MGI Symbol;Acc:MGI:1328316]	retained_intron;protein_coding	NA	51.3639	219.666	0.233827	-2.09649	2.32737e-20	3.01012e-19	down	yes
ENSMUSG00000037563	Rps16	20055	ENSMUST00000082134;ENSMUST00000152918;ENSMUST00000155805	GO:0000462(maturation of SSU-rRNA from tricistronic rRNA transcript (SSU-rRNA, 5.8S rRNA, LSU-rRNA));GO:0003723(RNA binding);GO:0003735(structural constituent of ribosome);GO:0005840(ribosome);GO:0006364(rRNA processing);GO:0006412(translation);GO:0015935(small ribosomal subunit);GO:0022627(cytosolic small ribosomal subunit);GO:0042274(ribosomal small subunit biogenesis);GO:1990830(cellular respo…	03010(Ribosome);03010(Ribosome)	K02960	NA	ribosomal protein S16 [Source:MGI Symbol;Acc:MGI:98118]	protein_coding;retained_intron	R_MMU_975957(Nonsense_Mediated_Decay_(NMD)_enhanced_by_the_Exon_Junction_Complex_(EJC));R_MMU_1799339(SRP_dependent_cotranslational_protein_targeting_to_membrane);R_MMU_975956(Nonsense_Mediated_Decay_(NMD)_independent_of_the_Exon_Junction_Complex_(EJC));R_MMU_72766(Translation);R_MMU_72689(Formation_of_a_pool_of_free_40S_subunits);R_MMU_72737(Cap_dependent_Translation_Initiation);R_MMU_392499(Met…	81.2776	347.574	0.233843	-2.09639	2.49829e-20	3.22782e-19	down	yes
ENSMUSG00000079435	Rpl36a	19982	ENSMUST00000172023;ENSMUST00000113211;ENSMUST00000169457;ENSMUST00000152266	GO:0003674(molecular_function);GO:0003735(structural constituent of ribosome);GO:0005737(cytoplasm);GO:0005840(ribosome);GO:0006412(translation);GO:0008150(biological_process);GO:0022625(cytosolic large ribosomal subunit);GO:0022625(cytosolic large ribosomal subunit)	03010(Ribosome);03010(Ribosome)	K02929	NA	ribosomal protein L36A [Source:MGI Symbol;Acc:MGI:1201789]	retained_intron;protein_coding	R_MMU_975957(Nonsense_Mediated_Decay_(NMD)_enhanced_by_the_Exon_Junction_Complex_(EJC));R_MMU_1799339(SRP_dependent_cotranslational_protein_targeting_to_membrane);R_MMU_975956(Nonsense_Mediated_Decay_(NMD)_independent_of_the_Exon_Junction_Complex_(EJC));R_MMU_72766(Translation);R_MMU_72689(Formation_of_a_pool_of_free_40S_subunits);R_MMU_72737(Cap_dependent_Translation_Initiation);R_MMU_392499(Met…	25.0464	107.511	0.232966	-2.10181	3.00158e-20	3.86206e-19	down	yes
ENSMUSG00000028035	Dnajb4	67035	ENSMUST00000050073;ENSMUST00000196291;ENSMUST00000029669;ENSMUST00000197941;ENSMUST00000144950;ENSMUST00000134701;ENSMUST00000153355	GO:0001671(ATPase activator activity);GO:0005654(nucleoplasm);GO:0005737(cytoplasm);GO:0005829(cytosol);GO:0005886(plasma membrane);GO:0006457(protein folding);GO:0016020(membrane);GO:0032781(positive regulation of ATPase activity);GO:0051082(unfolded protein binding);GO:0051085(chaperone cofactor-dependent protein refolding);GO:0051087(chaperone binding);GO:0051087(chaperone binding)	NA	K09510	NA	DnaJ heat shock protein family (Hsp40) member B4 [Source:MGI Symbol;Acc:MGI:1914285]	protein_coding;retained_intron;processed_transcript	NA	1.40874	6.23142	0.22607	-2.14516	3.67255e-20	4.71078e-19	down	yes
ENSMUSG00000000982	Ccl3	20302	ENSMUST00000001008	GO:0000165(MAPK cascade);GO:0001649(osteoblast differentiation);GO:0001775(cell activation);GO:0002548(monocyte chemotaxis);GO:0004672(protein kinase activity);GO:0004698(calcium-dependent protein kinase C activity);GO:0005125(cytokine activity);GO:0005515(protein binding);GO:0005576(extracellular region);GO:0005615(extracellular space);GO:0005737(cytoplasm);GO:0005829(cytosol);GO:0006468(protein…	04060(Cytokine-cytokine receptor interaction);04062(Chemokine signaling pathway);04620(Toll-like receptor signaling pathway);05132(Salmonella infection);05142(Chagas disease (American trypanosomiasis));05163(Human cytomegalovirus infection);05323(Rheumatoid arthritis)	K05408	NA	chemokine (C-C motif) ligand 3 [Source:MGI Symbol;Acc:MGI:98260]	protein_coding	R_MMU_373076(Class_A/1_(Rhodopsin_like_receptors));R_MMU_380108(Chemokine_receptors_bind_chemokines);R_MMU_375276(Peptide_ligand_binding_receptors);R_MMU_500792(GPCR_ligand_binding);R_MMU_372790(Signaling_by_GPCR);R_MMU_162582(Signal_Transduction)	1.52688	9.25467	0.164984	-2.5996	3.95398e-20	5.06655e-19	down	yes
ENSMUSG00000081603	Gm14681	115489150	ENSMUST00000118047	NA	NA	NA	NA	predicted gene 14681 [Source:MGI Symbol;Acc:MGI:3705734]	processed_pseudogene	NA	10.0362	48.1285	0.208529	-2.26168	4.2082e-20	5.38188e-19	down	yes
ENSMUSG00000078954	Arhgap8	73167	ENSMUST00000100464;ENSMUST00000172307;ENSMUST00000167499;ENSMUST00000169075;ENSMUST00000168811	GO:0005096(GTPase activator activity);GO:0007165(signal transduction);GO:0043547(positive regulation of GTPase activity);GO:0043547(positive regulation of GTPase activity)	NA	K20633	NA	Rho GTPase activating protein 8 [Source:MGI Symbol;Acc:MGI:1920417]	processed_transcript;protein_coding;retained_intron	R_MMU_8980692(RHOA_GTPase_cycle);R_MMU_9012999(RHO_GTPase_cycle);R_MMU_9716542(Signaling_by_Rho_GTPases,_Miro_GTPases_and_RHOBTB3);R_MMU_194315(Signaling_by_Rho_GTPases);R_MMU_162582(Signal_Transduction)	0.318573	1.95511	0.162944	-2.61755	4.51188e-20	5.76364e-19	down	yes
ENSMUSG00000095847	Gm5451	108168114	ENSMUST00000080545	NA	NA	NA	NA	predicted gene 5451 [Source:MGI Symbol;Acc:MGI:3643790]	processed_pseudogene	NA	3.70154	19.5268	0.189562	-2.39926	4.75312e-20	6.06558e-19	down	yes
ENSMUSG00000038274	Fau	14109	ENSMUST00000178310;ENSMUST00000043074;ENSMUST00000179142;ENSMUST00000236976;ENSMUST00000237840;ENSMUST00000236217;ENSMUST00000236021;ENSMUST00000237859	GO:0002227(innate immune response in mucosa);GO:0003735(structural constituent of ribosome);GO:0005515(protein binding);GO:0005615(extracellular space);GO:0005840(ribosome);GO:0006412(translation);GO:0019731(antibacterial humoral response);GO:0022627(cytosolic small ribosomal subunit);GO:0050830(defense response to Gram-positive bacterium);GO:0061844(antimicrobial humoral immune response mediated…	03010(Ribosome);03010(Ribosome)	K02983	NA	Finkel-Biskis-Reilly murine sarcoma virus (FBR-MuSV) ubiquitously expressed (fox derived) [Source:MGI Symbol;Acc:MGI:102547]	protein_coding;retained_intron	NA	143.094	602.992	0.237307	-2.07517	5.59157e-20	7.09195e-19	down	yes
ENSMUSG00000107092	Gm7993	666231	ENSMUST00000200970	NA	NA	NA	NA	predicted gene 7993 [Source:MGI Symbol;Acc:MGI:3647399]	processed_pseudogene	NA	7.50808	33.1937	0.22619	-2.1444	5.69696e-20	7.21827e-19	down	yes
ENSMUSG00000060636	Rpl35a	57808	ENSMUST00000133785;ENSMUST00000115079;ENSMUST00000078804;ENSMUST00000115078;ENSMUST00000137720;ENSMUST00000115075;ENSMUST00000115076	GO:0002181(cytoplasmic translation);GO:0003735(structural constituent of ribosome);GO:0005739(mitochondrion);GO:0005840(ribosome);GO:0006364(rRNA processing);GO:0006412(translation);GO:0022625(cytosolic large ribosomal subunit);GO:0042273(ribosomal large subunit biogenesis);GO:0043021(ribonucleoprotein complex binding);GO:0043021(ribonucleoprotein complex binding)	03010(Ribosome);03010(Ribosome)	K02917	NA	ribosomal protein L35A [Source:MGI Symbol;Acc:MGI:1928894]	retained_intron;protein_coding	R_MMU_975957(Nonsense_Mediated_Decay_(NMD)_enhanced_by_the_Exon_Junction_Complex_(EJC));R_MMU_1799339(SRP_dependent_cotranslational_protein_targeting_to_membrane);R_MMU_975956(Nonsense_Mediated_Decay_(NMD)_independent_of_the_Exon_Junction_Complex_(EJC));R_MMU_72766(Translation);R_MMU_72689(Formation_of_a_pool_of_free_40S_subunits);R_MMU_72737(Cap_dependent_Translation_Initiation);R_MMU_392499(Met…	2.50059	11.1751	0.223765	-2.15995	6.42787e-20	8.11958e-19	down	yes
ENSMUSG00000015312	Gadd45b	17873	ENSMUST00000015456;ENSMUST00000219449;ENSMUST00000220246	GO:0000185(activation of MAPKKK activity);GO:0000186(activation of MAPKK activity);GO:0005515(protein binding);GO:0005634(nucleus);GO:0005737(cytoplasm);GO:0006469(negative regulation of protein kinase activity);GO:0006915(apoptotic process);GO:0007275(multicellular organism development);GO:0030154(cell differentiation);GO:0043065(positive regulation of apoptotic process);GO:0046330(positive regu…	04010(MAPK signaling pathway);04064(NF-kappa B signaling pathway);04068(FoxO signaling pathway);04110(Cell cycle);04115(p53 signaling pathway);04210(Apoptosis);04218(Cellular senescence);05169(Epstein-Barr virus infection);05200(Pathways in cancer);05202(Transcriptional misregulation in cancer);05210(Colorectal cancer);05212(Pancreatic cancer);05213(Endometrial cancer);05214(Glioma);05216(Thyroid…	K04402	NA	growth arrest and DNA-damage-inducible 45 beta [Source:MGI Symbol;Acc:MGI:107776]	protein_coding;retained_intron	NA	8.31107	36.2231	0.229441	-2.1238	7.71081e-20	9.70083e-19	down	yes
ENSMUSG00000044786	Zfp36	22695	ENSMUST00000051241;ENSMUST00000209061	GO:0000122(negative regulation of transcription by RNA polymerase II);GO:0000165(MAPK cascade);GO:0000288(nuclear-transcribed mRNA catabolic process, deadenylation-dependent decay);GO:0000289(nuclear-transcribed mRNA poly(A) tail shortening);GO:0000932(P-body);GO:0003677(DNA binding);GO:0003729(mRNA binding);GO:0003730(mRNA 3'-UTR binding);GO:0005515(protein binding);GO:0005634(nucleus);GO:000573…	05166(Human T-cell leukemia virus 1 infection);05167(Kaposi sarcoma-associated herpesvirus infection);05167(Kaposi sarcoma-associated herpesvirus infection)	K15308	NA	zinc finger protein 36 [Source:MGI Symbol;Acc:MGI:99180]	protein_coding	R_MMU_450531(Regulation_of_mRNA_stability_by_proteins_that_bind_AU_rich_elements);R_MMU_8953854(Metabolism_of_RNA);R_MMU_450513(Tristetraprolin_(TTP,_ZFP36)_binds_and_destabilizes_mRNA)	101.459	424.222	0.239164	-2.06392	7.78542e-20	9.78481e-19	down	yes
ENSMUSG00000087642	Ighe	380792	ENSMUST00000137336;ENSMUST00000223335	NA	NA	NA	NA	Immunoglobulin heavy constant epsilon [Source:MGI Symbol;Acc:MGI:2685746]	IG_C_gene	R_MMU_2871809(FCERI_mediated_Ca+2_mobilization);R_MMU_2871796(FCERI_mediated_MAPK_activation);R_MMU_168256(Immune_System);R_MMU_2730905(Role_of_LAT2/NTAL/LAB_on_calcium_mobilization);R_MMU_168249(Innate_Immune_System);R_MMU_2454202(Fc_epsilon_receptor_(FCERI)_signaling);R_MMU_2871837(FCERI_mediated_NF_kB_activation)	0.91609	5.13392	0.178439	-2.4865	1.27351e-19	1.58616e-18	down	yes
ENSMUSG00000047604	Frat2	212398	ENSMUST00000059231	GO:0003674(molecular_function);GO:0005737(cytoplasm);GO:0016055(Wnt signaling pathway)	04310(Wnt signaling pathway);05200(Pathways in cancer);05224(Breast cancer);05225(Hepatocellular carcinoma);05226(Gastric cancer)	K03096	NA	frequently rearranged in advanced T cell lymphomas 2 [Source:MGI Symbol;Acc:MGI:2673967]	protein_coding	R_MMU_196299(Beta_catenin_phosphorylation_cascade);R_MMU_201681(TCF_dependent_signaling_in_response_to_WNT);R_MMU_195721(Signaling_by_WNT);R_MMU_4641262(Disassembly_of_the_destruction_complex_and_recruitment_of_AXIN_to_the_membrane);R_MMU_162582(Signal_Transduction);R_MMU_195253(Degradation_of_beta_catenin_by_the_destruction_complex)	0.647822	3.64478	0.17774	-2.49216	1.87325e-19	2.32153e-18	down	yes
ENSMUSG00000021290	Atp5mpl	70257	ENSMUST00000021719;ENSMUST00000222405;ENSMUST00000223191;ENSMUST00000223435;ENSMUST00000222874	GO:0003674(molecular_function);GO:0005739(mitochondrion);GO:0005753(mitochondrial proton-transporting ATP synthase complex);GO:0008150(biological_process);GO:0016020(membrane);GO:0016021(integral component of membrane);GO:0031966(mitochondrial membrane);GO:0031966(mitochondrial membrane)	NA	K18193	NA	ATP synthase membrane subunit 6.8PL [Source:MGI Symbol;Acc:MGI:1917507]	protein_coding;retained_intron	NA	3.46415	16.1274	0.214799	-2.21894	1.91676e-19	2.37072e-18	down	yes
ENSMUSG00000030313	Dennd5b	320560	ENSMUST00000111557;ENSMUST00000150436;ENSMUST00000145555;ENSMUST00000204583;ENSMUST00000127727;ENSMUST00000129539;ENSMUST00000204030	GO:0005085(guanyl-nucleotide exchange factor activity);GO:0005515(protein binding);GO:0016020(membrane);GO:0016021(integral component of membrane);GO:0017112(Rab guanyl-nucleotide exchange factor activity);GO:1905885(positive regulation of triglyceride transport);GO:1905885(positive regulation of triglyceride transport)	NA	K20164	NA	DENN/MADD domain containing 5B [Source:MGI Symbol;Acc:MGI:2444273]	protein_coding;retained_intron	R_MMU_5653656(Vesicle_mediated_transport);R_MMU_199991(Membrane_Trafficking);R_MMU_8876198(RAB_GEFs_exchange_GTP_for_GDP_on_RABs);R_MMU_9007101(Rab_regulation_of_trafficking)	3.33476	13.814	0.241404	-2.05048	1.98072e-19	2.44498e-18	down	yes
ENSMUSG00000080848	Gm9385	668829	ENSMUST00000117563	NA	NA	NA	NA	predicted pseudogene 9385 [Source:MGI Symbol;Acc:MGI:3646182]	processed_pseudogene	NA	3.35285	18.1355	0.184878	-2.43536	2.66612e-19	3.25874e-18	down	yes
ENSMUSG00000094315	Igkv4-78	545849	ENSMUST00000103343	GO:0002377(immunoglobulin production);GO:0005615(extracellular space);GO:0006955(immune response)	NA	NA	NA	immunoglobulin kappa variable 4-78 [Source:MGI Symbol;Acc:MGI:3819775]	IG_V_gene	NA	3.2743	18.9934	0.172391	-2.53624	3.56081e-19	4.32682e-18	down	yes
ENSMUSG00000040867	Begain	380785	ENSMUST00000190647;ENSMUST00000187230;ENSMUST00000209829;ENSMUST00000185745	GO:0003674(molecular_function);GO:0005634(nucleus);GO:0005737(cytoplasm);GO:0016020(membrane);GO:0030425(dendrite);GO:0043025(neuronal cell body);GO:0045202(synapse);GO:0098793(presynapse);GO:0098794(postsynapse);GO:0098817(evoked excitatory postsynaptic potential);GO:0098962(regulation of postsynaptic neurotransmitter receptor activity);GO:0098978(glutamatergic synapse);GO:0098978(glutamatergic …	NA	NA	NA	brain-enriched guanylate kinase-associated [Source:MGI Symbol;Acc:MGI:3044626]	protein_coding;retained_intron	NA	0.22496	1.36666	0.164606	-2.60291	3.57063e-19	4.33452e-18	down	yes
ENSMUSG00000027829	Ccnl1	56706	ENSMUST00000129002;ENSMUST00000149160;ENSMUST00000122919;ENSMUST00000144810;ENSMUST00000132998;ENSMUST00000135719;ENSMUST00000142153;ENSMUST00000149729;ENSMUST00000150304;ENSMUST00000145186;ENSMUST00000148623;ENSMUST00000146284;ENSMUST00000154585;ENSMUST00000029416	GO:0000079(regulation of cyclin-dependent protein serine/threonine kinase activity);GO:0005515(protein binding);GO:0005634(nucleus);GO:0005654(nucleoplasm);GO:0005737(cytoplasm);GO:0006355(regulation of transcription, DNA-templated);GO:0006357(regulation of transcription by RNA polymerase II);GO:0006396(RNA processing);GO:0008023(transcription elongation factor complex);GO:0016538(cyclin-dependen…	NA	NA	NA	cyclin L1 [Source:MGI Symbol;Acc:MGI:1922664]	nonsense_mediated_decay;retained_intron;protein_coding	NA	21.0784	85.758	0.245789	-2.02451	4.52086e-19	5.45614e-18	down	yes
ENSMUSG00000029275	Gfi1	14581	ENSMUST00000031205;ENSMUST00000159164;ENSMUST00000159263	GO:0000122(negative regulation of transcription by RNA polymerase II);GO:0000976(transcription regulatory region sequence-specific DNA binding);GO:0001227(DNA-binding transcription repressor activity, RNA polymerase II-specific);GO:0003676(nucleic acid binding);GO:0005634(nucleus);GO:0006355(regulation of transcription, DNA-templated);GO:0010956(negative regulation of calcidiol 1-monooxygenase ac…	NA	K09223	NA	growth factor independent 1 transcription repressor [Source:MGI Symbol;Acc:MGI:103170]	protein_coding	NA	0.600016	3.11395	0.192686	-2.37568	4.83609e-19	5.81967e-18	down	yes
ENSMUSG00000104291	A130071D04Rik	320791	ENSMUST00000194467	NA	NA	NA	NA	RIKEN cDNA A130071D04 gene [Source:MGI Symbol;Acc:MGI:2444749]	TEC	NA	0.377857	1.8899	0.199935	-2.32239	5.0185e-19	6.03334e-18	down	yes
ENSMUSG00000079179	Rab10os	74173	ENSMUST00000177896;ENSMUST00000178074;ENSMUST00000049684;ENSMUST00000179908;ENSMUST00000179643;ENSMUST00000178331;ENSMUST00000179924	NA	NA	NA	NA	RAB10, member RAS oncogene family, opposite strand [Source:MGI Symbol;Acc:MGI:1921423]	antisense	NA	3.07177	12.7013	0.241847	-2.04783	5.86747e-19	7.02686e-18	down	yes
ENSMUSG00000109498	Gm45222		ENSMUST00000207029	NA	NA	NA	NA	predicted gene 45222 [Source:MGI Symbol;Acc:MGI:5753798]	TEC	NA	0.503735	2.5179	0.200062	-2.32148	6.35118e-19	7.59155e-18	down	yes
ENSMUSG00000061983	Rps12	20042	ENSMUST00000218107;ENSMUST00000220171;ENSMUST00000217883;ENSMUST00000220070;ENSMUST00000219783;ENSMUST00000218185;ENSMUST00000073926;ENSMUST00000218142	GO:0003735(structural constituent of ribosome);GO:0005840(ribosome);GO:0006412(translation);GO:0006412(translation)	03010(Ribosome);03010(Ribosome)	K02951	NA	ribosomal protein S12 [Source:MGI Symbol;Acc:MGI:98105]	protein_coding;retained_intron;nonsense_mediated_decay	NA	37.5397	151.987	0.246994	-2.01745	6.93406e-19	8.27239e-18	down	yes
ENSMUSG00000028889	Yrdc	230734	ENSMUST00000102628;ENSMUST00000144851;ENSMUST00000173434	GO:0000049(tRNA binding);GO:0003725(double-stranded RNA binding);GO:0005515(protein binding);GO:0005737(cytoplasm);GO:0005739(mitochondrion);GO:0006450(regulation of translational fidelity);GO:0016020(membrane);GO:0016779(nucleotidyltransferase activity);GO:0051051(negative regulation of transport);GO:0051051(negative regulation of transport)	NA	NA	NA	yrdC domain containing (E.coli) [Source:MGI Symbol;Acc:MGI:2387201]	protein_coding;retained_intron	NA	5.26075	22.3078	0.235826	-2.08421	7.13693e-19	8.50626e-18	down	yes
ENSMUSG00000040128	Pnrc1	108767	ENSMUST00000155616;ENSMUST00000049357;ENSMUST00000137589	GO:0003674(molecular_function);GO:0005634(nucleus);GO:0005634(nucleus)	NA	K18774	NA	proline-rich nuclear receptor coactivator 1 [Source:MGI Symbol;Acc:MGI:1917838]	processed_transcript;protein_coding	NA	32.0065	128.583	0.248917	-2.00626	1.11428e-18	1.31548e-17	down	yes
ENSMUSG00000051000	Fam160a1		ENSMUST00000094148;ENSMUST00000126445;ENSMUST00000118408	GO:0003674(molecular_function);GO:0005575(cellular_component);GO:0008150(biological_process);GO:0008150(biological_process)	NA	NA	NA	family with sequence similarity 160, member A1 [Source:MGI Symbol;Acc:MGI:2444746]	protein_coding;retained_intron	NA	0.342554	1.76384	0.194209	-2.36432	1.11986e-18	1.32082e-17	down	yes
ENSMUSG00000040204	Pclaf	68026	ENSMUST00000045802;ENSMUST00000130308;ENSMUST00000153841	GO:0003682(chromatin binding);GO:0005634(nucleus);GO:0005737(cytoplasm);GO:0005813(centrosome);GO:0006260(DNA replication);GO:0006281(DNA repair);GO:0006974(cellular response to DNA damage stimulus);GO:0007098(centrosome cycle);GO:0009411(response to UV);GO:0019985(translesion synthesis);GO:0048471(perinuclear region of cytoplasm);GO:0051726(regulation of cell cycle);GO:0051726(regulation of cell…	NA	NA	NA	PCNA clamp associated factor [Source:MGI Symbol;Acc:MGI:1915276]	protein_coding;retained_intron	R_MMU_5656169(Termination_of_translesion_DNA_synthesis);R_MMU_73893(DNA_Damage_Bypass);R_MMU_110313(Translesion_synthesis_by_Y_family_DNA_polymerases_bypasses_lesions_on_DNA_template);R_MMU_73894(DNA_Repair)	0.833035	3.78976	0.219812	-2.18566	1.19834e-18	1.40938e-17	down	yes
ENSMUSG00000071528	Atp5md	66477	ENSMUST00000235771;ENSMUST00000096014;ENSMUST00000237720;ENSMUST00000236170	GO:0003674(molecular_function);GO:0005739(mitochondrion);GO:0005743(mitochondrial inner membrane);GO:0005753(mitochondrial proton-transporting ATP synthase complex);GO:0008150(biological_process);GO:0016020(membrane);GO:0016021(integral component of membrane);GO:0031966(mitochondrial membrane);GO:0031966(mitochondrial membrane)	NA	K18194	NA	ATP synthase membrane subunit DAPIT [Source:MGI Symbol;Acc:MGI:1891435]	protein_coding;nonsense_mediated_decay	NA	1.16548	5.43585	0.214406	-2.22158	1.2007e-18	1.41082e-17	down	yes
ENSMUSG00000032023	Jhy	70989	ENSMUST00000034521;ENSMUST00000160120;ENSMUST00000162122	GO:0003674(molecular_function);GO:0005575(cellular_component);GO:0005576(extracellular region);GO:0007420(brain development);GO:0030030(cell projection organization);GO:0030154(cell differentiation);GO:0032053(ciliary basal body organization);GO:0035082(axoneme assembly);GO:0044458(motile cilium assembly);GO:0090175(regulation of establishment of planar polarity);GO:0090660(cerebrospinal fluid ci…	NA	NA	NA	junctional cadherin complex regulator [Source:MGI Symbol;Acc:MGI:1918239]	protein_coding;retained_intron	NA	4.32111	17.7747	0.243105	-2.04035	1.20698e-18	1.41687e-17	down	yes
ENSMUSG00000096632	Igkv9-124	243431	ENSMUST00000196768;ENSMUST00000103312	GO:0002377(immunoglobulin production);GO:0005615(extracellular space);GO:0006955(immune response);GO:0006955(immune response)	NA	NA	NA	immunoglobulin kappa chain variable 9-124 [Source:MGI Symbol;Acc:MGI:3646892]	IG_V_gene	R_MMU_2871809(FCERI_mediated_Ca+2_mobilization);R_MMU_977606(Regulation_of_Complement_cascade);R_MMU_5653656(Vesicle_mediated_transport);R_MMU_2029481(FCGR_activation);R_MMU_2029480(Fcgamma_receptor_(FCGR)_dependent_phagocytosis);R_MMU_983705(Signaling_by_the_B_Cell_Receptor_(BCR));R_MMU_109582(Hemostasis);R_MMU_173623(Classical_antibody_mediated_complement_activation);R_MMU_166663(Initial_trigge…	24.7603	104.635	0.236636	-2.07926	1.34299e-18	1.57356e-17	down	yes
ENSMUSG00000034640	Tiparp	99929	ENSMUST00000047906;ENSMUST00000154094	GO:0000987(cis-regulatory region sequence-specific DNA binding);GO:0001570(vasculogenesis);GO:0001822(kidney development);GO:0003950(NAD+ ADP-ribosyltransferase activity);GO:0005634(nucleus);GO:0006471(protein ADP-ribosylation);GO:0006807(nitrogen compound metabolic process);GO:0008209(androgen metabolic process);GO:0008210(estrogen metabolic process);GO:0008585(female gonad development);GO:00097…	NA	K15259	EC:2.4.2.30	TCDD-inducible poly(ADP-ribose) polymerase [Source:MGI Symbol;Acc:MGI:2159210]	protein_coding;processed_transcript	NA	7.20528	29.0033	0.24843	-2.00909	1.52524e-18	1.77874e-17	down	yes
ENSMUSG00000042406	Atf4	11911	ENSMUST00000109605;ENSMUST00000230434;ENSMUST00000229828	GO:0000122(negative regulation of transcription by RNA polymerase II);GO:0000976(transcription regulatory region sequence-specific DNA binding);GO:0000977(RNA polymerase II regulatory region sequence-specific DNA binding);GO:0000978(RNA polymerase II cis-regulatory region sequence-specific DNA binding);GO:0000981(DNA-binding transcription factor activity, RNA polymerase II-specific);GO:0001085(RN…	04010(MAPK signaling pathway);04022(cGMP-PKG signaling pathway);04137(Mitophagy - animal);04141(Protein processing in endoplasmic reticulum);04151(PI3K-Akt signaling pathway);04210(Apoptosis);04211(Longevity regulating pathway);04261(Adrenergic signaling in cardiomyocytes);04668(TNF signaling pathway);04720(Long-term potentiation);04722(Neurotrophin signaling pathway);04725(Cholinergic synapse);0…	K04374	NA	activating transcription factor 4 [Source:MGI Symbol;Acc:MGI:88096]	protein_coding;retained_intron	NA	42.7165	169.859	0.251482	-1.99147	1.73796e-18	2.01925e-17	down	yes
ENSMUSG00000076587	Igkv6-20	108024	ENSMUST00000103388	GO:0002377(immunoglobulin production);GO:0005615(extracellular space);GO:0006955(immune response)	NA	NA	NA	immunoglobulin kappa variable 6-20 [Source:MGI Symbol;Acc:MGI:1330836]	IG_V_gene	NA	19.7782	84.0451	0.235328	-2.08725	1.74414e-18	2.02265e-17	down	yes
ENSMUSG00000030688	Stard10	56018	ENSMUST00000032927;ENSMUST00000167888;ENSMUST00000174083;ENSMUST00000172630;ENSMUST00000163799;ENSMUST00000174140;ENSMUST00000210192	GO:0005737(cytoplasm);GO:0005829(cytosol);GO:0005902(microvillus);GO:0005929(cilium);GO:0006869(lipid transport);GO:0008289(lipid binding);GO:0016020(membrane);GO:0031514(motile cilium);GO:0032782(bile acid secretion);GO:0035360(positive regulation of peroxisome proliferator activated receptor signaling pathway);GO:0042995(cell projection);GO:0046581(intercellular canaliculus);GO:0046581(intercel…	NA	NA	NA	START domain containing 10 [Source:MGI Symbol;Acc:MGI:1860093]	protein_coding;retained_intron;nonsense_mediated_decay	R_MMU_556833(Metabolism_of_lipids);R_MMU_1430728(Metabolism);R_MMU_1483257(Phospholipid_metabolism);R_MMU_1483191(Synthesis_of_PC);R_MMU_1483206(Glycerophospholipid_biosynthesis)	2.94651	12.5759	0.234299	-2.09358	1.98889e-18	2.30005e-17	down	yes
ENSMUSG00000102973	E430014B02Rik	320908	ENSMUST00000194215	NA	NA	NA	NA	RIKEN cDNA E430014B02 gene [Source:MGI Symbol;Acc:MGI:2445017]	TEC	NA	0.37977	2.12361	0.178832	-2.48332	2.08217e-18	2.40347e-17	down	yes
ENSMUSG00000022205	Sub1	20024	ENSMUST00000022816;ENSMUST00000129533;ENSMUST00000134414	GO:0000978(RNA polymerase II cis-regulatory region sequence-specific DNA binding);GO:0003677(DNA binding);GO:0003678(DNA helicase activity);GO:0003690(double-stranded DNA binding);GO:0003697(single-stranded DNA binding);GO:0003713(transcription coactivator activity);GO:0005634(nucleus);GO:0005654(nucleoplasm);GO:0005667(transcription factor complex);GO:0005730(nucleolus);GO:0006355(regulation of …	NA	NA	NA	SUB1 homolog, transcriptional regulator [Source:MGI Symbol;Acc:MGI:104811]	protein_coding;retained_intron;processed_transcript	NA	10.6231	42.3842	0.250638	-1.99632	2.10488e-18	2.42744e-17	down	yes
ENSMUSG00000094872	Igkv9-120	434025	ENSMUST00000103316	NA	NA	NA	NA	immunoglobulin kappa chain variable 9-120 [Source:MGI Symbol;Acc:MGI:3647784]	IG_V_gene	R_MMU_2871809(FCERI_mediated_Ca+2_mobilization);R_MMU_977606(Regulation_of_Complement_cascade);R_MMU_5653656(Vesicle_mediated_transport);R_MMU_2029481(FCGR_activation);R_MMU_2029480(Fcgamma_receptor_(FCGR)_dependent_phagocytosis);R_MMU_983705(Signaling_by_the_B_Cell_Receptor_(BCR));R_MMU_109582(Hemostasis);R_MMU_173623(Classical_antibody_mediated_complement_activation);R_MMU_166663(Initial_trigge…	77.3032	309.777	0.249545	-2.00263	2.24813e-18	2.59023e-17	down	yes
ENSMUSG00000062006	Rpl34	68436	ENSMUST00000199911;ENSMUST00000200517;ENSMUST00000079085;ENSMUST00000133802;ENSMUST00000062601;ENSMUST00000196202;ENSMUST00000199001;ENSMUST00000135691	GO:0003735(structural constituent of ribosome);GO:0005737(cytoplasm);GO:0005739(mitochondrion);GO:0005783(endoplasmic reticulum);GO:0005829(cytosol);GO:0005840(ribosome);GO:0006412(translation);GO:0022625(cytosolic large ribosomal subunit);GO:0022625(cytosolic large ribosomal subunit)	03010(Ribosome);03010(Ribosome)	K02915	NA	ribosomal protein L34 [Source:MGI Symbol;Acc:MGI:1915686]	retained_intron;protein_coding	R_MMU_975957(Nonsense_Mediated_Decay_(NMD)_enhanced_by_the_Exon_Junction_Complex_(EJC));R_MMU_1799339(SRP_dependent_cotranslational_protein_targeting_to_membrane);R_MMU_975956(Nonsense_Mediated_Decay_(NMD)_independent_of_the_Exon_Junction_Complex_(EJC));R_MMU_72766(Translation);R_MMU_72689(Formation_of_a_pool_of_free_40S_subunits);R_MMU_72737(Cap_dependent_Translation_Initiation);R_MMU_392499(Met…	19.359	76.6677	0.252505	-1.98562	2.93094e-18	3.35831e-17	down	yes
ENSMUSG00000022462	Slc38a2	67760	ENSMUST00000229141;ENSMUST00000023099	GO:0003333(amino acid transmembrane transport);GO:0005295(neutral amino acid:sodium symporter activity);GO:0005737(cytoplasm);GO:0005886(plasma membrane);GO:0005887(integral component of plasma membrane);GO:0005903(brush border);GO:0006811(ion transport);GO:0006814(sodium ion transport);GO:0006865(amino acid transport);GO:0006868(glutamine transport);GO:0007565(female pregnancy);GO:0010628(positi…	04724(Glutamatergic synapse);04727(GABAergic synapse);04974(Protein digestion and absorption);04974(Protein digestion and absorption)	K14207	NA	solute carrier family 38, member 2 [Source:MGI Symbol;Acc:MGI:1915010]	retained_intron;protein_coding	R_MMU_112315(Transmission_across_Chemical_Synapses);R_MMU_210500(Glutamate_Neurotransmitter_Release_Cycle);R_MMU_425393(Transport_of_inorganic_cations/anions_and_amino_acids/oligopeptides);R_MMU_112310(Neurotransmitter_release_cycle);R_MMU_425407(SLC_mediated_transmembrane_transport);R_MMU_382551(Transport_of_small_molecules);R_MMU_352230(Amino_acid_transport_across_the_plasma_membrane);R_MMU_112…	13.2328	51.8286	0.255319	-1.96963	3.95363e-18	4.51766e-17	down	yes
ENSMUSG00000101698	Gm29562		ENSMUST00000190113	NA	NA	NA	NA	predicted gene 29562 [Source:MGI Symbol;Acc:MGI:5580268]	lincRNA	NA	1.5682	8.28764	0.189221	-2.40185	4.15617e-18	4.74474e-17	down	yes
ENSMUSG00000026347	Tmem163	72160	ENSMUST00000185560;ENSMUST00000160111;ENSMUST00000027585	GO:0005515(protein binding);GO:0005768(endosome);GO:0005886(plasma membrane);GO:0008150(biological_process);GO:0008270(zinc ion binding);GO:0016020(membrane);GO:0016021(integral component of membrane);GO:0030054(cell junction);GO:0030285(integral component of synaptic vesicle membrane);GO:0030672(synaptic vesicle membrane);GO:0031410(cytoplasmic vesicle);GO:0031901(early endosome membrane);GO:004…	NA	NA	NA	transmembrane protein 163 [Source:MGI Symbol;Acc:MGI:1919410]	protein_coding;retained_intron;nonsense_mediated_decay	NA	0.985007	4.3057	0.228768	-2.12804	6.00842e-18	6.775e-17	down	yes
ENSMUSG00000027863	Cd2	12481	ENSMUST00000029456;ENSMUST00000152321;ENSMUST00000156103	GO:0005102(signaling receptor binding);GO:0005515(protein binding);GO:0005576(extracellular region);GO:0005886(plasma membrane);GO:0005911(cell-cell junction);GO:0007155(cell adhesion);GO:0009897(external side of plasma membrane);GO:0009898(cytoplasmic side of plasma membrane);GO:0009986(cell surface);GO:0016020(membrane);GO:0016021(integral component of membrane);GO:0019901(protein kinase bindin…	04514(Cell adhesion molecules (CAMs));04640(Hematopoietic cell lineage);04640(Hematopoietic cell lineage)	K06449	NA	CD2 antigen [Source:MGI Symbol;Acc:MGI:88320]	protein_coding;retained_intron	NA	23.6335	92.4796	0.255553	-1.9683	6.38221e-18	7.18719e-17	down	yes
ENSMUSG00000033450	Tagap	72536	ENSMUST00000036370;ENSMUST00000226153	GO:0005085(guanyl-nucleotide exchange factor activity);GO:0005096(GTPase activator activity);GO:0007165(signal transduction);GO:0043547(positive regulation of GTPase activity);GO:0051607(defense response to virus);GO:0051607(defense response to virus)	NA	K20654	NA	T cell activation Rho GTPase activating protein [Source:MGI Symbol;Acc:MGI:3615484]	protein_coding;processed_transcript	R_MMU_8980692(RHOA_GTPase_cycle);R_MMU_9012999(RHO_GTPase_cycle);R_MMU_9716542(Signaling_by_Rho_GTPases,_Miro_GTPases_and_RHOBTB3);R_MMU_9013148(CDC42_GTPase_cycle);R_MMU_194315(Signaling_by_Rho_GTPases);R_MMU_162582(Signal_Transduction);R_MMU_9013149(RAC1_GTPase_cycle)	9.12831	35.867	0.254504	-1.97424	6.75439e-18	7.59945e-17	down	yes
ENSMUSG00000036181	H1f2	50708	ENSMUST00000040914	GO:0000122(negative regulation of transcription by RNA polymerase II);GO:0000786(nucleosome);GO:0000790(nuclear chromatin);GO:0003677(DNA binding);GO:0003690(double-stranded DNA binding);GO:0005515(protein binding);GO:0005634(nucleus);GO:0005694(chromosome);GO:0005719(nuclear euchromatin);GO:0006334(nucleosome assembly);GO:0006355(regulation of transcription, DNA-templated);GO:0006357(regulation …	NA	K11275	NA	H1.2 linker histone, cluster member [Source:MGI Symbol;Acc:MGI:1931526]	protein_coding	R_MMU_5357801(Programmed_Cell_Death);R_MMU_2559583(Cellular_Senescence);R_MMU_2262752(Cellular_responses_to_stress);R_MMU_75153(Apoptotic_execution_phase);R_MMU_8953897(Cellular_responses_to_external_stimuli);R_MMU_2559584(Formation_of_Senescence_Associated_Heterochromatin_Foci_(SAHF));R_MMU_109581(Apoptosis);R_MMU_2559586(DNA_Damage/Telomere_Stress_Induced_Senescence);R_MMU_140342(Apoptosis_indu…	37.6033	145.677	0.258128	-1.95384	9.15537e-18	1.02361e-16	down	yes
ENSMUSG00000008348	Ubc	22190	ENSMUST00000136312;ENSMUST00000108707;ENSMUST00000156249	GO:0002020(protease binding);GO:0005515(protein binding);GO:0005634(nucleus);GO:0005654(nucleoplasm);GO:0005737(cytoplasm);GO:0005829(cytosol);GO:0016567(protein ubiquitination);GO:0019941(modification-dependent protein catabolic process);GO:0031386(protein tag);GO:0031625(ubiquitin protein ligase binding);GO:0043209(myelin sheath);GO:0043209(myelin sheath)	03320(PPAR signaling pathway);03320(PPAR signaling pathway)	K08770	NA	ubiquitin C [Source:MGI Symbol;Acc:MGI:98889]	protein_coding	R_MMU_5668541(TNFR2_non_canonical_NF_kB_pathway);R_MMU_5654727(Negative_regulation_of_FGFR2_signaling);R_MMU_204998(Cell_death_signalling_via_NRAGE,_NRIF_and_NADE);R_MMU_5675482(Regulation_of_necroptotic_cell_death);R_MMU_5654743(Signaling_by_FGFR4);R_MMU_68949(Orc1_removal_from_chromatin);R_MMU_9010553(Regulation_of_expression_of_SLITs_and_ROBOs);R_MMU_9033241(Peroxisomal_protein_import);R_MMU_1…	242.29	931.848	0.26001	-1.94336	9.19726e-18	1.02737e-16	down	yes
ENSMUSG00000003038	Hmgn2	15331	ENSMUST00000145025;ENSMUST00000136327;ENSMUST00000102553;ENSMUST00000130809;ENSMUST00000136859;ENSMUST00000100472;ENSMUST00000102552;ENSMUST00000153622;ENSMUST00000137456	GO:0000122(negative regulation of transcription by RNA polymerase II);GO:0000785(chromatin);GO:0003677(DNA binding);GO:0005634(nucleus);GO:0005737(cytoplasm);GO:0006357(regulation of transcription by RNA polymerase II);GO:0031492(nucleosomal DNA binding);GO:0040034(regulation of development, heterochronic);GO:0040034(regulation of development, heterochronic)	NA	K11300	NA	high mobility group nucleosomal binding domain 2 [Source:MGI Symbol;Acc:MGI:96136]	retained_intron;protein_coding;processed_transcript	NA	5.69912	22.3357	0.255157	-1.97054	1.3351e-17	1.4781e-16	down	yes
ENSMUSG00000038375	Trp53inp2	68728	ENSMUST00000043237;ENSMUST00000173406;ENSMUST00000174685;ENSMUST00000151466;ENSMUST00000134218	GO:0000045(autophagosome assembly);GO:0001649(osteoblast differentiation);GO:0001894(tissue homeostasis);GO:0005634(nucleus);GO:0005737(cytoplasm);GO:0005776(autophagosome);GO:0005829(cytosol);GO:0006511(ubiquitin-dependent protein catabolic process);GO:0006914(autophagy);GO:0010508(positive regulation of autophagy);GO:0016236(macroautophagy);GO:0016605(PML body);GO:0031410(cytoplasmic vesicle);G…	04140(Autophagy - animal);04140(Autophagy - animal)	K21247	NA	transformation related protein 53 inducible nuclear protein 2 [Source:MGI Symbol;Acc:MGI:1915978]	protein_coding;retained_intron	NA	5.67254	21.852	0.259589	-1.9457	1.96201e-17	2.15873e-16	down	yes
ENSMUSG00000097275	Gm26648		ENSMUST00000181925	NA	NA	NA	NA	predicted gene, 26648 [Source:MGI Symbol;Acc:MGI:5477142]	antisense	NA	0.640548	2.77701	0.230661	-2.11615	1.99354e-17	2.19148e-16	down	yes
ENSMUSG00000078695	Cisd3	217149	ENSMUST00000107583;ENSMUST00000107585	GO:0005739(mitochondrion);GO:0043231(intracellular membrane-bounded organelle);GO:0046872(metal ion binding);GO:0051536(iron-sulfur cluster binding);GO:0051537(2 iron, 2 sulfur cluster binding);GO:0106034(protein maturation by [2Fe-2S] cluster transfer);GO:0106034(protein maturation by [2Fe-2S] cluster transfer)	NA	NA	NA	CDGSH iron sulfur domain 3 [Source:MGI Symbol;Acc:MGI:101788]	protein_coding	NA	2.37148	11.2426	0.210936	-2.24512	2.82203e-17	3.08861e-16	down	yes
ENSMUSG00000056145	AI504432	229694	ENSMUST00000070085	NA	NA	NA	NA	expressed sequence AI504432 [Source:MGI Symbol;Acc:MGI:2139742]	lincRNA	NA	5.67107	21.6636	0.261779	-1.93358	2.89399e-17	3.16459e-16	down	yes
ENSMUSG00000090141	Gm614	245536	ENSMUST00000101358;ENSMUST00000125656	GO:0003674(molecular_function);GO:0005575(cellular_component);GO:0008150(biological_process);GO:0008150(biological_process)	NA	NA	NA	predicted gene 614 [Source:MGI Symbol;Acc:MGI:2685460]	protein_coding;processed_transcript	NA	5.29452	22.4266	0.236082	-2.08264	3.51044e-17	3.82525e-16	down	yes
ENSMUSG00000029093	Sorcs2	81840	ENSMUST00000037370;ENSMUST00000137040;ENSMUST00000141508;ENSMUST00000070720	GO:0005515(protein binding);GO:0005768(endosome);GO:0005886(plasma membrane);GO:0005887(integral component of plasma membrane);GO:0006886(intracellular protein transport);GO:0014069(postsynaptic density);GO:0016020(membrane);GO:0016021(integral component of membrane);GO:0030054(cell junction);GO:0030425(dendrite);GO:0030659(cytoplasmic vesicle membrane);GO:0031410(cytoplasmic vesicle);GO:0031901(…	NA	NA	NA	sortilin-related VPS10 domain containing receptor 2 [Source:MGI Symbol;Acc:MGI:1932289]	protein_coding;retained_intron;processed_transcript	NA	0.178749	0.886726	0.201583	-2.31055	3.68927e-17	4.00609e-16	down	yes
ENSMUSG00000082475	Gm7206	101056029	ENSMUST00000117730	NA	NA	NA	NA	predicted pseudogene 7206 [Source:MGI Symbol;Acc:MGI:3646634]	processed_pseudogene	NA	2.02249	11.1147	0.181966	-2.45826	4.29629e-17	4.64096e-16	down	yes
ENSMUSG00000036273	Lrrk2	66725	ENSMUST00000060642;ENSMUST00000137657;ENSMUST00000140734;ENSMUST00000156900;ENSMUST00000172797;ENSMUST00000133743	GO:0000139(Golgi membrane);GO:0000149(SNARE binding);GO:0000165(MAPK cascade);GO:0000166(nucleotide binding);GO:0000186(activation of MAPKK activity);GO:0000187(activation of MAPK activity);GO:0000287(magnesium ion binding);GO:0001933(negative regulation of protein phosphorylation);GO:0001934(positive regulation of protein phosphorylation);GO:0003779(actin binding);GO:0003924(GTPase activity);GO:…	05012(Parkinson disease);05012(Parkinson disease)	NA	NA	leucine-rich repeat kinase 2 [Source:MGI Symbol;Acc:MGI:1913975]	protein_coding;retained_intron;processed_transcript	R_MMU_8857538(PTK6_promotes_HIF1A_stabilization);R_MMU_9006927(Signaling_by_Non_Receptor_Tyrosine_Kinases);R_MMU_8848021(Signaling_by_PTK6);R_MMU_162582(Signal_Transduction)	10.8616	40.7235	0.266716	-1.90662	4.48587e-17	4.83736e-16	down	yes
ENSMUSG00000022416	Cacna1i	239556	ENSMUST00000160424;ENSMUST00000162155;ENSMUST00000161863;ENSMUST00000162913;ENSMUST00000160175;ENSMUST00000162025	GO:0001518(voltage-gated sodium channel complex);GO:0005216(ion channel activity);GO:0005244(voltage-gated ion channel activity);GO:0005245(voltage-gated calcium channel activity);GO:0005248(voltage-gated sodium channel activity);GO:0005261(cation channel activity);GO:0005262(calcium channel activity);GO:0005886(plasma membrane);GO:0005891(voltage-gated calcium channel complex);GO:0006811(ion tra…	04010(MAPK signaling pathway);04020(Calcium signaling pathway);04713(Circadian entrainment);04925(Aldosterone synthesis and secretion);04927(Cortisol synthesis and secretion);04934(Cushing syndrome);04934(Cushing syndrome)	K04856	NA	calcium channel, voltage-dependent, alpha 1I subunit [Source:MGI Symbol;Acc:MGI:2178051]	protein_coding;nonsense_mediated_decay;processed_transcript	NA	4.75619	17.9226	0.265374	-1.9139	4.85754e-17	5.22008e-16	down	yes
ENSMUSG00000049044	Rapgef4	56508	ENSMUST00000153887;ENSMUST00000151236;ENSMUST00000090826;ENSMUST00000028525;ENSMUST00000150234;ENSMUST00000124004;ENSMUST00000146970;ENSMUST00000156031	GO:0000166(nucleotide binding);GO:0001750(photoreceptor outer segment);GO:0001917(photoreceptor inner segment);GO:0005085(guanyl-nucleotide exchange factor activity);GO:0005088(Ras guanyl-nucleotide exchange factor activity);GO:0005515(protein binding);GO:0005737(cytoplasm);GO:0005829(cytosol);GO:0005886(plasma membrane);GO:0005903(brush border);GO:0005929(cilium);GO:0006887(exocytosis);GO:000716…	04015(Rap1 signaling pathway);04024(cAMP signaling pathway);04072(Phospholipase D signaling pathway);04261(Adrenergic signaling in cardiomyocytes);04670(Leukocyte transendothelial migration);04911(Insulin secretion);04911(Insulin secretion)	K04351	NA	Rap guanine nucleotide exchange factor (GEF) 4 [Source:MGI Symbol;Acc:MGI:1917723]	processed_transcript;protein_coding	R_MMU_163685(Integration_of_energy_metabolism);R_MMU_76009(Platelet_Aggregation_(Plug_Formation));R_MMU_381676(Glucagon_like_Peptide_1_(GLP1)_regulates_insulin_secretion);R_MMU_354192(Integrin_signaling);R_MMU_109582(Hemostasis);R_MMU_1430728(Metabolism);R_MMU_76002(Platelet_activation,_signaling_and_aggregation);R_MMU_168256(Immune_System);R_MMU_392517(Rap1_signalling);R_MMU_162582(Signal_Transd…	6.65445	25.0141	0.266028	-1.91035	5.74775e-17	6.15548e-16	down	yes
ENSMUSG00000028545	Bend5	67621	ENSMUST00000129760;ENSMUST00000030274;ENSMUST00000139876;ENSMUST00000138394;ENSMUST00000123667;ENSMUST00000130523	GO:0003674(molecular_function);GO:0003677(DNA binding);GO:0005794(Golgi apparatus);GO:0045892(negative regulation of transcription, DNA-templated);GO:0045892(negative regulation of transcription, DNA-templated)	NA	NA	NA	BEN domain containing 5 [Source:MGI Symbol;Acc:MGI:1914871]	processed_transcript;protein_coding	NA	5.68008	22.0474	0.25763	-1.95663	6.15078e-17	6.57579e-16	down	yes
ENSMUSG00000117736	Gm50386		ENSMUST00000236204	NA	NA	NA	NA	predicted gene, 50386 [Source:MGI Symbol;Acc:MGI:6303287]	lincRNA	NA	1.95696	9.00569	0.217302	-2.20222	6.57941e-17	7.02199e-16	down	yes
ENSMUSG00000056749	Nfil3	18030	ENSMUST00000071065	GO:0000122(negative regulation of transcription by RNA polymerase II);GO:0000977(RNA polymerase II regulatory region sequence-specific DNA binding);GO:0000978(RNA polymerase II cis-regulatory region sequence-specific DNA binding);GO:0001227(DNA-binding transcription repressor activity, RNA polymerase II-specific);GO:0003677(DNA binding);GO:0003700(DNA-binding transcription factor activity);GO:000…	NA	K09059	NA	nuclear factor, interleukin 3, regulated [Source:MGI Symbol;Acc:MGI:109495]	protein_coding	NA	1.05122	4.83534	0.217402	-2.20156	7.3817e-17	7.85804e-16	down	yes
ENSMUSG00000068396	Rpl34-ps1	619547	ENSMUST00000121998	NA	03010(Ribosome)	K02915	NA	ribosomal protein L34, pseudogene 1 [Source:MGI Symbol;Acc:MGI:3704270]	processed_pseudogene	NA	31.5136	122.245	0.25779	-1.95573	7.59667e-17	8.07997e-16	down	yes
ENSMUSG00000037754	Ppp1r16b	228852	ENSMUST00000045503;ENSMUST00000103116;ENSMUST00000129902;ENSMUST00000052927	GO:0001938(positive regulation of endothelial cell proliferation);GO:0005515(protein binding);GO:0005634(nucleus);GO:0005886(plasma membrane);GO:0008157(protein phosphatase 1 binding);GO:0014066(regulation of phosphatidylinositol 3-kinase signaling);GO:0016020(membrane);GO:0016607(nuclear speck);GO:0017020(myosin phosphatase regulator activity);GO:0019888(protein phosphatase regulator activity);G…	NA	K17459	NA	protein phosphatase 1, regulatory subunit 16B [Source:MGI Symbol;Acc:MGI:2151841]	protein_coding;retained_intron	NA	8.79178	32.516	0.270383	-1.88692	1.09403e-16	1.15771e-15	down	yes
ENSMUSG00000050556	Kcnb1	16500	ENSMUST00000207917;ENSMUST00000059826;ENSMUST00000148226;ENSMUST00000144351	GO:0000149(SNARE binding);GO:0001508(action potential);GO:0005216(ion channel activity);GO:0005244(voltage-gated ion channel activity);GO:0005249(voltage-gated potassium channel activity);GO:0005251(delayed rectifier potassium channel activity);GO:0005267(potassium channel activity);GO:0005515(protein binding);GO:0005783(endoplasmic reticulum);GO:0005886(plasma membrane);GO:0006811(ion transport)…	NA	K04885	NA	potassium voltage gated channel, Shab-related subfamily, member 1 [Source:MGI Symbol;Acc:MGI:96666]	protein_coding;processed_transcript	R_MMU_163685(Integration_of_energy_metabolism);R_MMU_381676(Glucagon_like_Peptide_1_(GLP1)_regulates_insulin_secretion);R_MMU_1430728(Metabolism);R_MMU_112316(Neuronal_System);R_MMU_422356(Regulation_of_insulin_secretion);R_MMU_1296072(Voltage_gated_Potassium_channels);R_MMU_1296071(Potassium_Channels)	0.419436	1.71345	0.24479	-2.03038	1.11224e-16	1.17597e-15	down	yes
ENSMUSG00000117621	Hspe1-rs1	628438	ENSMUST00000234633	GO:0005739(mitochondrion);GO:0005759(mitochondrial matrix);GO:0006457(protein folding);GO:0007165(signal transduction);GO:0007565(female pregnancy);GO:0008083(growth factor activity);GO:0046872(metal ion binding);GO:0051082(unfolded protein binding);GO:0051085(chaperone cofactor-dependent protein refolding);GO:0051087(chaperone binding)	NA	NA	NA	heat shock protein 1 (chaperonin 10), related sequence 1 [Source:MGI Symbol;Acc:MGI:1935159]	protein_coding	R_MMU_9012999(RHO_GTPase_cycle);R_MMU_9716542(Signaling_by_Rho_GTPases,_Miro_GTPases_and_RHOBTB3);R_MMU_194315(Signaling_by_Rho_GTPases);R_MMU_162582(Signal_Transduction);R_MMU_9013408(RHOG_GTPase_cycle)	3.37445	16.0243	0.210583	-2.24754	1.13453e-16	1.19751e-15	down	yes
ENSMUSG00000020423	Btg2	12227	ENSMUST00000020692	GO:0000122(negative regulation of transcription by RNA polymerase II);GO:0001227(DNA-binding transcription repressor activity, RNA polymerase II-specific);GO:0005515(protein binding);GO:0005634(nucleus);GO:0005737(cytoplasm);GO:0006479(protein methylation);GO:0006974(cellular response to DNA damage stimulus);GO:0008285(negative regulation of cell population proliferation);GO:0008306(associative l…	03018(RNA degradation)	K14443	NA	BTG anti-proliferation factor 2 [Source:MGI Symbol;Acc:MGI:108384]	protein_coding	R_MMU_73857(RNA_Polymerase_II_Transcription);R_MMU_212436(Generic_Transcription_Pathway);R_MMU_3700989(Transcriptional_Regulation_by_TP53);R_MMU_6791312(TP53_Regulates_Transcription_of_Cell_Cycle_Genes);R_MMU_6804115(TP53_regulates_transcription_of_additional_cell_cycle_genes_whose_exact_role_in_the_p53_pathway_remain_uncertain);R_MMU_74160(Gene_expression_(Transcription))	35.3016	129.665	0.272252	-1.87699	1.46044e-16	1.5376e-15	down	yes
ENSMUSG00000113555	Gm10095	100042650	ENSMUST00000222765	NA	NA	NA	NA	predicted gene 10095 [Source:MGI Symbol;Acc:MGI:3642130]	processed_pseudogene	NA	2.95915	14.5313	0.20364	-2.29591	1.51866e-16	1.59619e-15	down	yes
ENSMUSG00000096715	Igkv3-4	626347	ENSMUST00000103401	GO:0002377(immunoglobulin production);GO:0005615(extracellular space);GO:0006955(immune response)	NA	NA	NA	immunoglobulin kappa variable 3-4 [Source:MGI Symbol;Acc:MGI:1330855]	IG_V_gene	NA	33.271	126.522	0.262966	-1.92705	1.775e-16	1.86248e-15	down	yes
ENSMUSG00000029657	Hsph1	15505	ENSMUST00000201431;ENSMUST00000074846;ENSMUST00000202361;ENSMUST00000201877;ENSMUST00000201666;ENSMUST00000201452;ENSMUST00000202137;ENSMUST00000201559	GO:0000166(nucleotide binding);GO:0000774(adenyl-nucleotide exchange factor activity);GO:0005515(protein binding);GO:0005524(ATP binding);GO:0005576(extracellular region);GO:0005634(nucleus);GO:0005654(nucleoplasm);GO:0005737(cytoplasm);GO:0005829(cytosol);GO:0005874(microtubule);GO:0006986(response to unfolded protein);GO:0032991(protein-containing complex);GO:0043014(alpha-tubulin binding);GO:0…	04141(Protein processing in endoplasmic reticulum);04141(Protein processing in endoplasmic reticulum)	K09485	NA	heat shock 105kDa/110kDa protein 1 [Source:MGI Symbol;Acc:MGI:105053]	retained_intron;protein_coding;processed_transcript	R_MMU_3371453(Regulation_of_HSF1_mediated_heat_shock_response);R_MMU_2262752(Cellular_responses_to_stress);R_MMU_8953897(Cellular_responses_to_external_stimuli);R_MMU_3371556(Cellular_response_to_heat_stress)	9.81905	36.0123	0.272658	-1.87483	1.79909e-16	1.88617e-15	down	yes
ENSMUSG00000103697	Gm38020		ENSMUST00000193066	NA	NA	NA	NA	predicted gene, 38020 [Source:MGI Symbol;Acc:MGI:5611248]	TEC	NA	0.244566	1.25578	0.194753	-2.36028	1.91868e-16	2.00986e-15	down	yes
ENSMUSG00000070729	Gm12966	622469	ENSMUST00000118024	NA	NA	NA	NA	predicted gene 12966 [Source:MGI Symbol;Acc:MGI:3652043]	processed_pseudogene	NA	10.2885	39.8188	0.258384	-1.95241	1.92829e-16	2.01822e-15	down	yes
ENSMUSG00000116165	Pdxp	57028	ENSMUST00000089378	GO:0000287(magnesium ion binding);GO:0004647(phosphoserine phosphatase activity);GO:0004721(phosphoprotein phosphatase activity);GO:0005515(protein binding);GO:0005737(cytoplasm);GO:0005829(cytosol);GO:0005856(cytoskeleton);GO:0005886(plasma membrane);GO:0005911(cell-cell junction);GO:0006114(glycerol biosynthetic process);GO:0006470(protein dephosphorylation);GO:0006650(glycerophospholipid metab…	00750(Vitamin B6 metabolism)	K07758	EC:3.1.3.74	pyridoxal (pyridoxine, vitamin B6) phosphatase [Source:MGI Symbol;Acc:MGI:1919282]	protein_coding	NA	0.854989	3.99425	0.214055	-2.22395	2.6722e-16	2.78047e-15	down	yes
ENSMUSG00000082926	Gm8172	666577	ENSMUST00000120762	NA	NA	NA	NA	predicted pseudogene 8172 [Source:MGI Symbol;Acc:MGI:3644930]	processed_pseudogene	NA	1.9949	9.56819	0.208492	-2.26193	2.92809e-16	3.04165e-15	down	yes
ENSMUSG00000008683	Rps15a	267019	ENSMUST00000131374;ENSMUST00000172457;ENSMUST00000106590;ENSMUST00000131840;ENSMUST00000106588;ENSMUST00000134270	GO:0003735(structural constituent of ribosome);GO:0005737(cytoplasm);GO:0005739(mitochondrion);GO:0005840(ribosome);GO:0006412(translation);GO:0008284(positive regulation of cell population proliferation);GO:0009615(response to virus);GO:0022627(cytosolic small ribosomal subunit);GO:0045787(positive regulation of cell cycle);GO:0045787(positive regulation of cell cycle)	03010(Ribosome);03010(Ribosome)	K02957	NA	ribosomal protein S15A [Source:MGI Symbol;Acc:MGI:2389091]	protein_coding;retained_intron	R_MMU_975957(Nonsense_Mediated_Decay_(NMD)_enhanced_by_the_Exon_Junction_Complex_(EJC));R_MMU_1799339(SRP_dependent_cotranslational_protein_targeting_to_membrane);R_MMU_975956(Nonsense_Mediated_Decay_(NMD)_independent_of_the_Exon_Junction_Complex_(EJC));R_MMU_72766(Translation);R_MMU_72689(Formation_of_a_pool_of_free_40S_subunits);R_MMU_72737(Cap_dependent_Translation_Initiation);R_MMU_392499(Met…	21.0253	76.1457	0.27612	-1.85663	2.96765e-16	3.07769e-15	down	yes
ENSMUSG00000022092	Ppp3cc	19057	ENSMUST00000228265;ENSMUST00000078434;ENSMUST00000228911	GO:0004721(phosphoprotein phosphatase activity);GO:0005515(protein binding);GO:0005516(calmodulin binding);GO:0005737(cytoplasm);GO:0005955(calcineurin complex);GO:0006470(protein dephosphorylation);GO:0007420(brain development);GO:0016787(hydrolase activity);GO:0033173(calcineurin-NFAT signaling cascade);GO:0033192(calmodulin-dependent protein phosphatase activity);GO:0046872(metal ion binding);…	04010(MAPK signaling pathway);04020(Calcium signaling pathway);04022(cGMP-PKG signaling pathway);04114(Oocyte meiosis);04218(Cellular senescence);04310(Wnt signaling pathway);04360(Axon guidance);04370(VEGF signaling pathway);04380(Osteoclast differentiation);04625(C-type lectin receptor signaling pathway);04650(Natural killer cell mediated cytotoxicity);04658(Th1 and Th2 cell differentiation);04…	K04348	EC:3.1.3.16	protein phosphatase 3, catalytic subunit, gamma isoform [Source:MGI Symbol;Acc:MGI:107162]	processed_transcript;protein_coding	R_MMU_5357801(Programmed_Cell_Death);R_MMU_114452(Activation_of_BH3_only_proteins);R_MMU_111447(Activation_of_BAD_and_translocation_to_mitochondria);R_MMU_109606(Intrinsic_Pathway_for_Apoptosis);R_MMU_109581(Apoptosis)	10.9866	40.2021	0.273285	-1.87152	3.02001e-16	3.1293e-15	down	yes
ENSMUSG00000050299	Gm9843	100039316	ENSMUST00000052867	NA	NA	NA	NA	predicted gene 9843 [Source:MGI Symbol;Acc:MGI:3708621]	processed_pseudogene	NA	6.70187	28.7441	0.233156	-2.10063	3.02268e-16	3.12947e-15	down	yes
ENSMUSG00000040451	Sgms1	208449	ENSMUST00000124012;ENSMUST00000151289;ENSMUST00000149107;ENSMUST00000126332;ENSMUST00000142618;ENSMUST00000099514;ENSMUST00000141252;ENSMUST00000134415;ENSMUST00000151822;ENSMUST00000149934;ENSMUST00000124483;ENSMUST00000141655;ENSMUST00000236410	GO:0000138(Golgi trans cisterna);GO:0000139(Golgi membrane);GO:0002950(ceramide phosphoethanolamine synthase activity);GO:0005515(protein binding);GO:0005634(nucleus);GO:0005783(endoplasmic reticulum);GO:0005794(Golgi apparatus);GO:0005886(plasma membrane);GO:0005887(integral component of plasma membrane);GO:0006629(lipid metabolic process);GO:0006665(sphingolipid metabolic process);GO:0006686(sp…	00600(Sphingolipid metabolism);04071(Sphingolipid signaling pathway);04071(Sphingolipid signaling pathway)	K04714	EC:2.7.8.27	sphingomyelin synthase 1 [Source:MGI Symbol;Acc:MGI:2444110]	retained_intron;protein_coding;processed_transcript;nonsense_mediated_decay	R_MMU_556833(Metabolism_of_lipids);R_MMU_1430728(Metabolism);R_MMU_1660661(Sphingolipid_de_novo_biosynthesis);R_MMU_428157(Sphingolipid_metabolism)	2.94641	10.7819	0.273273	-1.87159	3.173e-16	3.28237e-15	down	yes
ENSMUSG00000073628	Gm10552	100503502	ENSMUST00000113396;ENSMUST00000161763	NA	NA	NA	NA	predicted gene 10552 [Source:MGI Symbol;Acc:MGI:3642083]	antisense	NA	5.2866	20.8477	0.253582	-1.97948	3.20307e-16	3.31072e-15	down	yes
ENSMUSG00000089542	Gm25835	115487914	ENSMUST00000158917	NA	NA	NA	NA	predicted gene, 25835 [Source:MGI Symbol;Acc:MGI:5455612]	snoRNA	NA	6.75078	36.1054	0.186974	-2.41909	3.78629e-16	3.90383e-15	down	yes
ENSMUSG00000105655	Gm42659		ENSMUST00000196955	NA	NA	NA	NA	predicted gene 42659 [Source:MGI Symbol;Acc:MGI:5662796]	sense_intronic	NA	0.819344	3.93253	0.20835	-2.26292	3.94342e-16	4.05911e-15	down	yes
ENSMUSG00000036478	Btg1	12226	ENSMUST00000038377;ENSMUST00000218953	GO:0005515(protein binding);GO:0005634(nucleus);GO:0005737(cytoplasm);GO:0006479(protein methylation);GO:0006979(response to oxidative stress);GO:0007283(spermatogenesis);GO:0008285(negative regulation of cell population proliferation);GO:0019899(enzyme binding);GO:0043085(positive regulation of catalytic activity);GO:0043434(response to peptide hormone);GO:0045603(positive regulation of endothel…	03018(RNA degradation);03018(RNA degradation)	K14443	NA	BTG anti-proliferation factor 1 [Source:MGI Symbol;Acc:MGI:88215]	protein_coding	NA	64.7426	232.498	0.278465	-1.84443	4.14342e-16	4.25093e-15	down	yes
ENSMUSG00000000903	Vpreb3	22364	ENSMUST00000000926;ENSMUST00000121151	GO:0002377(immunoglobulin production);GO:0003674(molecular_function);GO:0005615(extracellular space);GO:0005783(endoplasmic reticulum);GO:0006955(immune response);GO:0051025(negative regulation of immunoglobulin secretion);GO:0051025(negative regulation of immunoglobulin secretion)	NA	NA	NA	pre-B lymphocyte gene 3 [Source:MGI Symbol;Acc:MGI:98938]	protein_coding	R_MMU_109582(Hemostasis);R_MMU_202733(Cell_surface_interactions_at_the_vascular_wall)	6.1708	24.3126	0.253811	-1.97817	4.2589e-16	4.36222e-15	down	yes
ENSMUSG00000016559	H3f3b	15081	ENSMUST00000106454;ENSMUST00000139378;ENSMUST00000139623;ENSMUST00000016703	GO:0000228(nuclear chromosome);GO:0000784(nuclear chromosome, telomeric region);GO:0000786(nucleosome);GO:0000788(nuclear nucleosome);GO:0000978(RNA polymerase II cis-regulatory region sequence-specific DNA binding);GO:0000979(RNA polymerase II core promoter sequence-specific DNA binding);GO:0001649(osteoblast differentiation);GO:0001740(Barr body);GO:0003677(DNA binding);GO:0005634(nucleus);GO:0…	05034(Alcoholism);05202(Transcriptional misregulation in cancer);05322(Systemic lupus erythematosus);05322(Systemic lupus erythematosus)	K11253	NA	H3.3 histone B [Source:MGI Symbol;Acc:MGI:1101768]	protein_coding;processed_transcript	R_MMU_2559582(Senescence_Associated_Secretory_Phenotype_(SASP));R_MMU_5250913(Positive_epigenetic_regulation_of_rRNA_expression);R_MMU_2559580(Oxidative_Stress_Induced_Senescence);R_MMU_427359(SIRT1_negatively_regulates_rRNA_expression);R_MMU_2559583(Cellular_Senescence);R_MMU_109582(Hemostasis);R_MMU_211000(Gene_Silencing_by_RNA);R_MMU_2262752(Cellular_responses_to_stress);R_MMU_73857(RNA_Polyme…	127.579	457.544	0.278835	-1.84252	4.41939e-16	4.51546e-15	down	yes
ENSMUSG00000111897	Gm19810	102632476	ENSMUST00000218521	NA	NA	NA	NA	predicted gene, 19810 [Source:MGI Symbol;Acc:MGI:5011995]	processed_pseudogene	NA	7.4964	33.8682	0.22134	-2.17566	5.29872e-16	5.40062e-15	down	yes
ENSMUSG00000022346	Myc	17869	ENSMUST00000167731;ENSMUST00000022971;ENSMUST00000160009;ENSMUST00000161976;ENSMUST00000159327;ENSMUST00000191178;ENSMUST00000159338	GO:0000122(negative regulation of transcription by RNA polymerase II);GO:0000165(MAPK cascade);GO:0000320(re-entry into mitotic cell cycle);GO:0000790(nuclear chromatin);GO:0000978(RNA polymerase II cis-regulatory region sequence-specific DNA binding);GO:0000981(DNA-binding transcription factor activity, RNA polymerase II-specific);GO:0000987(cis-regulatory region sequence-specific DNA binding);G…	04010(MAPK signaling pathway);04012(ErbB signaling pathway);04110(Cell cycle);04151(PI3K-Akt signaling pathway);04218(Cellular senescence);04310(Wnt signaling pathway);04350(TGF-beta signaling pathway);04390(Hippo signaling pathway);04550(Signaling pathways regulating pluripotency of stem cells);04630(Jak-STAT signaling pathway);04919(Thyroid hormone signaling pathway);05160(Hepatitis C);05161(He…	K04377	NA	myelocytomatosis oncogene [Source:MGI Symbol;Acc:MGI:97250]	protein_coding	R_MMU_5689880(Ub_specific_processing_proteases);R_MMU_73857(RNA_Polymerase_II_Transcription);R_MMU_9018519(Estrogen_dependent_gene_expression);R_MMU_212436(Generic_Transcription_Pathway);R_MMU_8864260(Transcriptional_regulation_by_the_AP_2_(TFAP2)_family_of_transcription_factors);R_MMU_9006931(Signaling_by_Nuclear_Receptors);R_MMU_8866911(TFAP2_(AP_2)_family_regulates_transcription_of_cell_cycle_…	23.807	85.5751	0.278199	-1.84581	5.46682e-16	5.56739e-15	down	yes
ENSMUSG00000096883	Shisa8	435145	ENSMUST00000179269;ENSMUST00000229543	GO:0003674(molecular_function);GO:0014069(postsynaptic density);GO:0016020(membrane);GO:0016021(integral component of membrane);GO:0032281(AMPA glutamate receptor complex);GO:0032591(dendritic spine membrane);GO:0045202(synapse);GO:0045211(postsynaptic membrane);GO:0048172(regulation of short-term neuronal synaptic plasticity);GO:2000311(regulation of AMPA receptor activity);GO:2000311(regulation…	NA	NA	NA	shisa family member 8 [Source:MGI Symbol;Acc:MGI:2146080]	protein_coding	NA	0.489849	2.35384	0.208107	-2.26461	5.85402e-16	5.94713e-15	down	yes
ENSMUSG00000047368	Abhd17b	226016	ENSMUST00000236549;ENSMUST00000052556;ENSMUST00000235332	GO:0002084(protein depalmitoylation);GO:0005768(endosome);GO:0005886(plasma membrane);GO:0008474(palmitoyl-(protein) hydrolase activity);GO:0010008(endosome membrane);GO:0014069(postsynaptic density);GO:0016020(membrane);GO:0016787(hydrolase activity);GO:0018345(protein palmitoylation);GO:0030054(cell junction);GO:0042995(cell projection);GO:0043197(dendritic spine);GO:0045202(synapse);GO:0045211…	NA	K01076	EC:3.1.2.22	abhydrolase domain containing 17B [Source:MGI Symbol;Acc:MGI:1917816]	retained_intron;protein_coding	R_MMU_5683057(MAPK_family_signaling_cascades);R_MMU_5673001(RAF/MAP_kinase_cascade);R_MMU_162582(Signal_Transduction);R_MMU_9648002(RAS_processing);R_MMU_5684996(MAPK1/MAPK3_signaling)	13.986	50.4126	0.277431	-1.8498	5.90609e-16	5.99514e-15	down	yes
ENSMUSG00000109933	Gm7600	665363	ENSMUST00000209657	NA	NA	NA	NA	predicted gene 7600 [Source:MGI Symbol;Acc:MGI:3647502]	processed_pseudogene	NA	3.98039	16.4622	0.241789	-2.04818	6.10978e-16	6.18175e-15	down	yes
ENSMUSG00000014905	Dnajb9	27362	ENSMUST00000015049;ENSMUST00000220421	GO:0002377(immunoglobulin production);GO:0005515(protein binding);GO:0005730(nucleolus);GO:0005737(cytoplasm);GO:0005783(endoplasmic reticulum);GO:0005788(endoplasmic reticulum lumen);GO:0006986(response to unfolded protein);GO:0030183(B cell differentiation);GO:0030433(ubiquitin-dependent ERAD pathway);GO:0030544(Hsp70 protein binding);GO:0034976(response to endoplasmic reticulum stress);GO:0051…	NA	K09515	NA	DnaJ heat shock protein family (Hsp40) member B9 [Source:MGI Symbol;Acc:MGI:1351618]	protein_coding	NA	19.9596	71.5886	0.27881	-1.84265	6.66858e-16	6.72527e-15	down	yes
ENSMUSG00000009927	Rps25	75617	ENSMUST00000216867;ENSMUST00000217620;ENSMUST00000080300;ENSMUST00000213116;ENSMUST00000217231;ENSMUST00000215610	GO:0000028(ribosomal small subunit assembly);GO:0003735(structural constituent of ribosome);GO:0005634(nucleus);GO:0005730(nucleolus);GO:0005840(ribosome);GO:0005844(polysome);GO:0014069(postsynaptic density);GO:0022627(cytosolic small ribosomal subunit);GO:0045202(synapse);GO:0045202(synapse)	03010(Ribosome);03010(Ribosome)	K02975	NA	ribosomal protein S25 [Source:MGI Symbol;Acc:MGI:1922867]	protein_coding;retained_intron	R_MMU_975957(Nonsense_Mediated_Decay_(NMD)_enhanced_by_the_Exon_Junction_Complex_(EJC));R_MMU_1799339(SRP_dependent_cotranslational_protein_targeting_to_membrane);R_MMU_975956(Nonsense_Mediated_Decay_(NMD)_independent_of_the_Exon_Junction_Complex_(EJC));R_MMU_72766(Translation);R_MMU_72689(Formation_of_a_pool_of_free_40S_subunits);R_MMU_72737(Cap_dependent_Translation_Initiation);R_MMU_392499(Met…	47.2856	168.224	0.281087	-1.83091	7.75767e-16	7.77328e-15	down	yes
ENSMUSG00000111378	Gm47230		ENSMUST00000215946;ENSMUST00000214422	NA	NA	NA	NA	predicted gene, 47230 [Source:MGI Symbol;Acc:MGI:6096044]	lincRNA	NA	0.647815	2.64778	0.244663	-2.03113	8.80754e-16	8.79695e-15	down	yes
ENSMUSG00000117975	Itprip	414801	ENSMUST00000095998;ENSMUST00000237029	GO:0004860(protein kinase inhibitor activity);GO:0005515(protein binding);GO:0005634(nucleus);GO:0005640(nuclear outer membrane);GO:0005886(plasma membrane);GO:0006469(negative regulation of protein kinase activity);GO:0016020(membrane);GO:0016021(integral component of membrane);GO:1902042(negative regulation of extrinsic apoptotic signaling pathway via death domain receptors);GO:1902042(negative…	NA	NA	NA	inositol 1,4,5-triphosphate receptor interacting protein [Source:MGI Symbol;Acc:MGI:3042776]	protein_coding	NA	9.70161	34.6502	0.279987	-1.83657	9.59063e-16	9.56376e-15	down	yes
ENSMUSG00000081201	Smt3h2-ps4	114607	ENSMUST00000121569	NA	NA	NA	NA	SMT3 suppressor of mif two 3 homolog 2, pseudogene 4 (S. cerevisiae) [Source:MGI Symbol;Acc:MGI:2149598]	processed_pseudogene	NA	11.6458	47.1909	0.24678	-2.0187	1.1501e-15	1.14139e-14	down	yes
ENSMUSG00000085001	Rapgef4os2	100503680	ENSMUST00000128165	NA	NA	NA	NA	Rap guanine nucleotide exchange factor (GEF) 4, opposite strand 2 [Source:MGI Symbol;Acc:MGI:2139429]	antisense	NA	0.788653	3.57836	0.220395	-2.18184	1.19696e-15	1.18695e-14	down	yes
ENSMUSG00000086501	4930597A21Rik	75389	ENSMUST00000128652	NA	NA	NA	NA	RIKEN cDNA 4930597A21 gene [Source:MGI Symbol;Acc:MGI:1922639]	lincRNA	NA	2.02472	9.53123	0.21243	-2.23494	1.26606e-15	1.25448e-14	down	yes
ENSMUSG00000076549	Igkv4-68	384515	ENSMUST00000103350	GO:0002377(immunoglobulin production);GO:0005615(extracellular space);GO:0006955(immune response)	NA	NA	NA	immunoglobulin kappa variable 4-68 [Source:MGI Symbol;Acc:MGI:2686265]	IG_V_gene	NA	43.7177	157.188	0.278124	-1.8462	1.434e-15	1.41638e-14	down	yes
ENSMUSG00000026594	Ralgps2	78255	ENSMUST00000190648;ENSMUST00000185198;ENSMUST00000172057;ENSMUST00000189316;ENSMUST00000192343;ENSMUST00000027886;ENSMUST00000188656;ENSMUST00000185970;ENSMUST00000189648;ENSMUST00000190762;ENSMUST00000171292;ENSMUST00000189208;ENSMUST00000191503;ENSMUST00000191605;ENSMUST00000063199	GO:0003674(molecular_function);GO:0005085(guanyl-nucleotide exchange factor activity);GO:0005575(cellular_component);GO:0005737(cytoplasm);GO:0005886(plasma membrane);GO:0007264(small GTPase mediated signal transduction);GO:0008150(biological_process);GO:0016020(membrane);GO:0032485(regulation of Ral protein signal transduction);GO:0032485(regulation of Ral protein signal transduction)	NA	NA	NA	Ral GEF with PH domain and SH3 binding motif 2 [Source:MGI Symbol;Acc:MGI:1925505]	protein_coding;nonsense_mediated_decay;retained_intron	NA	13.6416	47.8875	0.284868	-1.81164	1.51777e-15	1.49438e-14	down	yes
ENSMUSG00000108563	Gm44686		ENSMUST00000206776	NA	NA	NA	NA	predicted gene 44686 [Source:MGI Symbol;Acc:MGI:5753262]	antisense	NA	2.59626	12.1798	0.213161	-2.22998	1.56091e-15	1.53563e-14	down	yes
ENSMUSG00000016252	Atp5e	67126	ENSMUST00000016396;ENSMUST00000149191;ENSMUST00000153132	GO:0000275(mitochondrial proton-transporting ATP synthase complex, catalytic core F(1));GO:0005739(mitochondrion);GO:0005743(mitochondrial inner membrane);GO:0005753(mitochondrial proton-transporting ATP synthase complex);GO:0006754(ATP biosynthetic process);GO:0006811(ion transport);GO:0008553(proton-exporting ATPase activity, phosphorylative mechanism);GO:0015986(ATP synthesis coupled proton tr…	00190(Oxidative phosphorylation);04714(Thermogenesis);05010(Alzheimer disease);05012(Parkinson disease);05016(Huntington disease);05016(Huntington disease)	K02135	NA	ATP synthase, H+ transporting, mitochondrial F1 complex, epsilon subunit [Source:MGI Symbol;Acc:MGI:1855697]	protein_coding;retained_intron	R_MMU_1430728(Metabolism);R_MMU_163210(Formation_of_ATP_by_chemiosmotic_coupling);R_MMU_8949613(Cristae_formation);R_MMU_1852241(Organelle_biogenesis_and_maintenance);R_MMU_1592230(Mitochondrial_biogenesis);R_MMU_163200(Respiratory_electron_transport,_ATP_synthesis_by_chemiosmotic_coupling,_and_heat_production_by_uncoupling_proteins.);R_MMU_1428517(The_citric_acid_(TCA)_cycle_and_respiratory_elec…	6.37665	23.3417	0.273187	-1.87204	1.63515e-15	1.6074e-14	down	yes
ENSMUSG00000038963	Slco4a1	108115	ENSMUST00000038225;ENSMUST00000038259;ENSMUST00000128367;ENSMUST00000138446	GO:0005515(protein binding);GO:0005886(plasma membrane);GO:0005887(integral component of plasma membrane);GO:0006811(ion transport);GO:0015347(sodium-independent organic anion transmembrane transporter activity);GO:0015349(thyroid hormone transmembrane transporter activity);GO:0016020(membrane);GO:0016021(integral component of membrane);GO:0022857(transmembrane transporter activity);GO:0042403(th…	NA	K14354	NA	solute carrier organic anion transporter family, member 4a1 [Source:MGI Symbol;Acc:MGI:1351866]	protein_coding;retained_intron	R_MMU_425407(SLC_mediated_transmembrane_transport);R_MMU_382551(Transport_of_small_molecules);R_MMU_879518(Transport_of_organic_anions);R_MMU_425397(Transport_of_vitamins,_nucleosides,_and_related_molecules)	0.213536	1.08769	0.196321	-2.34871	2.13971e-15	2.09349e-14	down	yes
ENSMUSG00000050621	Rps27rt	100043813	ENSMUST00000053150	GO:0000028(ribosomal small subunit assembly);GO:0003723(RNA binding);GO:0003735(structural constituent of ribosome);GO:0005515(protein binding);GO:0005840(ribosome);GO:0006364(rRNA processing);GO:0006412(translation);GO:0022627(cytosolic small ribosomal subunit);GO:0046872(metal ion binding)	03010(Ribosome)	K02978	NA	ribosomal protein S27, retrogene [Source:MGI Symbol;Acc:MGI:3704345]	protein_coding	R_MMU_975957(Nonsense_Mediated_Decay_(NMD)_enhanced_by_the_Exon_Junction_Complex_(EJC));R_MMU_1799339(SRP_dependent_cotranslational_protein_targeting_to_membrane);R_MMU_69620(Cell_Cycle_Checkpoints);R_MMU_975956(Nonsense_Mediated_Decay_(NMD)_independent_of_the_Exon_Junction_Complex_(EJC));R_MMU_9648025(EML4_and_NUDC_in_mitotic_spindle_formation);R_MMU_72766(Translation);R_MMU_72689(Formation_of_a…	55.5621	196.415	0.282882	-1.82173	2.75311e-15	2.6789e-14	down	yes
ENSMUSG00000079659	Tmem243	652925	ENSMUST00000115365;ENSMUST00000200542;ENSMUST00000196029;ENSMUST00000198935	GO:0003674(molecular_function);GO:0005575(cellular_component);GO:0008150(biological_process);GO:0016020(membrane);GO:0016021(integral component of membrane);GO:0016021(integral component of membrane)	NA	NA	NA	transmembrane protein 243, mitochondrial [Source:MGI Symbol;Acc:MGI:3606159]	protein_coding;processed_transcript;nonsense_mediated_decay	NA	3.72956	13.1342	0.283957	-1.81626	2.82912e-15	2.75072e-14	down	yes
ENSMUSG00000058600	Rpl30	19946	ENSMUST00000079735;ENSMUST00000135417;ENSMUST00000142643;ENSMUST00000140527;ENSMUST00000136653;ENSMUST00000009039	GO:0002181(cytoplasmic translation);GO:0003723(RNA binding);GO:0003735(structural constituent of ribosome);GO:0005634(nucleus);GO:0005840(ribosome);GO:0014069(postsynaptic density);GO:0022625(cytosolic large ribosomal subunit);GO:0031640(killing of cells of other organism);GO:0035368(selenocysteine insertion sequence binding);GO:0042788(polysomal ribosome);GO:0050829(defense response to Gram-nega…	03010(Ribosome);03010(Ribosome)	K02908	NA	ribosomal protein L30 [Source:MGI Symbol;Acc:MGI:98037]	protein_coding;retained_intron;processed_transcript	R_MMU_975957(Nonsense_Mediated_Decay_(NMD)_enhanced_by_the_Exon_Junction_Complex_(EJC));R_MMU_1799339(SRP_dependent_cotranslational_protein_targeting_to_membrane);R_MMU_975956(Nonsense_Mediated_Decay_(NMD)_independent_of_the_Exon_Junction_Complex_(EJC));R_MMU_72766(Translation);R_MMU_72689(Formation_of_a_pool_of_free_40S_subunits);R_MMU_72737(Cap_dependent_Translation_Initiation);R_MMU_392499(Met…	6.49966	23.0034	0.282552	-1.82341	2.99058e-15	2.90317e-14	down	yes
ENSMUSG00000030255	Sspn	16651	ENSMUST00000111702;ENSMUST00000032383;ENSMUST00000111701	GO:0005887(integral component of plasma membrane);GO:0016010(dystrophin-associated glycoprotein complex);GO:0016020(membrane);GO:0016021(integral component of membrane);GO:0030133(transport vesicle);GO:0030133(transport vesicle)	NA	K22194	NA	sarcospan [Source:MGI Symbol;Acc:MGI:1353511]	protein_coding	NA	2.02252	7.36194	0.274727	-1.86393	3.04707e-15	2.95111e-14	down	yes
ENSMUSG00000007836	Hnrnpa0	77134	ENSMUST00000007980	GO:0003676(nucleic acid binding);GO:0003723(RNA binding);GO:0003729(mRNA binding);GO:0005634(nucleus);GO:0005654(nucleoplasm);GO:0006954(inflammatory response);GO:0019901(protein kinase binding);GO:0032496(response to lipopolysaccharide);GO:0035925(mRNA 3'-UTR AU-rich region binding);GO:0070935(3'-UTR-mediated mRNA stabilization)	NA	K12894	NA	heterogeneous nuclear ribonucleoprotein A0 [Source:MGI Symbol;Acc:MGI:1924384]	protein_coding	R_MMU_72172(mRNA_Splicing);R_MMU_72203(Processing_of_Capped_Intron_Containing_Pre_mRNA);R_MMU_72163(mRNA_Splicing_Major_Pathway);R_MMU_8953854(Metabolism_of_RNA)	25.8756	89.9321	0.287723	-1.79725	3.08483e-15	2.98304e-14	down	yes
ENSMUSG00000057244	Gm6139	108169072	ENSMUST00000079261	NA	NA	NA	NA	predicted gene 6139 [Source:MGI Symbol;Acc:MGI:3643279]	processed_pseudogene	NA	8.59005	31.7237	0.270777	-1.88482	3.08766e-15	2.98346e-14	down	yes
ENSMUSG00000027834	Serpini1	20713	ENSMUST00000029423;ENSMUST00000195285;ENSMUST00000161695	GO:0004867(serine-type endopeptidase inhibitor activity);GO:0005576(extracellular region);GO:0005615(extracellular space);GO:0010466(negative regulation of peptidase activity);GO:0010951(negative regulation of endopeptidase activity);GO:0010976(positive regulation of neuron projection development);GO:0030155(regulation of cell adhesion);GO:0030414(peptidase inhibitor activity);GO:0031410(cytoplas…	NA	NA	NA	serine (or cysteine) peptidase inhibitor, clade I, member 1 [Source:MGI Symbol;Acc:MGI:1194506]	protein_coding;processed_transcript;retained_intron	NA	0.776933	2.93027	0.265141	-1.91517	3.13008e-15	3.0221e-14	down	yes
ENSMUSG00000047407	Tgif1	21815	ENSMUST00000190687;ENSMUST00000118283;ENSMUST00000135007;ENSMUST00000059775;ENSMUST00000134654;ENSMUST00000186358;ENSMUST00000172229;ENSMUST00000127719;ENSMUST00000166395;ENSMUST00000156484	GO:0000122(negative regulation of transcription by RNA polymerase II);GO:0000978(RNA polymerase II cis-regulatory region sequence-specific DNA binding);GO:0001227(DNA-binding transcription repressor activity, RNA polymerase II-specific);GO:0001843(neural tube closure);GO:0003677(DNA binding);GO:0003682(chromatin binding);GO:0005515(protein binding);GO:0005634(nucleus);GO:0005654(nucleoplasm);GO:0…	04350(TGF-beta signaling pathway);04350(TGF-beta signaling pathway)	K19383	NA	TGFB-induced factor homeobox 1 [Source:MGI Symbol;Acc:MGI:1194497]	retained_intron;protein_coding	R_MMU_170834(Signaling_by_TGF_beta_Receptor_Complex);R_MMU_9006936(Signaling_by_TGFB_family_members);R_MMU_73857(RNA_Polymerase_II_Transcription);R_MMU_212436(Generic_Transcription_Pathway);R_MMU_2173795(Downregulation_of_SMAD2/3:SMAD4_transcriptional_activity);R_MMU_162582(Signal_Transduction);R_MMU_74160(Gene_expression_(Transcription));R_MMU_2173793(Transcriptional_activity_of_SMAD2/SMAD3:SMAD…	6.52561	22.7493	0.286849	-1.80164	3.60274e-15	3.46771e-14	down	yes
ENSMUSG00000006585	Cdt1	67177	ENSMUST00000212967;ENSMUST00000006760;ENSMUST00000212821;ENSMUST00000212201;ENSMUST00000212053	GO:0000076(DNA replication checkpoint);GO:0000278(mitotic cell cycle);GO:0000775(chromosome, centromeric region);GO:0000776(kinetochore);GO:0000777(condensed chromosome kinetochore);GO:0003677(DNA binding);GO:0003682(chromatin binding);GO:0005515(protein binding);GO:0005634(nucleus);GO:0005654(nucleoplasm);GO:0005694(chromosome);GO:0006260(DNA replication);GO:0007049(cell cycle);GO:0007059(chromo…	NA	K10727	NA	chromatin licensing and DNA replication factor 1 [Source:MGI Symbol;Acc:MGI:1914427]	retained_intron;protein_coding;processed_transcript	R_MMU_68949(Orc1_removal_from_chromatin);R_MMU_69206(G1/S_Transition);R_MMU_69239(Synthesis_of_DNA);R_MMU_69242(S_Phase);R_MMU_1640170(Cell_Cycle);R_MMU_69278(Cell_Cycle,_Mitotic);R_MMU_453279(Mitotic_G1_phase_and_G1/S_transition);R_MMU_69052(Switching_of_origins_to_a_post_replicative_state);R_MMU_68867(Assembly_of_the_pre_replicative_complex);R_MMU_68827(CDT1_association_with_the_CDC6:ORC:origin…	7.82108	27.4451	0.284972	-1.81111	3.62955e-15	3.49081e-14	down	yes
ENSMUSG00000016526	Dyrk3	226419	ENSMUST00000016670	GO:0000166(nucleotide binding);GO:0000242(pericentriolar material);GO:0000287(magnesium ion binding);GO:0004672(protein kinase activity);GO:0004674(protein serine/threonine kinase activity);GO:0004712(protein serine/threonine/tyrosine kinase activity);GO:0004713(protein tyrosine kinase activity);GO:0005515(protein binding);GO:0005524(ATP binding);GO:0005634(nucleus);GO:0005654(nucleoplasm);GO:000…	NA	K18669	EC:2.7.12.1	dual-specificity tyrosine-(Y)-phosphorylation regulated kinase 3 [Source:MGI Symbol;Acc:MGI:1330300]	protein_coding	NA	0.46305	2.11632	0.218799	-2.19232	3.73861e-15	3.5874e-14	down	yes
ENSMUSG00000050856	Atp5k	11958	ENSMUST00000049628;ENSMUST00000118632;ENSMUST00000123184	GO:0000276(mitochondrial proton-transporting ATP synthase complex, coupling factor F(o));GO:0005739(mitochondrion);GO:0005743(mitochondrial inner membrane);GO:0005753(mitochondrial proton-transporting ATP synthase complex);GO:0006754(ATP biosynthetic process);GO:0006811(ion transport);GO:0015078(proton transmembrane transporter activity);GO:0015986(ATP synthesis coupled proton transport);GO:00160…	00190(Oxidative phosphorylation);04714(Thermogenesis);04714(Thermogenesis)	K02129	NA	ATP synthase, H+ transporting, mitochondrial F1F0 complex, subunit E [Source:MGI Symbol;Acc:MGI:106636]	protein_coding;retained_intron	R_MMU_1430728(Metabolism);R_MMU_163210(Formation_of_ATP_by_chemiosmotic_coupling);R_MMU_8949613(Cristae_formation);R_MMU_1852241(Organelle_biogenesis_and_maintenance);R_MMU_1592230(Mitochondrial_biogenesis);R_MMU_163200(Respiratory_electron_transport,_ATP_synthesis_by_chemiosmotic_coupling,_and_heat_production_by_uncoupling_proteins.);R_MMU_1428517(The_citric_acid_(TCA)_cycle_and_respiratory_elec…	1.81496	8.85271	0.205018	-2.28618	4.20977e-15	4.03018e-14	down	yes
ENSMUSG00000005540	Fcer2a	14128	ENSMUST00000005678;ENSMUST00000207327;ENSMUST00000208145;ENSMUST00000207463;ENSMUST00000208603;ENSMUST00000208492;ENSMUST00000208438	GO:0002925(positive regulation of humoral immune response mediated by circulating immunoglobulin);GO:0005886(plasma membrane);GO:0009897(external side of plasma membrane);GO:0016020(membrane);GO:0016021(integral component of membrane);GO:0019863(IgE binding);GO:0030246(carbohydrate binding);GO:0046872(metal ion binding);GO:0051000(positive regulation of nitric-oxide synthase activity);GO:0051712(…	04640(Hematopoietic cell lineage);05169(Epstein-Barr virus infection);05169(Epstein-Barr virus infection)	K06468	NA	Fc receptor, IgE, low affinity II, alpha polypeptide [Source:MGI Symbol;Acc:MGI:95497]	protein_coding;retained_intron	NA	76.2113	262.059	0.290817	-1.78182	4.28743e-15	4.10138e-14	down	yes
ENSMUSG00000000682	Cd52	23833	ENSMUST00000000696;ENSMUST00000137445;ENSMUST00000145122	GO:0005886(plasma membrane);GO:0007204(positive regulation of cytosolic calcium ion concentration);GO:0009617(response to bacterium);GO:0016020(membrane);GO:0031225(anchored component of membrane);GO:0097225(sperm midpiece);GO:0097225(sperm midpiece)	NA	NA	NA	CD52 antigen [Source:MGI Symbol;Acc:MGI:1346088]	protein_coding;processed_transcript	R_MMU_597592(Post_translational_protein_modification);R_MMU_392499(Metabolism_of_proteins);R_MMU_163125(Post_translational_modification:_synthesis_of_GPI_anchored_proteins)	67.7067	233.544	0.28991	-1.78633	4.43952e-15	4.24036e-14	down	yes
ENSMUSG00000109005	Gm45221		ENSMUST00000207822	NA	NA	NA	NA	predicted gene 45221 [Source:MGI Symbol;Acc:MGI:5753797]	TEC	NA	1.46648	5.75144	0.254976	-1.97157	5.18049e-15	4.92542e-14	down	yes
ENSMUSG00000045690	Wdr89	72338	ENSMUST00000062370	GO:0003674(molecular_function);GO:0005515(protein binding);GO:0005575(cellular_component)	NA	NA	NA	WD repeat domain 89 [Source:MGI Symbol;Acc:MGI:1919588]	protein_coding	NA	1.62796	6.12056	0.265982	-1.9106	5.60999e-15	5.30945e-14	down	yes
ENSMUSG00000068014	Gm14648	676253	ENSMUST00000119328	NA	NA	NA	NA	predicted gene 14648 [Source:MGI Symbol;Acc:MGI:3705508]	processed_pseudogene	NA	20.7103	74.2455	0.278944	-1.84195	6.1211e-15	5.77125e-14	down	yes
ENSMUSG00000114937	Gm30054	102631812	ENSMUST00000225363	NA	NA	NA	NA	predicted gene, 30054 [Source:MGI Symbol;Acc:MGI:5589213]	antisense	NA	3.06193	11.3505	0.269762	-1.89024	6.49141e-15	6.10192e-14	down	yes
ENSMUSG00000027805	Pfn2	18645	ENSMUST00000066882;ENSMUST00000120289;ENSMUST00000122210	GO:0003779(actin binding);GO:0003785(actin monomer binding);GO:0005515(protein binding);GO:0005546(phosphatidylinositol-4,5-bisphosphate binding);GO:0005737(cytoplasm);GO:0005829(cytosol);GO:0005856(cytoskeleton);GO:0010633(negative regulation of epithelial cell migration);GO:0016887(ATPase activity);GO:0030036(actin cytoskeleton organization);GO:0030833(regulation of actin filament polymerizatio…	04015(Rap1 signaling pathway);04810(Regulation of actin cytoskeleton);05132(Salmonella infection);05132(Salmonella infection)	K05759	NA	profilin 2 [Source:MGI Symbol;Acc:MGI:97550]	protein_coding	R_MMU_5663220(RHO_GTPases_Activate_Formins);R_MMU_9716542(Signaling_by_Rho_GTPases,_Miro_GTPases_and_RHOBTB3);R_MMU_376176(Signaling_by_ROBO_receptors);R_MMU_422475(Axon_guidance);R_MMU_194315(Signaling_by_Rho_GTPases);R_MMU_162582(Signal_Transduction);R_MMU_195258(RHO_GTPase_Effectors);R_MMU_9675108(Nervous_system_development);R_MMU_1266738(Developmental_Biology)	0.291553	1.43857	0.202668	-2.30281	7.08641e-15	6.65119e-14	down	yes
ENSMUSG00000026915	Strbp	20744	ENSMUST00000028279;ENSMUST00000072186;ENSMUST00000144206;ENSMUST00000135488;ENSMUST00000155237;ENSMUST00000145808;ENSMUST00000203861;ENSMUST00000204569;ENSMUST00000183690	GO:0002177(manchette);GO:0003723(RNA binding);GO:0003725(double-stranded RNA binding);GO:0003727(single-stranded RNA binding);GO:0005634(nucleus);GO:0005737(cytoplasm);GO:0005856(cytoskeleton);GO:0007275(multicellular organism development);GO:0007283(spermatogenesis);GO:0007286(spermatid development);GO:0007638(mechanosensory behavior);GO:0008017(microtubule binding);GO:0015630(microtubule cytosk…	NA	K13200	NA	spermatid perinuclear RNA binding protein [Source:MGI Symbol;Acc:MGI:104626]	protein_coding;processed_transcript;nonsense_mediated_decay	NA	3.04224	10.4184	0.292007	-1.77593	7.32323e-15	6.86828e-14	down	yes
ENSMUSG00000022659	Gcsam	14525	ENSMUST00000023339;ENSMUST00000161347	GO:0003779(actin binding);GO:0005737(cytoplasm);GO:0005886(plasma membrane);GO:0016020(membrane);GO:0019901(protein kinase binding);GO:0045159(myosin II binding);GO:0050855(regulation of B cell receptor signaling pathway);GO:2000401(regulation of lymphocyte migration);GO:2000402(negative regulation of lymphocyte migration);GO:2000402(negative regulation of lymphocyte migration)	NA	NA	NA	germinal center associated, signaling and motility [Source:MGI Symbol;Acc:MGI:102969]	protein_coding	NA	0.731785	2.98593	0.245078	-2.02869	8.14587e-15	7.60546e-14	down	yes
ENSMUSG00000035900	Gramd4	223752	ENSMUST00000088931;ENSMUST00000123349;ENSMUST00000147286;ENSMUST00000123474;ENSMUST00000138134	GO:0005515(protein binding);GO:0005739(mitochondrion);GO:0005783(endoplasmic reticulum);GO:0005789(endoplasmic reticulum membrane);GO:0006915(apoptotic process);GO:0016020(membrane);GO:0016021(integral component of membrane);GO:0031966(mitochondrial membrane);GO:0034164(negative regulation of toll-like receptor 9 signaling pathway);GO:0043280(positive regulation of cysteine-type endopeptidase act…	NA	NA	NA	GRAM domain containing 4 [Source:MGI Symbol;Acc:MGI:2676308]	protein_coding;nonsense_mediated_decay;processed_transcript	NA	3.28439	11.4149	0.287729	-1.79722	8.3617e-15	7.79529e-14	down	yes
ENSMUSG00000029217	Tec	21682	ENSMUST00000126481;ENSMUST00000155342;ENSMUST00000071944;ENSMUST00000073843;ENSMUST00000138842;ENSMUST00000149533;ENSMUST00000150193;ENSMUST00000202547;ENSMUST00000113594	GO:0000166(nucleotide binding);GO:0002250(adaptive immune response);GO:0002376(immune system process);GO:0004672(protein kinase activity);GO:0004713(protein tyrosine kinase activity);GO:0004715(non-membrane spanning protein tyrosine kinase activity);GO:0005515(protein binding);GO:0005524(ATP binding);GO:0005856(cytoskeleton);GO:0005886(plasma membrane);GO:0006468(protein phosphorylation);GO:00072…	04380(Osteoclast differentiation);04660(T cell receptor signaling pathway);04660(T cell receptor signaling pathway)	NA	NA	tec protein tyrosine kinase [Source:MGI Symbol;Acc:MGI:98662]	nonsense_mediated_decay;protein_coding;retained_intron	NA	12.084	41.3081	0.292532	-1.77333	9.37294e-15	8.71845e-14	down	yes
ENSMUSG00000085105	Gm12758	100126229	ENSMUST00000127010;ENSMUST00000205940	NA	NA	NA	NA	predicted gene 12758 [Source:MGI Symbol;Acc:MGI:3702543]	antisense	NA	0.326511	1.4144	0.230847	-2.11499	9.97302e-15	9.249e-14	down	yes
ENSMUSG00000057337	Chst3	53374	ENSMUST00000135158;ENSMUST00000068690;ENSMUST00000167915	GO:0000139(Golgi membrane);GO:0001517(N-acetylglucosamine 6-O-sulfotransferase activity);GO:0005794(Golgi apparatus);GO:0005802(trans-Golgi network);GO:0005975(carbohydrate metabolic process);GO:0006044(N-acetylglucosamine metabolic process);GO:0006790(sulfur compound metabolic process);GO:0008146(sulfotransferase activity);GO:0008459(chondroitin 6-sulfotransferase activity);GO:0016020(membrane);…	00532(Glycosaminoglycan biosynthesis - chondroitin sulfate / dermatan sulfate);00532(Glycosaminoglycan biosynthesis - chondroitin sulfate / dermatan sulfate)	K01020	EC:2.8.2.17	carbohydrate sulfotransferase 3 [Source:MGI Symbol;Acc:MGI:1858224]	protein_coding	R_MMU_71387(Metabolism_of_carbohydrates);R_MMU_1430728(Metabolism);R_MMU_2022870(Chondroitin_sulfate_biosynthesis);R_MMU_1793185(Chondroitin_sulfate/dermatan_sulfate_metabolism);R_MMU_1630316(Glycosaminoglycan_metabolism)	22.07	74.5567	0.296017	-1.75625	1.13602e-14	1.05042e-13	down	yes
ENSMUSG00000000861	Bcl11a	14025	ENSMUST00000124148;ENSMUST00000000881;ENSMUST00000109514;ENSMUST00000118955;ENSMUST00000127494;ENSMUST00000109516	GO:0000122(negative regulation of transcription by RNA polymerase II);GO:0000978(RNA polymerase II cis-regulatory region sequence-specific DNA binding);GO:0001227(DNA-binding transcription repressor activity, RNA polymerase II-specific);GO:0003676(nucleic acid binding);GO:0003700(DNA-binding transcription factor activity);GO:0003714(transcription corepressor activity);GO:0005515(protein binding);…	NA	K22045	NA	B cell CLL/lymphoma 11A (zinc finger protein) [Source:MGI Symbol;Acc:MGI:106190]	retained_intron;protein_coding;processed_transcript	NA	6.23733	21.0363	0.296503	-1.75388	1.40962e-14	1.29571e-13	down	yes
ENSMUSG00000017400	Stac2	217154	ENSMUST00000017544;ENSMUST00000131519	GO:0003009(skeletal muscle contraction);GO:0003674(molecular_function);GO:0005515(protein binding);GO:0005737(cytoplasm);GO:0005829(cytosol);GO:0005886(plasma membrane);GO:0016020(membrane);GO:0031234(extrinsic component of cytoplasmic side of plasma membrane);GO:0035556(intracellular signal transduction);GO:0042383(sarcolemma);GO:0046872(metal ion binding);GO:1901387(positive regulation of volta…	NA	NA	NA	SH3 and cysteine rich domain 2 [Source:MGI Symbol;Acc:MGI:2144518]	protein_coding	NA	4.49977	15.5698	0.289007	-1.79082	1.41832e-14	1.30274e-13	down	yes
ENSMUSG00000022686	B3gnt5	108105	ENSMUST00000079780;ENSMUST00000121344;ENSMUST00000164397;ENSMUST00000119468;ENSMUST00000131557;ENSMUST00000155780;ENSMUST00000152845	GO:0000139(Golgi membrane);GO:0005794(Golgi apparatus);GO:0006486(protein glycosylation);GO:0007275(multicellular organism development);GO:0007417(central nervous system development);GO:0007420(brain development);GO:0008375(acetylglucosaminyltransferase activity);GO:0008376(acetylgalactosaminyltransferase activity);GO:0008457(beta-galactosyl-N-acetylglucosaminylgalactosylglucosyl-ceramide beta-1,…	00601(Glycosphingolipid biosynthesis - lacto and neolacto series);00601(Glycosphingolipid biosynthesis - lacto and neolacto series)	K03766	EC:2.4.1.206	UDP-GlcNAc:betaGal beta-1,3-N-acetylglucosaminyltransferase 5 [Source:MGI Symbol;Acc:MGI:2137302]	protein_coding;processed_transcript	R_MMU_913709(O_linked_glycosylation_of_mucins);R_MMU_5173105(O_linked_glycosylation);R_MMU_597592(Post_translational_protein_modification);R_MMU_392499(Metabolism_of_proteins)	17.0585	57.5092	0.296623	-1.7533	1.41964e-14	1.30299e-13	down	yes
ENSMUSG00000036390	Gadd45a	13197	ENSMUST00000043098;ENSMUST00000128617;ENSMUST00000155041;ENSMUST00000151958;ENSMUST00000126194	GO:0000122(negative regulation of transcription by RNA polymerase II);GO:0000185(activation of MAPKKK activity);GO:0005515(protein binding);GO:0005634(nucleus);GO:0005737(cytoplasm);GO:0006469(negative regulation of protein kinase activity);GO:0006974(cellular response to DNA damage stimulus);GO:0007049(cell cycle);GO:0007050(cell cycle arrest);GO:0007098(centrosome cycle);GO:0016525(negative reg…	04010(MAPK signaling pathway);04068(FoxO signaling pathway);04110(Cell cycle);04115(p53 signaling pathway);04210(Apoptosis);04218(Cellular senescence);05169(Epstein-Barr virus infection);05200(Pathways in cancer);05202(Transcriptional misregulation in cancer);05210(Colorectal cancer);05212(Pancreatic cancer);05213(Endometrial cancer);05214(Glioma);05216(Thyroid cancer);05217(Basal cell carcinoma)…	K04402	NA	growth arrest and DNA-damage-inducible 45 alpha [Source:MGI Symbol;Acc:MGI:107799]	protein_coding;retained_intron	R_MMU_6804114(TP53_Regulates_Transcription_of_Genes_Involved_in_G2_Cell_Cycle_Arrest);R_MMU_73857(RNA_Polymerase_II_Transcription);R_MMU_212436(Generic_Transcription_Pathway);R_MMU_3700989(Transcriptional_Regulation_by_TP53);R_MMU_6791312(TP53_Regulates_Transcription_of_Cell_Cycle_Genes);R_MMU_74160(Gene_expression_(Transcription))	4.45175	15.965	0.278844	-1.84247	1.44165e-14	1.32222e-13	down	yes
ENSMUSG00000076596	Igkv3-10	667924	ENSMUST00000196940;ENSMUST00000103397	GO:0002377(immunoglobulin production);GO:0005615(extracellular space);GO:0006955(immune response);GO:0006955(immune response)	NA	NA	NA	immunoglobulin kappa variable 3-10 [Source:MGI Symbol;Acc:MGI:1330821]	IG_V_gene	NA	42.8909	147.713	0.290366	-1.78405	1.59485e-14	1.46165e-13	down	yes
ENSMUSG00000075033	Nxpe3	385658	ENSMUST00000099705	GO:0003674(molecular_function);GO:0005575(cellular_component);GO:0008150(biological_process);GO:0016020(membrane);GO:0016021(integral component of membrane)	NA	NA	NA	neurexophilin and PC-esterase domain family, member 3 [Source:MGI Symbol;Acc:MGI:2686598]	protein_coding	NA	4.06171	13.7971	0.294388	-1.76421	1.74078e-14	1.59188e-13	down	yes
ENSMUSG00000010406	Mrpl52	68836	ENSMUST00000010550;ENSMUST00000228871;ENSMUST00000200217;ENSMUST00000199153;ENSMUST00000199689;ENSMUST00000199195	GO:0003735(structural constituent of ribosome);GO:0005654(nucleoplasm);GO:0005739(mitochondrion);GO:0005762(mitochondrial large ribosomal subunit);GO:0005840(ribosome);GO:0006412(translation);GO:0032543(mitochondrial translation);GO:0032543(mitochondrial translation)	NA	K17433	NA	mitochondrial ribosomal protein L52 [Source:MGI Symbol;Acc:MGI:1916086]	protein_coding;retained_intron	R_MMU_5368287(Mitochondrial_translation);R_MMU_5389840(Mitochondrial_translation_elongation);R_MMU_72766(Translation);R_MMU_392499(Metabolism_of_proteins);R_MMU_5419276(Mitochondrial_translation_termination)	3.19002	12.2562	0.260278	-1.94188	1.77121e-14	1.61852e-13	down	yes
ENSMUSG00000028033	Kcnq5	226922	ENSMUST00000115300;ENSMUST00000134505;ENSMUST00000173404	GO:0005216(ion channel activity);GO:0005244(voltage-gated ion channel activity);GO:0005249(voltage-gated potassium channel activity);GO:0005251(delayed rectifier potassium channel activity);GO:0005267(potassium channel activity);GO:0005516(calmodulin binding);GO:0005886(plasma membrane);GO:0005887(integral component of plasma membrane);GO:0006811(ion transport);GO:0006813(potassium ion transport)…	04725(Cholinergic synapse);04725(Cholinergic synapse)	K04930	NA	potassium voltage-gated channel, subfamily Q, member 5 [Source:MGI Symbol;Acc:MGI:1924937]	protein_coding;processed_transcript	R_MMU_112316(Neuronal_System);R_MMU_1296072(Voltage_gated_Potassium_channels);R_MMU_1296071(Potassium_Channels)	0.623465	2.29166	0.272058	-1.87801	1.89348e-14	1.72898e-13	down	yes
ENSMUSG00000022863	Btg3	12228	ENSMUST00000023570;ENSMUST00000231353	GO:0005515(protein binding);GO:0005634(nucleus);GO:0005737(cytoplasm);GO:0008285(negative regulation of cell population proliferation);GO:0045930(negative regulation of mitotic cell cycle);GO:0045930(negative regulation of mitotic cell cycle)	03018(RNA degradation);03018(RNA degradation)	K14443	NA	BTG anti-proliferation factor 3 [Source:MGI Symbol;Acc:MGI:109532]	protein_coding	NA	1.16221	4.29428	0.27064	-1.88555	2.05102e-14	1.86599e-13	down	yes
ENSMUSG00000104548	Gm43857		ENSMUST00000200343	NA	NA	NA	NA	predicted gene 43857 [Source:MGI Symbol;Acc:MGI:5663994]	TEC	NA	0.813964	3.23634	0.251508	-1.99133	2.3093e-14	2.09638e-13	down	yes
ENSMUSG00000042978	Sbk1	104175	ENSMUST00000056028;ENSMUST00000206424	GO:0000166(nucleotide binding);GO:0004672(protein kinase activity);GO:0004674(protein serine/threonine kinase activity);GO:0005524(ATP binding);GO:0005575(cellular_component);GO:0005737(cytoplasm);GO:0006468(protein phosphorylation);GO:0016301(kinase activity);GO:0016310(phosphorylation);GO:0016740(transferase activity);GO:0018105(peptidyl-serine phosphorylation);GO:0018107(peptidyl-threonine pho…	NA	K08858	EC:2.7.11.1	SH3-binding kinase 1 [Source:MGI Symbol;Acc:MGI:2135937]	protein_coding	NA	18.3265	61.0857	0.300014	-1.7369	2.56341e-14	2.32367e-13	down	yes
ENSMUSG00000076633	Ighv5-2	777685	ENSMUST00000195468;ENSMUST00000103442	GO:0003823(antigen binding);GO:0006910(phagocytosis, recognition);GO:0006911(phagocytosis, engulfment);GO:0006958(complement activation, classical pathway);GO:0009897(external side of plasma membrane);GO:0034987(immunoglobulin receptor binding);GO:0042571(immunoglobulin complex, circulating);GO:0042742(defense response to bacterium);GO:0045087(innate immune response);GO:0050853(B cell receptor si…	NA	NA	NA	immunoglobulin heavy variable 5-2 [Source:MGI Symbol;Acc:MGI:4439893]	IG_V_gene	R_MMU_2871809(FCERI_mediated_Ca+2_mobilization);R_MMU_977606(Regulation_of_Complement_cascade);R_MMU_5653656(Vesicle_mediated_transport);R_MMU_2029481(FCGR_activation);R_MMU_2029480(Fcgamma_receptor_(FCGR)_dependent_phagocytosis);R_MMU_983705(Signaling_by_the_B_Cell_Receptor_(BCR));R_MMU_109582(Hemostasis);R_MMU_173623(Classical_antibody_mediated_complement_activation);R_MMU_166663(Initial_trigge…	3.53303	16.0453	0.220191	-2.18317	2.64428e-14	2.3935e-13	down	yes
ENSMUSG00000098814	Igkv19-93	692161	ENSMUST00000196863;ENSMUST00000183936	GO:0002377(immunoglobulin production);GO:0005615(extracellular space);GO:0006955(immune response);GO:0006955(immune response)	NA	NA	NA	immunoglobulin kappa chain variable 19-93 [Source:MGI Symbol;Acc:MGI:107617]	IG_V_gene	R_MMU_2871809(FCERI_mediated_Ca+2_mobilization);R_MMU_977606(Regulation_of_Complement_cascade);R_MMU_5653656(Vesicle_mediated_transport);R_MMU_2029481(FCGR_activation);R_MMU_2029480(Fcgamma_receptor_(FCGR)_dependent_phagocytosis);R_MMU_983705(Signaling_by_the_B_Cell_Receptor_(BCR));R_MMU_109582(Hemostasis);R_MMU_173623(Classical_antibody_mediated_complement_activation);R_MMU_166663(Initial_trigge…	55.1914	186.275	0.296289	-1.75492	3.21371e-14	2.8962e-13	down	yes
ENSMUSG00000021270	Hsp90aa1	15519	ENSMUST00000021698;ENSMUST00000094361;ENSMUST00000134967;ENSMUST00000149189;ENSMUST00000145255;ENSMUST00000124156;ENSMUST00000129005	GO:0000166(nucleotide binding);GO:0001764(neuron migration);GO:0001934(positive regulation of protein phosphorylation);GO:0002134(UTP binding);GO:0002135(CTP binding);GO:0003009(skeletal muscle contraction);GO:0003729(mRNA binding);GO:0005515(protein binding);GO:0005524(ATP binding);GO:0005525(GTP binding);GO:0005634(nucleus);GO:0005737(cytoplasm);GO:0005739(mitochondrion);GO:0005829(cytosol);GO:…	04141(Protein processing in endoplasmic reticulum);04151(PI3K-Akt signaling pathway);04217(Necroptosis);04612(Antigen processing and presentation);04621(NOD-like receptor signaling pathway);04657(IL-17 signaling pathway);04659(Th17 cell differentiation);04914(Progesterone-mediated oocyte maturation);04915(Estrogen signaling pathway);05200(Pathways in cancer);05215(Prostate cancer);05418(Fluid she…	K04079	NA	heat shock protein 90, alpha (cytosolic), class A member 1 [Source:MGI Symbol;Acc:MGI:96250]	protein_coding;retained_intron	R_MMU_380287(Centrosome_maturation);R_MMU_8978934(Metabolism_of_cofactors);R_MMU_5675482(Regulation_of_necroptotic_cell_death);R_MMU_3371511(HSF1_activation);R_MMU_8852276(The_role_of_GTSE1_in_G2/M_progression_after_G2_checkpoint);R_MMU_9706574(RHOBTB_GTPase_Cycle);R_MMU_5218859(Regulated_Necrosis);R_MMU_2029480(Fcgamma_receptor_(FCGR)_dependent_phagocytosis);R_MMU_9652282(Drug_mediated_inhibitio…	69.287	228.596	0.303098	-1.72215	3.53351e-14	3.17532e-13	down	yes
ENSMUSG00000091955	Gm9844	100043712	ENSMUST00000170837	GO:0003779(actin binding);GO:0003785(actin monomer binding);GO:0005737(cytoplasm);GO:0005856(cytoskeleton);GO:0007015(actin filament organization);GO:0030036(actin cytoskeleton organization);GO:0030334(regulation of cell migration);GO:0042989(sequestering of actin monomers)	NA	NA	NA	predicted pseudogene 9844 [Source:MGI Symbol;Acc:MGI:3704288]	protein_coding	NA	2.1394	10.0781	0.212283	-2.23594	4.34342e-14	3.88909e-13	down	yes
ENSMUSG00000037032	Apbb1	11785	ENSMUST00000189072;ENSMUST00000189378;ENSMUST00000191011;ENSMUST00000081165;ENSMUST00000191250;ENSMUST00000210079;ENSMUST00000186814;ENSMUST00000190961;ENSMUST00000191601;ENSMUST00000188368	GO:0000122(negative regulation of transcription by RNA polymerase II);GO:0001540(amyloid-beta binding);GO:0001764(neuron migration);GO:0003682(chromatin binding);GO:0005515(protein binding);GO:0005634(nucleus);GO:0005737(cytoplasm);GO:0005783(endoplasmic reticulum);GO:0005886(plasma membrane);GO:0006302(double-strand break repair);GO:0006325(chromatin organization);GO:0006355(regulation of transc…	05010(Alzheimer disease);05010(Alzheimer disease)	K04529	NA	amyloid beta (A4) precursor protein-binding, family B, member 1 [Source:MGI Symbol;Acc:MGI:107765]	protein_coding;retained_intron;nonsense_mediated_decay	R_MMU_5693565(Recruitment_and_ATM_mediated_phosphorylation_of_repair_and_signaling_proteins_at_DNA_double_strand_breaks);R_MMU_5693532(DNA_Double_Strand_Break_Repair);R_MMU_5693606(DNA_Double_Strand_Break_Response);R_MMU_73894(DNA_Repair)	0.280607	1.28022	0.219186	-2.18978	5.30917e-14	4.72664e-13	down	yes
ENSMUSG00000076564	Igkv12-46	692245	ENSMUST00000103365	GO:0002377(immunoglobulin production);GO:0005615(extracellular space);GO:0006955(immune response)	NA	NA	NA	immunoglobulin kappa variable 12-46 [Source:MGI Symbol;Acc:MGI:4439773]	IG_V_gene	R_MMU_2871809(FCERI_mediated_Ca+2_mobilization);R_MMU_977606(Regulation_of_Complement_cascade);R_MMU_5653656(Vesicle_mediated_transport);R_MMU_2029481(FCGR_activation);R_MMU_2029480(Fcgamma_receptor_(FCGR)_dependent_phagocytosis);R_MMU_983705(Signaling_by_the_B_Cell_Receptor_(BCR));R_MMU_109582(Hemostasis);R_MMU_173623(Classical_antibody_mediated_complement_activation);R_MMU_166663(Initial_trigge…	27.3639	93.814	0.291682	-1.77753	5.32562e-14	4.73327e-13	down	yes
ENSMUSG00000024521	Pmaip1	58801	ENSMUST00000025399;ENSMUST00000236933;ENSMUST00000237161	GO:0001836(release of cytochrome c from mitochondria);GO:0005515(protein binding);GO:0005739(mitochondrion);GO:0006915(apoptotic process);GO:0006919(activation of cysteine-type endopeptidase activity involved in apoptotic process);GO:0006974(cellular response to DNA damage stimulus);GO:0008630(intrinsic apoptotic signaling pathway in response to DNA damage);GO:0009411(response to UV);GO:0010165(r…	01524(Platinum drug resistance);04115(p53 signaling pathway);04210(Apoptosis);04215(Apoptosis - multiple species);05200(Pathways in cancer);05203(Viral carcinogenesis);05210(Colorectal cancer);05210(Colorectal cancer)	K10131	NA	phorbol-12-myristate-13-acetate-induced protein 1 [Source:MGI Symbol;Acc:MGI:1930146]	protein_coding	R_MMU_5357801(Programmed_Cell_Death);R_MMU_114452(Activation_of_BH3_only_proteins);R_MMU_111453(BH3_only_proteins_associate_with_and_inactivate_anti_apoptotic_BCL_2_members);R_MMU_109606(Intrinsic_Pathway_for_Apoptosis);R_MMU_109581(Apoptosis);R_MMU_111448(Activation_of_NOXA_and_translocation_to_mitochondria)	12.4399	41.1788	0.302094	-1.72693	5.32802e-14	4.73327e-13	down	yes
ENSMUSG00000090137	Uba52	22186	ENSMUST00000081940;ENSMUST00000165126;ENSMUST00000124967;ENSMUST00000129909;ENSMUST00000125184;ENSMUST00000140679;ENSMUST00000135446;ENSMUST00000127793	GO:0003735(structural constituent of ribosome);GO:0005515(protein binding);GO:0005634(nucleus);GO:0005654(nucleoplasm);GO:0005737(cytoplasm);GO:0005829(cytosol);GO:0005840(ribosome);GO:0006412(translation);GO:0015935(small ribosomal subunit);GO:0016567(protein ubiquitination);GO:0019941(modification-dependent protein catabolic process);GO:0022625(cytosolic large ribosomal subunit);GO:0022627(cyto…	03010(Ribosome);03010(Ribosome)	K02927	NA	ubiquitin A-52 residue ribosomal protein fusion product 1 [Source:MGI Symbol;Acc:MGI:98887]	protein_coding;retained_intron	R_MMU_5668541(TNFR2_non_canonical_NF_kB_pathway);R_MMU_5654727(Negative_regulation_of_FGFR2_signaling);R_MMU_204998(Cell_death_signalling_via_NRAGE,_NRIF_and_NADE);R_MMU_5675482(Regulation_of_necroptotic_cell_death);R_MMU_5654743(Signaling_by_FGFR4);R_MMU_975957(Nonsense_Mediated_Decay_(NMD)_enhanced_by_the_Exon_Junction_Complex_(EJC));R_MMU_68949(Orc1_removal_from_chromatin);R_MMU_9010553(Regula…	71.8179	235.422	0.30506	-1.71283	5.63343e-14	4.9939e-13	down	yes
ENSMUSG00000039810	Zc3h10	103284	ENSMUST00000040572;ENSMUST00000135226;ENSMUST00000133458;ENSMUST00000152539	GO:0000381(regulation of alternative mRNA splicing, via spliceosome);GO:0003723(RNA binding);GO:0005634(nucleus);GO:0005654(nucleoplasm);GO:0005737(cytoplasm);GO:0010608(posttranscriptional regulation of gene expression);GO:0035198(miRNA binding);GO:0046872(metal ion binding);GO:1903799(negative regulation of production of miRNAs involved in gene silencing by miRNA);GO:1903799(negative regulation…	NA	NA	NA	zinc finger CCCH type containing 10 [Source:MGI Symbol;Acc:MGI:2143670]	protein_coding;processed_transcript	NA	4.33457	14.4551	0.299865	-1.73761	6.29848e-14	5.56324e-13	down	yes
ENSMUSG00000003379	Cd79a	12518	ENSMUST00000003469	GO:0002250(adaptive immune response);GO:0002376(immune system process);GO:0004888(transmembrane signaling receptor activity);GO:0005515(protein binding);GO:0005771(multivesicular body);GO:0005886(plasma membrane);GO:0007166(cell surface receptor signaling pathway);GO:0009897(external side of plasma membrane);GO:0016020(membrane);GO:0016021(integral component of membrane);GO:0019815(B cell recepto…	04662(B cell receptor signaling pathway);05340(Primary immunodeficiency)	K06506	NA	CD79A antigen (immunoglobulin-associated alpha) [Source:MGI Symbol;Acc:MGI:101774]	protein_coding	R_MMU_983705(Signaling_by_the_B_Cell_Receptor_(BCR));R_MMU_5690714(CD22_mediated_BCR_regulation);R_MMU_168256(Immune_System);R_MMU_1280218(Adaptive_Immune_System);R_MMU_983695(Antigen_activates_B_Cell_Receptor_(BCR)_leading_to_generation_of_second_messengers)	256.165	835.019	0.306777	-1.70474	6.35522e-14	5.60583e-13	down	yes
ENSMUSG00000102824	Pdcd5-ps	100042424	ENSMUST00000191699	NA	NA	NA	NA	programmed cell death 5, pseudogene [Source:MGI Symbol;Acc:MGI:3782009]	processed_pseudogene	NA	3.93843	16.8649	0.233528	-2.09833	6.68924e-14	5.89211e-13	down	yes
ENSMUSG00000084131	Rpl3-ps2	628388	ENSMUST00000117131	NA	NA	NA	NA	ribosomal protein L3, pseudogene 2 [Source:MGI Symbol;Acc:MGI:3645345]	processed_pseudogene	NA	12.6465	42.286	0.29907	-1.74144	6.86632e-14	6.04381e-13	down	yes
ENSMUSG00000086245	Gm16170	100861855	ENSMUST00000156882	NA	NA	NA	NA	predicted gene 16170 [Source:MGI Symbol;Acc:MGI:3805548]	antisense	NA	4.56739	15.2155	0.30018	-1.7361	7.3497e-14	6.46472e-13	down	yes
ENSMUSG00000062248	Cks2	66197	ENSMUST00000075853	GO:0000079(regulation of cyclin-dependent protein serine/threonine kinase activity);GO:0000307(cyclin-dependent protein kinase holoenzyme complex);GO:0003682(chromatin binding);GO:0006357(regulation of transcription by RNA polymerase II);GO:0007049(cell cycle);GO:0007127(meiosis I);GO:0007346(regulation of mitotic cell cycle);GO:0008283(cell population proliferation);GO:0016301(kinase activity);G…	05200(Pathways in cancer);05222(Small cell lung cancer)	K02219	NA	CDC28 protein kinase regulatory subunit 2 [Source:MGI Symbol;Acc:MGI:1913447]	protein_coding	NA	4.44981	16.6567	0.267149	-1.90429	8.05752e-14	7.06736e-13	down	yes
ENSMUSG00000029094	Afap1	70292	ENSMUST00000064571;ENSMUST00000201482;ENSMUST00000146300	GO:0003779(actin binding);GO:0005737(cytoplasm);GO:0005829(cytosol);GO:0005856(cytoskeleton);GO:0005884(actin filament);GO:0005925(focal adhesion);GO:0009966(regulation of signal transduction);GO:0015629(actin cytoskeleton);GO:0017124(SH3 domain binding);GO:0042169(SH2 domain binding);GO:0051493(regulation of cytoskeleton organization);GO:0051493(regulation of cytoskeleton organization)	NA	K18616	NA	actin filament associated protein 1 [Source:MGI Symbol;Acc:MGI:1917542]	protein_coding;retained_intron;processed_transcript	NA	0.997057	3.36259	0.296514	-1.75383	8.20442e-14	7.19113e-13	down	yes
ENSMUSG00000078816	Prkcg	18752	ENSMUST00000100301;ENSMUST00000172109;ENSMUST00000203454	GO:0000166(nucleotide binding);GO:0004672(protein kinase activity);GO:0004674(protein serine/threonine kinase activity);GO:0004697(protein kinase C activity);GO:0004698(calcium-dependent protein kinase C activity);GO:0004712(protein serine/threonine/tyrosine kinase activity);GO:0005515(protein binding);GO:0005524(ATP binding);GO:0005634(nucleus);GO:0005737(cytoplasm);GO:0005829(cytosol);GO:000588…	01521(EGFR tyrosine kinase inhibitor resistance);04010(MAPK signaling pathway);04012(ErbB signaling pathway);04014(Ras signaling pathway);04015(Rap1 signaling pathway);04020(Calcium signaling pathway);04066(HIF-1 signaling pathway);04070(Phosphatidylinositol signaling system);04071(Sphingolipid signaling pathway);04150(mTOR signaling pathway);04270(Vascular smooth muscle contraction);04310(Wnt si…	K19663	EC:2.7.11.13	protein kinase C, gamma [Source:MGI Symbol;Acc:MGI:97597]	protein_coding;retained_intron	R_MMU_112040(G_protein_mediated_events);R_MMU_112315(Transmission_across_Chemical_Synapses);R_MMU_399721(Glutamate_binding,_activation_of_AMPA_receptors_and_synaptic_plasticity);R_MMU_111997(CaM_pathway);R_MMU_416993(Trafficking_of_GluR2_containing_AMPA_receptors);R_MMU_5099900(WNT5A_dependent_internalization_of_FZD4);R_MMU_109582(Hemostasis);R_MMU_399719(Trafficking_of_AMPA_receptors);R_MMU_3858…	0.595596	2.36408	0.251936	-1.98887	8.70993e-14	7.61813e-13	down	yes
ENSMUSG00000109539	Gm44667		ENSMUST00000207632	NA	NA	NA	NA	predicted gene 44667 [Source:MGI Symbol;Acc:MGI:5753243]	TEC	NA	0.621863	2.46784	0.251987	-1.98858	8.74453e-14	7.64303e-13	down	yes
ENSMUSG00000094797	Igkv6-15	108022	ENSMUST00000103393	GO:0002377(immunoglobulin production);GO:0005615(extracellular space);GO:0006955(immune response)	NA	NA	NA	immunoglobulin kappa variable 6-15 [Source:MGI Symbol;Acc:MGI:1330831]	IG_V_gene	NA	98.5108	322.656	0.305312	-1.71164	8.96923e-14	7.82843e-13	down	yes
ENSMUSG00000075289	Carns1	107239	ENSMUST00000167055;ENSMUST00000236513;ENSMUST00000237988;ENSMUST00000235912;ENSMUST00000235984;ENSMUST00000237326	GO:0000166(nucleotide binding);GO:0005524(ATP binding);GO:0016887(ATPase activity);GO:0035499(carnosine biosynthetic process);GO:0046872(metal ion binding);GO:0047730(carnosine synthase activity);GO:0047730(carnosine synthase activity)	00330(Arginine and proline metabolism);00340(Histidine metabolism);00410(beta-Alanine metabolism);00410(beta-Alanine metabolism)	K14755	EC:6.3.2.11	carnosine synthase 1 [Source:MGI Symbol;Acc:MGI:2147595]	protein_coding;retained_intron;processed_transcript	R_MMU_1430728(Metabolism);R_MMU_70921(Histidine_catabolism);R_MMU_71291(Metabolism_of_amino_acids_and_derivatives)	4.1379	13.6818	0.302438	-1.72529	9.87056e-14	8.60909e-13	down	yes
ENSMUSG00000005583	Mef2c	17260	ENSMUST00000199105;ENSMUST00000005722;ENSMUST00000199432;ENSMUST00000196832;ENSMUST00000163888;ENSMUST00000197938;ENSMUST00000199019;ENSMUST00000198069;ENSMUST00000200394;ENSMUST00000198360;ENSMUST00000195904;ENSMUST00000196730;ENSMUST00000199167;ENSMUST00000199450;ENSMUST00000200138;ENSMUST00000197722;ENSMUST00000198064;ENSMUST00000197146;ENSMUST00000198217;ENSMUST00000197022;ENSMUST00000197681;…	GO:0000122(negative regulation of transcription by RNA polymerase II);GO:0000165(MAPK cascade);GO:0000790(nuclear chromatin);GO:0000976(transcription regulatory region sequence-specific DNA binding);GO:0000977(RNA polymerase II regulatory region sequence-specific DNA binding);GO:0000978(RNA polymerase II cis-regulatory region sequence-specific DNA binding);GO:0000981(DNA-binding transcription fac…	04010(MAPK signaling pathway);04022(cGMP-PKG signaling pathway);04371(Apelin signaling pathway);04921(Oxytocin signaling pathway);04928(Parathyroid hormone synthesis, secretion and action);05202(Transcriptional misregulation in cancer);05418(Fluid shear stress and atherosclerosis);05418(Fluid shear stress and atherosclerosis)	K04454	NA	myocyte enhancer factor 2C [Source:MGI Symbol;Acc:MGI:99458]	protein_coding;retained_intron;nonsense_mediated_decay	R_MMU_525793(Myogenesis);R_MMU_1266738(Developmental_Biology)	9.24932	29.9541	0.308783	-1.69534	9.94352e-14	8.66666e-13	down	yes
ENSMUSG00000028572	Hook1	77963	ENSMUST00000030306;ENSMUST00000125627;ENSMUST00000156910;ENSMUST00000140128;ENSMUST00000124202;ENSMUST00000146947;ENSMUST00000125584;ENSMUST00000143326;ENSMUST00000107083	GO:0003779(actin binding);GO:0005515(protein binding);GO:0005737(cytoplasm);GO:0005813(centrosome);GO:0005829(cytosol);GO:0005856(cytoskeleton);GO:0005874(microtubule);GO:0007030(Golgi organization);GO:0007032(endosome organization);GO:0007040(lysosome organization);GO:0007275(multicellular organism development);GO:0007283(spermatogenesis);GO:0007286(spermatid development);GO:0008017(microtubule …	NA	K16612	NA	hook microtubule tethering protein 1 [Source:MGI Symbol;Acc:MGI:1925213]	protein_coding;processed_transcript	NA	1.38549	4.68803	0.295538	-1.75858	9.97449e-14	8.68757e-13	down	yes
ENSMUSG00000070822	Zscan18	232875	ENSMUST00000210891;ENSMUST00000211665;ENSMUST00000210650;ENSMUST00000211392;ENSMUST00000046245;ENSMUST00000209869	GO:0003676(nucleic acid binding);GO:0003700(DNA-binding transcription factor activity);GO:0005634(nucleus);GO:0006355(regulation of transcription, DNA-templated);GO:0006355(regulation of transcription, DNA-templated)	NA	K09230	NA	zinc finger and SCAN domain containing 18 [Source:MGI Symbol;Acc:MGI:3643810]	nonsense_mediated_decay;retained_intron;protein_coding	NA	0.852534	3.14744	0.270866	-1.88435	1.02237e-13	8.89844e-13	down	yes
ENSMUSG00000006360	Crip1	12925	ENSMUST00000196932;ENSMUST00000006523;ENSMUST00000198597;ENSMUST00000198909;ENSMUST00000200553;ENSMUST00000199089	GO:0005737(cytoplasm);GO:0008270(zinc ion binding);GO:0008630(intrinsic apoptotic signaling pathway in response to DNA damage);GO:0010043(response to zinc ion);GO:0010468(regulation of gene expression);GO:0042277(peptide binding);GO:0046872(metal ion binding);GO:0071236(cellular response to antibiotic);GO:0071493(cellular response to UV-B);GO:0071493(cellular response to UV-B)	NA	NA	NA	cysteine-rich protein 1 (intestinal) [Source:MGI Symbol;Acc:MGI:88501]	retained_intron;protein_coding;processed_transcript	NA	6.4044	21.2755	0.301023	-1.73206	1.06473e-13	9.25544e-13	down	yes
ENSMUSG00000057135	Scimp	327957	ENSMUST00000108534	GO:0001726(ruffle);GO:0001772(immunological synapse);GO:0002367(cytokine production involved in immune response);GO:0002732(positive regulation of dendritic cell cytokine production);GO:0005515(protein binding);GO:0005886(plasma membrane);GO:0016020(membrane);GO:0016021(integral component of membrane);GO:0030175(filopodium);GO:0031256(leading edge membrane);GO:0031259(uropod membrane);GO:0031410(…	NA	NA	NA	SLP adaptor and CSK interacting membrane protein [Source:MGI Symbol;Acc:MGI:3610314]	protein_coding	NA	5.66293	19.7211	0.287151	-1.80012	1.06968e-13	9.29073e-13	down	yes
ENSMUSG00000117869	Snhg4	100503380	ENSMUST00000235277;ENSMUST00000235750;ENSMUST00000235679;ENSMUST00000235976;ENSMUST00000237021;ENSMUST00000235956	NA	NA	NA	NA	small nucleolar RNA host gene 4 [Source:MGI Symbol;Acc:MGI:4937091]	retained_intron;lincRNA	NA	0.352405	1.47343	0.239174	-2.06387	1.08353e-13	9.39789e-13	down	yes
ENSMUSG00000089844	A530032D15Rik	381287	ENSMUST00000160792;ENSMUST00000161724;ENSMUST00000161675	GO:0003674(molecular_function);GO:0005575(cellular_component);GO:0005634(nucleus);GO:0008150(biological_process);GO:0016604(nuclear body);GO:0016604(nuclear body)	NA	NA	NA	RIKEN cDNA A530032D15Rik gene [Source:MGI Symbol;Acc:MGI:3037746]	protein_coding	NA	8.23363	27.4872	0.299544	-1.73916	1.18269e-13	1.02437e-12	down	yes
ENSMUSG00000017418	Arl5b	75869	ENSMUST00000069870;ENSMUST00000128682;ENSMUST00000239125;ENSMUST00000192653	GO:0000166(nucleotide binding);GO:0005525(GTP binding);GO:0005737(cytoplasm);GO:0005802(trans-Golgi network);GO:0006886(intracellular protein transport);GO:0016192(vesicle-mediated transport);GO:1903292(protein localization to Golgi membrane);GO:1903292(protein localization to Golgi membrane)	NA	K07950	NA	ADP-ribosylation factor-like 5B [Source:MGI Symbol;Acc:MGI:1923119]	protein_coding;nonsense_mediated_decay;retained_intron	NA	1.63936	5.40684	0.303201	-1.72165	1.28046e-13	1.10575e-12	down	yes
ENSMUSG00000105692	Gm43737		ENSMUST00000199915	NA	NA	NA	NA	predicted gene 43737 [Source:MGI Symbol;Acc:MGI:5663874]	TEC	NA	3.76471	12.6748	0.297023	-1.75135	1.29098e-13	1.11352e-12	down	yes
ENSMUSG00000032688	Malt1	240354	ENSMUST00000224229;ENSMUST00000237739;ENSMUST00000049248;ENSMUST00000236050;ENSMUST00000224056;ENSMUST00000235209;ENSMUST00000235999;ENSMUST00000236314;ENSMUST00000224265;ENSMUST00000225659;ENSMUST00000236284;ENSMUST00000237488;ENSMUST00000225085	GO:0001650(fibrillar center);GO:0001923(B-1 B cell differentiation);GO:0002020(protease binding);GO:0002096(polkadots);GO:0002726(positive regulation of T cell cytokine production);GO:0004197(cysteine-type endopeptidase activity);GO:0004842(ubiquitin-protein transferase activity);GO:0005515(protein binding);GO:0005634(nucleus);GO:0005737(cytoplasm);GO:0005829(cytosol);GO:0006508(proteolysis);GO:0…	04064(NF-kappa B signaling pathway);04625(C-type lectin receptor signaling pathway);04660(T cell receptor signaling pathway);04662(B cell receptor signaling pathway);05152(Tuberculosis);05152(Tuberculosis)	K07369	EC:3.4.22.-	MALT1 paracaspase [Source:MGI Symbol;Acc:MGI:2445027]	retained_intron;protein_coding;nonsense_mediated_decay;processed_transcript	R_MMU_983705(Signaling_by_the_B_Cell_Receptor_(BCR));R_MMU_5607764(CLEC7A_(Dectin_1)_signaling);R_MMU_5660668(CLEC7A/inflammasome_pathway);R_MMU_5621481(C_type_lectin_receptors_(CLRs));R_MMU_168256(Immune_System);R_MMU_1168372(Downstream_signaling_events_of_B_Cell_Receptor_(BCR));R_MMU_168249(Innate_Immune_System);R_MMU_2454202(Fc_epsilon_receptor_(FCERI)_signaling);R_MMU_2871837(FCERI_mediated_N…	6.41095	20.6699	0.310159	-1.68892	1.29397e-13	1.11532e-12	down	yes
ENSMUSG00000014294	Ndufa2	17991	ENSMUST00000014438	GO:0001835(blastocyst hatching);GO:0005739(mitochondrion);GO:0005743(mitochondrial inner membrane);GO:0005747(mitochondrial respiratory chain complex I);GO:0008137(NADH dehydrogenase (ubiquinone) activity);GO:0016020(membrane);GO:0031966(mitochondrial membrane);GO:0032981(mitochondrial respiratory chain complex I assembly);GO:0055114(oxidation-reduction process);GO:0070469(respirasome)	00190(Oxidative phosphorylation);04714(Thermogenesis);04723(Retrograde endocannabinoid signaling);04932(Non-alcoholic fatty liver disease (NAFLD));05010(Alzheimer disease);05012(Parkinson disease);05016(Huntington disease)	K03946	NA	NADH:ubiquinone oxidoreductase subunit A2 [Source:MGI Symbol;Acc:MGI:1343103]	protein_coding	R_MMU_1430728(Metabolism);R_MMU_6799198(Complex_I_biogenesis);R_MMU_611105(Respiratory_electron_transport);R_MMU_163200(Respiratory_electron_transport,_ATP_synthesis_by_chemiosmotic_coupling,_and_heat_production_by_uncoupling_proteins.);R_MMU_1428517(The_citric_acid_(TCA)_cycle_and_respiratory_electron_transport)	8.34585	29.5442	0.282487	-1.82374	1.34426e-13	1.15786e-12	down	yes
ENSMUSG00000040270	Bach2	12014	ENSMUST00000171600;ENSMUST00000108180;ENSMUST00000125263;ENSMUST00000149201;ENSMUST00000156430;ENSMUST00000146748	GO:0000122(negative regulation of transcription by RNA polymerase II);GO:0000978(RNA polymerase II cis-regulatory region sequence-specific DNA binding);GO:0001227(DNA-binding transcription repressor activity, RNA polymerase II-specific);GO:0003677(DNA binding);GO:0003700(DNA-binding transcription factor activity);GO:0005515(protein binding);GO:0005634(nucleus);GO:0005654(nucleoplasm);GO:0005737(c…	NA	K09042	NA	BTB and CNC homology, basic leucine zipper transcription factor 2 [Source:MGI Symbol;Acc:MGI:894679]	protein_coding;processed_transcript	NA	5.83693	18.8696	0.30933	-1.69278	1.34529e-13	1.15796e-12	down	yes
ENSMUSG00000070880	Gad1	14415	ENSMUST00000094934;ENSMUST00000130998;ENSMUST00000155979;ENSMUST00000140478;ENSMUST00000123330;ENSMUST00000130604	GO:0003824(catalytic activity);GO:0004351(glutamate decarboxylase activity);GO:0005737(cytoplasm);GO:0005739(mitochondrion);GO:0005938(cell cortex);GO:0009449(gamma-aminobutyric acid biosynthetic process);GO:0016595(glutamate binding);GO:0016829(lyase activity);GO:0016831(carboxy-lyase activity);GO:0019752(carboxylic acid metabolic process);GO:0030170(pyridoxal phosphate binding);GO:0030424(axon)…	00250(Alanine, aspartate and glutamate metabolism);00410(beta-Alanine metabolism);00430(Taurine and hypotaurine metabolism);00650(Butanoate metabolism);04727(GABAergic synapse);04940(Type I diabetes mellitus);04940(Type I diabetes mellitus)	K01580	EC:4.1.1.15	glutamate decarboxylase 1 [Source:MGI Symbol;Acc:MGI:95632]	protein_coding;retained_intron;processed_transcript;nonsense_mediated_decay	R_MMU_112315(Transmission_across_Chemical_Synapses);R_MMU_112310(Neurotransmitter_release_cycle);R_MMU_888590(GABA_synthesis,_release,_reuptake_and_degradation);R_MMU_112316(Neuronal_System);R_MMU_888568(GABA_synthesis)	0.418278	1.54922	0.269993	-1.88901	1.35916e-13	1.16828e-12	down	yes
ENSMUSG00000078202	Nrarp	67122	ENSMUST00000104999	GO:0000122(negative regulation of transcription by RNA polymerase II);GO:0001569(branching involved in blood vessel morphogenesis);GO:0001938(positive regulation of endothelial cell proliferation);GO:0002040(sprouting angiogenesis);GO:0002043(blood vessel endothelial cell proliferation involved in sprouting angiogenesis);GO:0005515(protein binding);GO:0005575(cellular_component);GO:0007219(Notch …	NA	NA	NA	Notch-regulated ankyrin repeat protein [Source:MGI Symbol;Acc:MGI:1914372]	protein_coding	NA	0.381878	1.78162	0.214343	-2.22201	1.43919e-13	1.23451e-12	down	yes
ENSMUSG00000031112	Stk26	70415	ENSMUST00000033444;ENSMUST00000146956;ENSMUST00000136741	GO:0000139(Golgi membrane);GO:0000166(nucleotide binding);GO:0000287(magnesium ion binding);GO:0004672(protein kinase activity);GO:0004674(protein serine/threonine kinase activity);GO:0005524(ATP binding);GO:0005737(cytoplasm);GO:0005794(Golgi apparatus);GO:0005798(Golgi-associated vesicle);GO:0005829(cytosol);GO:0006468(protein phosphorylation);GO:0006915(apoptotic process);GO:0009267(cellular r…	NA	K08838	EC:2.7.11.1	serine/threonine kinase 26 [Source:MGI Symbol;Acc:MGI:1917665]	protein_coding;retained_intron	R_MMU_111465(Apoptotic_cleavage_of_cellular_proteins);R_MMU_5357801(Programmed_Cell_Death);R_MMU_75153(Apoptotic_execution_phase);R_MMU_109581(Apoptosis)	3.24742	10.6722	0.304287	-1.7165	1.49249e-13	1.27847e-12	down	yes
ENSMUSG00000076512	Igkv9-123	628144	ENSMUST00000103313	GO:0002377(immunoglobulin production);GO:0005615(extracellular space);GO:0006955(immune response)	NA	NA	NA	immunoglobulin kappa variable 9-123 [Source:MGI Symbol;Acc:MGI:3643848]	IG_V_gene	R_MMU_2871809(FCERI_mediated_Ca+2_mobilization);R_MMU_977606(Regulation_of_Complement_cascade);R_MMU_5653656(Vesicle_mediated_transport);R_MMU_2029481(FCGR_activation);R_MMU_2029480(Fcgamma_receptor_(FCGR)_dependent_phagocytosis);R_MMU_983705(Signaling_by_the_B_Cell_Receptor_(BCR));R_MMU_109582(Hemostasis);R_MMU_173623(Classical_antibody_mediated_complement_activation);R_MMU_166663(Initial_trigge…	4.09442	17.1473	0.238779	-2.06625	1.53501e-13	1.31309e-12	down	yes
ENSMUSG00000022223	Sdr39u1	654795	ENSMUST00000227139;ENSMUST00000227268;ENSMUST00000227211;ENSMUST00000226338;ENSMUST00000111325;ENSMUST00000227163;ENSMUST00000228151;ENSMUST00000227965;ENSMUST00000226746;ENSMUST00000228209;ENSMUST00000227387;ENSMUST00000227032;ENSMUST00000227677;ENSMUST00000227712	GO:0003674(molecular_function);GO:0003824(catalytic activity);GO:0008150(biological_process);GO:0016491(oxidoreductase activity);GO:0050662(coenzyme binding);GO:0055114(oxidation-reduction process);GO:0055114(oxidation-reduction process)	NA	K07071	NA	short chain dehydrogenase/reductase family 39U, member 1 [Source:MGI Symbol;Acc:MGI:1916876]	retained_intron;protein_coding;processed_transcript;nonsense_mediated_decay	NA	1.07006	4.12921	0.259144	-1.94817	1.53929e-13	1.31585e-12	down	yes
ENSMUSG00000020183	Cpm	70574	ENSMUST00000020399;ENSMUST00000141991;ENSMUST00000123374;ENSMUST00000138020	GO:0004180(carboxypeptidase activity);GO:0004181(metallocarboxypeptidase activity);GO:0005615(extracellular space);GO:0005886(plasma membrane);GO:0006508(proteolysis);GO:0006518(peptide metabolic process);GO:0008233(peptidase activity);GO:0008237(metallopeptidase activity);GO:0008270(zinc ion binding);GO:0016020(membrane);GO:0016485(protein processing);GO:0016787(hydrolase activity);GO:0031225(an…	NA	K01296	EC:3.4.17.12	carboxypeptidase M [Source:MGI Symbol;Acc:MGI:1917824]	protein_coding;retained_intron;processed_transcript	R_MMU_597592(Post_translational_protein_modification);R_MMU_392499(Metabolism_of_proteins);R_MMU_163125(Post_translational_modification:_synthesis_of_GPI_anchored_proteins)	3.99737	13.0365	0.306629	-1.70543	1.54373e-13	1.31873e-12	down	yes
ENSMUSG00000025085	Ablim1	226251	ENSMUST00000079360;ENSMUST00000156316;ENSMUST00000111529;ENSMUST00000137389;ENSMUST00000111524;ENSMUST00000133782;ENSMUST00000111558;ENSMUST00000127198;ENSMUST00000104902;ENSMUST00000099294;ENSMUST00000111544;ENSMUST00000150425	GO:0001725(stress fiber);GO:0003779(actin binding);GO:0005515(protein binding);GO:0005737(cytoplasm);GO:0005856(cytoskeleton);GO:0007010(cytoskeleton organization);GO:0007411(axon guidance);GO:0014069(postsynaptic density);GO:0015629(actin cytoskeleton);GO:0030027(lamellipodium);GO:0030032(lamellipodium assembly);GO:0045944(positive regulation of transcription by RNA polymerase II);GO:0046872(met…	04360(Axon guidance);04360(Axon guidance)	K07520	NA	actin-binding LIM protein 1 [Source:MGI Symbol;Acc:MGI:1194500]	protein_coding;retained_intron;processed_transcript	NA	15.2255	48.7679	0.312203	-1.67944	1.64115e-13	1.40003e-12	down	yes
ENSMUSG00000034285	Nipsnap1	18082	ENSMUST00000038570;ENSMUST00000136552;ENSMUST00000141269;ENSMUST00000149603;ENSMUST00000135405	GO:0005515(protein binding);GO:0005739(mitochondrion);GO:0005743(mitochondrial inner membrane);GO:0016020(membrane);GO:0019233(sensory perception of pain);GO:0042165(neurotransmitter binding);GO:0097060(synaptic membrane);GO:0097060(synaptic membrane)	NA	NA	NA	nipsnap homolog 1 [Source:MGI Symbol;Acc:MGI:1278344]	protein_coding;nonsense_mediated_decay;processed_transcript	NA	2.99921	10.1865	0.29443	-1.764	1.6933e-13	1.44254e-12	down	yes
ENSMUSG00000042724	Map3k9	338372	ENSMUST00000035987;ENSMUST00000223292;ENSMUST00000222322	GO:0000165(MAPK cascade);GO:0000166(nucleotide binding);GO:0000186(activation of MAPKK activity);GO:0004672(protein kinase activity);GO:0004674(protein serine/threonine kinase activity);GO:0004706(JUN kinase kinase kinase activity);GO:0004709(MAP kinase kinase kinase activity);GO:0005515(protein binding);GO:0005524(ATP binding);GO:0006468(protein phosphorylation);GO:0006915(apoptotic process);GO:…	NA	K04417	EC:2.7.11.25	mitogen-activated protein kinase kinase kinase 9 [Source:MGI Symbol;Acc:MGI:2449952]	protein_coding;retained_intron	NA	1.24893	4.24082	0.294502	-1.76365	2.00786e-13	1.70936e-12	down	yes
ENSMUSG00000106251	Gm42658		ENSMUST00000197199	NA	NA	NA	NA	predicted gene 42658 [Source:MGI Symbol;Acc:MGI:5662795]	sense_intronic	NA	0.747317	3.28934	0.227193	-2.13801	2.02987e-13	1.72574e-12	down	yes
ENSMUSG00000046546	Fam43a	224093	ENSMUST00000059078	GO:0003674(molecular_function);GO:0005515(protein binding);GO:0005575(cellular_component);GO:0008150(biological_process)	NA	NA	NA	family with sequence similarity 43, member A [Source:MGI Symbol;Acc:MGI:2676309]	protein_coding	NA	20.2067	64.7349	0.312146	-1.67971	2.0372e-13	1.73079e-12	down	yes
ENSMUSG00000073676	Hspe1	15528	ENSMUST00000134628;ENSMUST00000075242	GO:0005524(ATP binding);GO:0005739(mitochondrion);GO:0005759(mitochondrial matrix);GO:0006457(protein folding);GO:0046872(metal ion binding);GO:0051082(unfolded protein binding);GO:0051085(chaperone cofactor-dependent protein refolding);GO:0051087(chaperone binding);GO:0051087(chaperone binding)	NA	K04078	NA	heat shock protein 1 (chaperonin 10) [Source:MGI Symbol;Acc:MGI:104680]	retained_intron;protein_coding	R_MMU_9012999(RHO_GTPase_cycle);R_MMU_9716542(Signaling_by_Rho_GTPases,_Miro_GTPases_and_RHOBTB3);R_MMU_194315(Signaling_by_Rho_GTPases);R_MMU_162582(Signal_Transduction);R_MMU_9013408(RHOG_GTPase_cycle)	11.7613	38.3315	0.30683	-1.70449	2.11746e-13	1.7953e-12	down	yes
ENSMUSG00000105646	Gm30211	102632036	ENSMUST00000197227	NA	NA	NA	NA	predicted gene, 30211 [Source:MGI Symbol;Acc:MGI:5589370]	lincRNA	NA	7.73629	25.0474	0.308866	-1.69495	2.12935e-13	1.80415e-12	down	yes
ENSMUSG00000017386	Traf4	22032	ENSMUST00000149437;ENSMUST00000017530;ENSMUST00000148218	GO:0005164(tumor necrosis factor receptor binding);GO:0005515(protein binding);GO:0005634(nucleus);GO:0005737(cytoplasm);GO:0005856(cytoskeleton);GO:0005886(plasma membrane);GO:0005923(bicellular tight junction);GO:0006915(apoptotic process);GO:0007165(signal transduction);GO:0007250(activation of NF-kappaB-inducing kinase activity);GO:0007275(multicellular organism development);GO:0007585(respir…	04657(IL-17 signaling pathway);05200(Pathways in cancer);05222(Small cell lung cancer);05222(Small cell lung cancer)	K09848	NA	TNF receptor associated factor 4 [Source:MGI Symbol;Acc:MGI:1202880]	retained_intron;protein_coding	NA	3.89936	12.8834	0.302664	-1.72421	2.18827e-13	1.85156e-12	down	yes
ENSMUSG00000006057	Atp5g1	11951	ENSMUST00000178611;ENSMUST00000107684;ENSMUST00000090541;ENSMUST00000107686	GO:0000276(mitochondrial proton-transporting ATP synthase complex, coupling factor F(o));GO:0005739(mitochondrion);GO:0005743(mitochondrial inner membrane);GO:0005753(mitochondrial proton-transporting ATP synthase complex);GO:0006754(ATP biosynthetic process);GO:0006811(ion transport);GO:0008289(lipid binding);GO:0009631(cold acclimation);GO:0010917(negative regulation of mitochondrial membrane p…	00190(Oxidative phosphorylation);04714(Thermogenesis);05010(Alzheimer disease);05012(Parkinson disease);05016(Huntington disease);05016(Huntington disease)	K02128	NA	ATP synthase, H+ transporting, mitochondrial F0 complex, subunit C1 (subunit 9) [Source:MGI Symbol;Acc:MGI:107653]	protein_coding	R_MMU_1430728(Metabolism);R_MMU_163210(Formation_of_ATP_by_chemiosmotic_coupling);R_MMU_8949613(Cristae_formation);R_MMU_1852241(Organelle_biogenesis_and_maintenance);R_MMU_1592230(Mitochondrial_biogenesis);R_MMU_163200(Respiratory_electron_transport,_ATP_synthesis_by_chemiosmotic_coupling,_and_heat_production_by_uncoupling_proteins.);R_MMU_1428517(The_citric_acid_(TCA)_cycle_and_respiratory_elec…	0.420116	1.63487	0.256972	-1.96032	2.26061e-13	1.91147e-12	down	yes
ENSMUSG00000039384	Dusp10	63953	ENSMUST00000048655;ENSMUST00000139839	GO:0000188(inactivation of MAPK activity);GO:0002819(regulation of adaptive immune response);GO:0004721(phosphoprotein phosphatase activity);GO:0004725(protein tyrosine phosphatase activity);GO:0005634(nucleus);GO:0005654(nucleoplasm);GO:0005737(cytoplasm);GO:0005794(Golgi apparatus);GO:0005829(cytosol);GO:0006470(protein dephosphorylation);GO:0008138(protein tyrosine/serine/threonine phosphatase…	04010(MAPK signaling pathway);04010(MAPK signaling pathway)	K20216	3.1.3.48;EC:3.1.3.16	dual specificity phosphatase 10 [Source:MGI Symbol;Acc:MGI:1927070]	protein_coding	R_MMU_5683057(MAPK_family_signaling_cascades);R_MMU_5673001(RAF/MAP_kinase_cascade);R_MMU_5675221(Negative_regulation_of_MAPK_pathway);R_MMU_162582(Signal_Transduction);R_MMU_112409(RAF_independent_MAPK1/3_activation);R_MMU_5684996(MAPK1/MAPK3_signaling)	2.72128	9.15774	0.297156	-1.75071	2.35245e-13	1.98642e-12	down	yes
ENSMUSG00000100975	Gm28875		ENSMUST00000185486	NA	NA	NA	NA	predicted gene 28875 [Source:MGI Symbol;Acc:MGI:5579581]	lincRNA	NA	3.26492	11.6306	0.280717	-1.83281	2.48034e-13	2.08875e-12	down	yes
ENSMUSG00000083798	Gm14584	100040609	ENSMUST00000118956	NA	NA	NA	NA	predicted gene 14584 [Source:MGI Symbol;Acc:MGI:3705780]	processed_pseudogene	NA	16.371	54.3357	0.301294	-1.73076	2.48288e-13	2.08948e-12	down	yes
ENSMUSG00000053137	Mapk11	19094	ENSMUST00000230734;ENSMUST00000088823;ENSMUST00000228967;ENSMUST00000230634	GO:0000166(nucleotide binding);GO:0004672(protein kinase activity);GO:0004674(protein serine/threonine kinase activity);GO:0004707(MAP kinase activity);GO:0005515(protein binding);GO:0005524(ATP binding);GO:0005634(nucleus);GO:0005654(nucleoplasm);GO:0005737(cytoplasm);GO:0005829(cytosol);GO:0006468(protein phosphorylation);GO:0010468(regulation of gene expression);GO:0010628(positive regulation …	01522(Endocrine resistance);04010(MAPK signaling pathway);04015(Rap1 signaling pathway);04068(FoxO signaling pathway);04071(Sphingolipid signaling pathway);04218(Cellular senescence);04261(Adrenergic signaling in cardiomyocytes);04370(VEGF signaling pathway);04380(Osteoclast differentiation);04550(Signaling pathways regulating pluripotency of stem cells);04611(Platelet activation);04620(Toll-like…	K04441	EC:2.7.11.24	mitogen-activated protein kinase 11 [Source:MGI Symbol;Acc:MGI:1338024]	retained_intron;protein_coding;processed_transcript	R_MMU_448424(Interleukin_17_signaling);R_MMU_2559580(Oxidative_Stress_Induced_Senescence);R_MMU_4420097(VEGFA_VEGFR2_Pathway);R_MMU_166058(MyD88:MAL(TIRAP)_cascade_initiated_on_plasma_membrane);R_MMU_168179(Toll_Like_Receptor_TLR1:TLR2_Cascade);R_MMU_449147(Signaling_by_Interleukins);R_MMU_166520(Signaling_by_NTRKs);R_MMU_166016(Toll_Like_Receptor_4_(TLR4)_Cascade);R_MMU_168181(Toll_Like_Receptor…	11.1124	35.6127	0.312033	-1.68023	2.8534e-13	2.38518e-12	down	yes
ENSMUSG00000022231	Sema5a	20356	ENSMUST00000067458;ENSMUST00000227976;ENSMUST00000227429;ENSMUST00000228103;ENSMUST00000228015;ENSMUST00000227802;ENSMUST00000228555;ENSMUST00000228442;ENSMUST00000226876	GO:0005515(protein binding);GO:0016020(membrane);GO:0016021(integral component of membrane);GO:0030154(cell differentiation);GO:0030215(semaphorin receptor binding);GO:0030215(semaphorin receptor binding)	04360(Axon guidance);04360(Axon guidance)	K06841	NA	sema domain, seven thrombospondin repeats (type 1 and type 1-like), transmembrane domain (TM) and short cytoplasmic domain, (semaphorin) 5A [Source:MGI Symbol;Acc:MGI:107556]	protein_coding;retained_intron;processed_transcript	R_MMU_5173105(O_linked_glycosylation);R_MMU_416700(Other_semaphorin_interactions);R_MMU_597592(Post_translational_protein_modification);R_MMU_392499(Metabolism_of_proteins);R_MMU_5173214(O_glycosylation_of_TSR_domain_containing_proteins);R_MMU_422475(Axon_guidance);R_MMU_373755(Semaphorin_interactions);R_MMU_9675108(Nervous_system_development);R_MMU_1266738(Developmental_Biology)	0.226764	0.800469	0.283289	-1.81965	2.8534e-13	2.38518e-12	down	yes
ENSMUSG00000061787	Rps17	20068	ENSMUST00000130487;ENSMUST00000138936;ENSMUST00000156346;ENSMUST00000134425;ENSMUST00000080813;ENSMUST00000208054	GO:0003735(structural constituent of ribosome);GO:0005840(ribosome);GO:0006364(rRNA processing);GO:0006412(translation);GO:0022627(cytosolic small ribosomal subunit);GO:0034101(erythrocyte homeostasis);GO:0042274(ribosomal small subunit biogenesis);GO:0042274(ribosomal small subunit biogenesis)	03010(Ribosome);03010(Ribosome)	K02962	NA	ribosomal protein S17 [Source:MGI Symbol;Acc:MGI:1309526]	processed_transcript;retained_intron;protein_coding	R_MMU_975957(Nonsense_Mediated_Decay_(NMD)_enhanced_by_the_Exon_Junction_Complex_(EJC));R_MMU_1799339(SRP_dependent_cotranslational_protein_targeting_to_membrane);R_MMU_975956(Nonsense_Mediated_Decay_(NMD)_independent_of_the_Exon_Junction_Complex_(EJC));R_MMU_72766(Translation);R_MMU_72689(Formation_of_a_pool_of_free_40S_subunits);R_MMU_72737(Cap_dependent_Translation_Initiation);R_MMU_392499(Met…	79.9568	253.708	0.315154	-1.66587	2.86586e-13	2.39399e-12	down	yes
ENSMUSG00000020718	Polg2	50776	ENSMUST00000155107;ENSMUST00000134029;ENSMUST00000142590;ENSMUST00000127061;ENSMUST00000021060;ENSMUST00000126201	GO:0001701(in utero embryonic development);GO:0003677(DNA binding);GO:0003690(double-stranded DNA binding);GO:0003887(DNA-directed DNA polymerase activity);GO:0005737(cytoplasm);GO:0005739(mitochondrion);GO:0005760(gamma DNA polymerase complex);GO:0006260(DNA replication);GO:0006261(DNA-dependent DNA replication);GO:0006264(mitochondrial DNA replication);GO:0006281(DNA repair);GO:0022904(respirat…	NA	K02333	NA	polymerase (DNA directed), gamma 2, accessory subunit [Source:MGI Symbol;Acc:MGI:1354947]	nonsense_mediated_decay;retained_intron;protein_coding	NA	1.68175	5.68322	0.295914	-1.75675	2.88984e-13	2.41239e-12	down	yes
ENSMUSG00000084416	Rpl10a-ps1	100043141	ENSMUST00000120360	NA	NA	NA	NA	ribosomal protein L10A, pseudogene 1 [Source:MGI Symbol;Acc:MGI:3705885]	processed_pseudogene	NA	9.11657	31.2267	0.291948	-1.77622	3.05233e-13	2.54633e-12	down	yes
ENSMUSG00000041073	Nacad	192950	ENSMUST00000045713	GO:0005634(nucleus);GO:0005737(cytoplasm);GO:0005854(nascent polypeptide-associated complex);GO:0006612(protein targeting to membrane);GO:0015031(protein transport);GO:0051082(unfolded protein binding)	NA	NA	NA	NAC alpha domain containing [Source:MGI Symbol;Acc:MGI:3603030]	protein_coding	NA	0.2256	0.996951	0.22629	-2.14376	3.14575e-13	2.61901e-12	down	yes
ENSMUSG00000040751	Lat2	56743	ENSMUST00000077636;ENSMUST00000202746;ENSMUST00000201832;ENSMUST00000036362;ENSMUST00000200998;ENSMUST00000202461;ENSMUST00000200945;ENSMUST00000201632;ENSMUST00000202085	GO:0002250(adaptive immune response);GO:0002376(immune system process);GO:0002764(immune response-regulating signaling pathway);GO:0005886(plasma membrane);GO:0016020(membrane);GO:0016021(integral component of membrane);GO:0019722(calcium-mediated signaling);GO:0035556(intracellular signal transduction);GO:0042113(B cell activation);GO:0042169(SH2 domain binding);GO:0042629(mast cell granule);GO:…	NA	NA	NA	linker for activation of T cells family, member 2 [Source:MGI Symbol;Acc:MGI:1926479]	protein_coding;retained_intron;processed_transcript	R_MMU_168256(Immune_System);R_MMU_2730905(Role_of_LAT2/NTAL/LAB_on_calcium_mobilization);R_MMU_168249(Innate_Immune_System);R_MMU_2454202(Fc_epsilon_receptor_(FCERI)_signaling)	13.8644	44.29	0.313037	-1.6756	3.17152e-13	2.63693e-12	down	yes
ENSMUSG00000003484	Cyp4f18	72054	ENSMUST00000003574;ENSMUST00000125448	GO:0000038(very long-chain fatty acid metabolic process);GO:0001676(long-chain fatty acid metabolic process);GO:0004497(monooxygenase activity);GO:0005506(iron ion binding);GO:0005737(cytoplasm);GO:0005783(endoplasmic reticulum);GO:0005789(endoplasmic reticulum membrane);GO:0006629(lipid metabolic process);GO:0008217(regulation of blood pressure);GO:0008391(arachidonic acid monooxygenase activity…	00590(Arachidonic acid metabolism);00590(Arachidonic acid metabolism)	K17726	1.14.14.79;1.14.14.94;EC:1.14.14.78	cytochrome P450, family 4, subfamily f, polypeptide 18 [Source:MGI Symbol;Acc:MGI:1919304]	protein_coding;processed_transcript	R_MMU_211897(Cytochrome_P450_arranged_by_substrate_type);R_MMU_556833(Metabolism_of_lipids);R_MMU_1430728(Metabolism);R_MMU_8978868(Fatty_acid_metabolism);R_MMU_211945(Phase_I_Functionalization_of_compounds);R_MMU_211958(Miscellaneous_substrates);R_MMU_211859(Biological_oxidations);R_MMU_2142753(Arachidonic_acid_metabolism);R_MMU_2142691(Synthesis_of_Leukotrienes_(LT)_and_Eoxins_(EX));R_MMU_21428…	15.9855	51.081	0.312943	-1.67603	3.45805e-13	2.87325e-12	down	yes
ENSMUSG00000001281	Itgb7	16421	ENSMUST00000001327;ENSMUST00000230652;ENSMUST00000127014;ENSMUST00000229440;ENSMUST00000230550	GO:0003366(cell-matrix adhesion involved in ameboidal cell migration);GO:0005178(integrin binding);GO:0005925(focal adhesion);GO:0007155(cell adhesion);GO:0007160(cell-matrix adhesion);GO:0007229(integrin-mediated signaling pathway);GO:0008305(integrin complex);GO:0009986(cell surface);GO:0016020(membrane);GO:0016021(integral component of membrane);GO:0016477(cell migration);GO:0033627(cell adhes…	04151(PI3K-Akt signaling pathway);04510(Focal adhesion);04512(ECM-receptor interaction);04514(Cell adhesion molecules (CAMs));04672(Intestinal immune network for IgA production);04810(Regulation of actin cytoskeleton);05165(Human papillomavirus infection);05202(Transcriptional misregulation in cancer);05410(Hypertrophic cardiomyopathy (HCM));05412(Arrhythmogenic right ventricular cardiomyopathy (…	K06590	NA	integrin beta 7 [Source:MGI Symbol;Acc:MGI:96616]	protein_coding;retained_intron	R_MMU_1474244(Extracellular_matrix_organization);R_MMU_198933(Immunoregulatory_interactions_between_a_Lymphoid_and_a_non_Lymphoid_cell);R_MMU_168256(Immune_System);R_MMU_1280218(Adaptive_Immune_System);R_MMU_216083(Integrin_cell_surface_interactions)	26.5877	84.1216	0.316063	-1.66172	3.55338e-13	2.94852e-12	down	yes
ENSMUSG00000029591	Ung	22256	ENSMUST00000102584;ENSMUST00000112275;ENSMUST00000031587;ENSMUST00000200479	GO:0003684(damaged DNA binding);GO:0004844(uracil DNA N-glycosylase activity);GO:0005634(nucleus);GO:0005654(nucleoplasm);GO:0005739(mitochondrion);GO:0006281(DNA repair);GO:0006284(base-excision repair);GO:0006974(cellular response to DNA damage stimulus);GO:0016446(somatic hypermutation of immunoglobulin genes);GO:0016447(somatic recombination of immunoglobulin gene segments);GO:0016787(hydrola…	03410(Base excision repair);05340(Primary immunodeficiency);05340(Primary immunodeficiency)	K03648	EC:3.2.2.27	uracil DNA glycosylase [Source:MGI Symbol;Acc:MGI:109352]	protein_coding;retained_intron	R_MMU_110357(Displacement_of_DNA_glycosylase_by_APEX1);R_MMU_73933(Resolution_of_Abasic_Sites_(AP_sites));R_MMU_73884(Base_Excision_Repair);R_MMU_73928(Depyrimidination);R_MMU_110329(Cleavage_of_the_damaged_pyrimidine);R_MMU_73894(DNA_Repair);R_MMU_73929(Base_Excision_Repair,_AP_Site_Formation)	0.488498	1.81958	0.268468	-1.89718	3.64798e-13	3.02299e-12	down	yes
ENSMUSG00000089999	Gm6485	624251	ENSMUST00000160676	NA	NA	NA	NA	predicted gene 6485 [Source:MGI Symbol;Acc:MGI:3644007]	transcribed_processed_pseudogene	NA	2.44843	10.9833	0.222923	-2.16539	3.65994e-13	3.03089e-12	down	yes
ENSMUSG00000020990	Cdkl1	71091	ENSMUST00000021377;ENSMUST00000221646	GO:0000166(nucleotide binding);GO:0004672(protein kinase activity);GO:0004674(protein serine/threonine kinase activity);GO:0004693(cyclin-dependent protein serine/threonine kinase activity);GO:0005524(ATP binding);GO:0005634(nucleus);GO:0005654(nucleoplasm);GO:0005737(cytoplasm);GO:0006468(protein phosphorylation);GO:0007507(heart development);GO:0016301(kinase activity);GO:0016310(phosphorylatio…	NA	K08824	EC:2.7.11.22	cyclin-dependent kinase-like 1 (CDC2-related kinase) [Source:MGI Symbol;Acc:MGI:1918341]	protein_coding	NA	0.780459	3.16496	0.246594	-2.01979	3.82754e-13	3.16128e-12	down	yes
ENSMUSG00000057098	Ebf1	13591	ENSMUST00000081265;ENSMUST00000101326;ENSMUST00000140822;ENSMUST00000149997;ENSMUST00000138452;ENSMUST00000109268;ENSMUST00000135993	GO:0000978(RNA polymerase II cis-regulatory region sequence-specific DNA binding);GO:0001228(DNA-binding transcription activator activity, RNA polymerase II-specific);GO:0003677(DNA binding);GO:0003700(DNA-binding transcription factor activity);GO:0005515(protein binding);GO:0005634(nucleus);GO:0005654(nucleoplasm);GO:0006355(regulation of transcription, DNA-templated);GO:0007275(multicellular or…	NA	K09103	NA	early B cell factor 1 [Source:MGI Symbol;Acc:MGI:95275]	protein_coding;processed_transcript	NA	7.16937	22.6438	0.316616	-1.6592	3.99395e-13	3.29435e-12	down	yes
ENSMUSG00000063646	Jakmip1	76071	ENSMUST00000043794;ENSMUST00000137019;ENSMUST00000147014;ENSMUST00000173048;ENSMUST00000126527;ENSMUST00000212047;ENSMUST00000152445;ENSMUST00000201223;ENSMUST00000174629	GO:0003723(RNA binding);GO:0005737(cytoplasm);GO:0005856(cytoskeleton);GO:0005874(microtubule);GO:0008017(microtubule binding);GO:0015031(protein transport);GO:0015630(microtubule cytoskeleton);GO:0016020(membrane);GO:0016021(integral component of membrane);GO:0019894(kinesin binding);GO:0019898(extrinsic component of membrane);GO:0019900(kinase binding);GO:0021756(striatum development);GO:005081…	NA	NA	NA	janus kinase and microtubule interacting protein 1 [Source:MGI Symbol;Acc:MGI:1923321]	protein_coding;retained_intron;processed_transcript	NA	1.78984	5.78445	0.309422	-1.69235	4.11743e-13	3.39395e-12	down	yes
ENSMUSG00000043168	4930426D05Rik	74644	ENSMUST00000139804;ENSMUST00000143378;ENSMUST00000132729;ENSMUST00000144487	NA	NA	NA	NA	RIKEN cDNA 4930426D05 gene [Source:MGI Symbol;Acc:MGI:1921894]	antisense	NA	4.44107	14.4425	0.3075	-1.70134	4.54169e-13	3.73872e-12	down	yes
ENSMUSG00000050921	P2ry10	78826	ENSMUST00000053375;ENSMUST00000118666;ENSMUST00000150494	GO:0004930(G protein-coupled receptor activity);GO:0005886(plasma membrane);GO:0005887(integral component of plasma membrane);GO:0007165(signal transduction);GO:0007186(G protein-coupled receptor signaling pathway);GO:0016020(membrane);GO:0016021(integral component of membrane);GO:0035025(positive regulation of Rho protein signal transduction);GO:0035589(G protein-coupled purinergic nucleotide re…	04080(Neuroactive ligand-receptor interaction);04080(Neuroactive ligand-receptor interaction)	K04274	NA	purinergic receptor P2Y, G-protein coupled 10 [Source:MGI Symbol;Acc:MGI:1926076]	protein_coding	R_MMU_373076(Class_A/1_(Rhodopsin_like_receptors));R_MMU_417957(P2Y_receptors);R_MMU_500792(GPCR_ligand_binding);R_MMU_416476(G_alpha_(q)_signalling_events);R_MMU_372790(Signaling_by_GPCR);R_MMU_388396(GPCR_downstream_signalling);R_MMU_418038(Nucleotide_like_(purinergic)_receptors);R_MMU_162582(Signal_Transduction)	18.8338	59.4113	0.317007	-1.65741	4.57073e-13	3.76014e-12	down	yes
ENSMUSG00000051166	Eml5	319670	ENSMUST00000223282;ENSMUST00000065716;ENSMUST00000222593;ENSMUST00000221511;ENSMUST00000220848;ENSMUST00000221107;ENSMUST00000222128;ENSMUST00000220676;ENSMUST00000222097;ENSMUST00000222717	GO:0005515(protein binding);GO:0005737(cytoplasm);GO:0005856(cytoskeleton);GO:0005874(microtubule);GO:0008017(microtubule binding);GO:0008150(biological_process);GO:0008150(biological_process)	NA	K18597	NA	echinoderm microtubule associated protein like 5 [Source:MGI Symbol;Acc:MGI:2442513]	protein_coding;retained_intron;processed_transcript;nonsense_mediated_decay	NA	1.26968	4.10072	0.309624	-1.69141	4.65668e-13	3.82831e-12	down	yes
ENSMUSG00000030657	Xylt1	233781	ENSMUST00000032892;ENSMUST00000161889;ENSMUST00000160035	GO:0000139(Golgi membrane);GO:0005615(extracellular space);GO:0006024(glycosaminoglycan biosynthetic process);GO:0015012(heparan sulfate proteoglycan biosynthetic process);GO:0016020(membrane);GO:0016021(integral component of membrane);GO:0016740(transferase activity);GO:0016757(transferase activity, transferring glycosyl groups);GO:0030158(protein xylosyltransferase activity);GO:0030166(proteogl…	00532(Glycosaminoglycan biosynthesis - chondroitin sulfate / dermatan sulfate);00534(Glycosaminoglycan biosynthesis - heparan sulfate / heparin);00534(Glycosaminoglycan biosynthesis - heparan sulfate / heparin)	K00771	EC:2.4.2.26	xylosyltransferase 1 [Source:MGI Symbol;Acc:MGI:2451073]	protein_coding;retained_intron	R_MMU_1971475(A_tetrasaccharide_linker_sequence_is_required_for_GAG_synthesis);R_MMU_71387(Metabolism_of_carbohydrates);R_MMU_1430728(Metabolism);R_MMU_1638091(Heparan_sulfate/heparin_(HS_GAG)_metabolism);R_MMU_1793185(Chondroitin_sulfate/dermatan_sulfate_metabolism);R_MMU_1630316(Glycosaminoglycan_metabolism)	2.96429	9.40039	0.315336	-1.66504	4.98025e-13	4.08623e-12	down	yes
ENSMUSG00000027203	Dut	110074	ENSMUST00000051605;ENSMUST00000082122;ENSMUST00000133211	GO:0000287(magnesium ion binding);GO:0004170(dUTP diphosphatase activity);GO:0005634(nucleus);GO:0005654(nucleoplasm);GO:0005737(cytoplasm);GO:0005739(mitochondrion);GO:0005829(cytosol);GO:0006226(dUMP biosynthetic process);GO:0009117(nucleotide metabolic process);GO:0016787(hydrolase activity);GO:0030547(receptor inhibitor activity);GO:0032556(pyrimidine deoxyribonucleotide binding);GO:0042802(i…	00240(Pyrimidine metabolism);00983(Drug metabolism - other enzymes);00983(Drug metabolism - other enzymes)	K01520	EC:3.6.1.23	deoxyuridine triphosphatase [Source:MGI Symbol;Acc:MGI:1346051]	protein_coding;processed_transcript	R_MMU_499943(Interconversion_of_nucleotide_di__and_triphosphates);R_MMU_1430728(Metabolism);R_MMU_15869(Metabolism_of_nucleotides)	2.56467	8.64718	0.29659	-1.75346	5.09741e-13	4.1796e-12	down	yes
ENSMUSG00000014030	Pax5	18507	ENSMUST00000014174;ENSMUST00000146335;ENSMUST00000172866;ENSMUST00000102932;ENSMUST00000194075;ENSMUST00000174242;ENSMUST00000187197;ENSMUST00000174761;ENSMUST00000134968;ENSMUST00000172949;ENSMUST00000165417;ENSMUST00000143235	GO:0000122(negative regulation of transcription by RNA polymerase II);GO:0000978(RNA polymerase II cis-regulatory region sequence-specific DNA binding);GO:0001228(DNA-binding transcription activator activity, RNA polymerase II-specific);GO:0001650(fibrillar center);GO:0003677(DNA binding);GO:0003700(DNA-binding transcription factor activity);GO:0005515(protein binding);GO:0005634(nucleus);GO:0005…	05202(Transcriptional misregulation in cancer);05202(Transcriptional misregulation in cancer)	K09383	NA	paired box 5 [Source:MGI Symbol;Acc:MGI:97489]	protein_coding;nonsense_mediated_decay;processed_transcript	R_MMU_8939245(RUNX1_regulates_transcription_of_genes_involved_in_BCR_signaling);R_MMU_73857(RNA_Polymerase_II_Transcription);R_MMU_212436(Generic_Transcription_Pathway);R_MMU_74160(Gene_expression_(Transcription));R_MMU_8878171(Transcriptional_regulation_by_RUNX1)	40.7363	127.268	0.320083	-1.64348	5.21101e-13	4.26471e-12	down	yes
ENSMUSG00000030724	Cd19	12478	ENSMUST00000206325;ENSMUST00000205997;ENSMUST00000032968;ENSMUST00000205848;ENSMUST00000206871	GO:0001923(B-1 B cell differentiation);GO:0002250(adaptive immune response);GO:0002322(B cell proliferation involved in immune response);GO:0002376(immune system process);GO:0005515(protein binding);GO:0005886(plasma membrane);GO:0005887(integral component of plasma membrane);GO:0009897(external side of plasma membrane);GO:0016020(membrane);GO:0016021(integral component of membrane);GO:0016064(im…	04151(PI3K-Akt signaling pathway);04640(Hematopoietic cell lineage);04662(B cell receptor signaling pathway);05169(Epstein-Barr virus infection);05340(Primary immunodeficiency);05340(Primary immunodeficiency)	K06465	NA	CD19 antigen [Source:MGI Symbol;Acc:MGI:88319]	protein_coding;retained_intron	R_MMU_977606(Regulation_of_Complement_cascade);R_MMU_6811558(PI5P,_PP2A_and_IER3_Regulate_PI3K/AKT_Signaling);R_MMU_983705(Signaling_by_the_B_Cell_Receptor_(BCR));R_MMU_166658(Complement_cascade);R_MMU_1257604(PIP3_activates_AKT_signaling);R_MMU_198933(Immunoregulatory_interactions_between_a_Lymphoid_and_a_non_Lymphoid_cell);R_MMU_168256(Immune_System);R_MMU_168249(Innate_Immune_System);R_MMU_162…	149.207	466.042	0.320158	-1.64314	5.21147e-13	4.26471e-12	down	yes
ENSMUSG00000068579	Rpl7a-ps3	268795	ENSMUST00000090170	NA	NA	NA	NA	ribosomal protein L7A, pseudogene 3 [Source:MGI Symbol;Acc:MGI:3643413]	processed_pseudogene	NA	2.33807	9.03912	0.258661	-1.95086	6.25749e-13	5.11398e-12	down	yes
ENSMUSG00000045038	Prkce	18754	ENSMUST00000097275;ENSMUST00000136986;ENSMUST00000150486;ENSMUST00000142003;ENSMUST00000097274	GO:0000139(Golgi membrane);GO:0000166(nucleotide binding);GO:0002281(macrophage activation involved in immune response);GO:0002376(immune system process);GO:0003785(actin monomer binding);GO:0004672(protein kinase activity);GO:0004674(protein serine/threonine kinase activity);GO:0004697(protein kinase C activity);GO:0004698(calcium-dependent protein kinase C activity);GO:0004699(calcium-independe…	04022(cGMP-PKG signaling pathway);04071(Sphingolipid signaling pathway);04270(Vascular smooth muscle contraction);04371(Apelin signaling pathway);04530(Tight junction);04666(Fc gamma R-mediated phagocytosis);04750(Inflammatory mediator regulation of TRP channels);04925(Aldosterone synthesis and secretion);04930(Type II diabetes mellitus);04931(Insulin resistance);04933(AGE-RAGE signaling pathway …	K18050	EC:2.7.11.13	protein kinase C, epsilon [Source:MGI Symbol;Acc:MGI:97599]	protein_coding;retained_intron;nonsense_mediated_decay	R_MMU_2029480(Fcgamma_receptor_(FCGR)_dependent_phagocytosis);R_MMU_114508(Effects_of_PIP2_hydrolysis);R_MMU_109582(Hemostasis);R_MMU_76002(Platelet_activation,_signaling_and_aggregation);R_MMU_168256(Immune_System);R_MMU_1489509(DAG_and_IP3_signaling);R_MMU_416476(G_alpha_(q)_signalling_events);R_MMU_9006934(Signaling_by_Receptor_Tyrosine_Kinases);R_MMU_1227986(Signaling_by_ERBB2);R_MMU_372790(S…	3.72826	11.7848	0.316362	-1.66035	6.36101e-13	5.19517e-12	down	yes
ENSMUSG00000038729	Pakap	677884	ENSMUST00000102902;ENSMUST00000098064;ENSMUST00000107598;ENSMUST00000124581;ENSMUST00000238994;ENSMUST00000102903	GO:0007015(actin filament organization);GO:0007178(transmembrane receptor protein serine/threonine kinase signaling pathway);GO:0008104(protein localization);GO:0051018(protein kinase A binding);GO:0051018(protein kinase A binding)	NA	K16519	NA	paralemmin A kinase anchor protein [Source:MGI Symbol;Acc:MGI:5141924]	protein_coding	NA	2.11873	6.73209	0.314721	-1.66786	7.40979e-13	6.03985e-12	down	yes
ENSMUSG00000090952	Gm17251	115488819	ENSMUST00000170103	NA	NA	NA	NA	predicted gene, 17251 [Source:MGI Symbol;Acc:MGI:4936885]	bidirectional_promoter_lncRNA	NA	1.18034	5.17066	0.228278	-2.13114	7.6619e-13	6.23718e-12	down	yes
ENSMUSG00000090862	Rps13	68052	ENSMUST00000206963;ENSMUST00000205265;ENSMUST00000205548;ENSMUST00000170953;ENSMUST00000205906;ENSMUST00000205490;ENSMUST00000206748;ENSMUST00000206712	GO:0003729(mRNA binding);GO:0003735(structural constituent of ribosome);GO:0005634(nucleus);GO:0005730(nucleolus);GO:0005840(ribosome);GO:0006412(translation);GO:0014069(postsynaptic density);GO:0022627(cytosolic small ribosomal subunit);GO:0033119(negative regulation of RNA splicing);GO:0048027(mRNA 5'-UTR binding);GO:0070181(small ribosomal subunit rRNA binding);GO:0070181(small ribosomal subun…	03010(Ribosome);03010(Ribosome)	K02953	NA	ribosomal protein S13 [Source:MGI Symbol;Acc:MGI:1915302]	retained_intron;protein_coding;nonsense_mediated_decay	R_MMU_975957(Nonsense_Mediated_Decay_(NMD)_enhanced_by_the_Exon_Junction_Complex_(EJC));R_MMU_1799339(SRP_dependent_cotranslational_protein_targeting_to_membrane);R_MMU_975956(Nonsense_Mediated_Decay_(NMD)_independent_of_the_Exon_Junction_Complex_(EJC));R_MMU_72766(Translation);R_MMU_72689(Formation_of_a_pool_of_free_40S_subunits);R_MMU_72737(Cap_dependent_Translation_Initiation);R_MMU_392499(Met…	48.4889	150.488	0.322211	-1.63392	8.0216e-13	6.51722e-12	down	yes
ENSMUSG00000022270	Retreg1	66270	ENSMUST00000022881;ENSMUST00000228600;ENSMUST00000228306;ENSMUST00000226750;ENSMUST00000110438;ENSMUST00000228327;ENSMUST00000227275	GO:0003674(molecular_function);GO:0005730(nucleolus);GO:0005783(endoplasmic reticulum);GO:0005789(endoplasmic reticulum membrane);GO:0005794(Golgi apparatus);GO:0005801(cis-Golgi network);GO:0006914(autophagy);GO:0016020(membrane);GO:0016021(integral component of membrane);GO:0016604(nuclear body);GO:0019233(sensory perception of pain);GO:0030176(integral component of endoplasmic reticulum membra…	NA	NA	NA	reticulophagy regulator 1 [Source:MGI Symbol;Acc:MGI:1913520]	protein_coding	NA	9.35383	29.26	0.319679	-1.6453	8.02698e-13	6.51734e-12	down	yes
ENSMUSG00000042677	Zc3h12a	230738	ENSMUST00000036188;ENSMUST00000131685	GO:0000294(nuclear-transcribed mRNA catabolic process, endonucleolytic cleavage-dependent decay);GO:0000932(P-body);GO:0001525(angiogenesis);GO:0001933(negative regulation of protein phosphorylation);GO:0002230(positive regulation of defense response to virus by host);GO:0002376(immune system process);GO:0002757(immune response-activating signal transduction);GO:0003677(DNA binding);GO:0003682(ch…	NA	K18668	EC:3.1.-.-	zinc finger CCCH type containing 12A [Source:MGI Symbol;Acc:MGI:2385891]	protein_coding;retained_intron	NA	13.1311	40.9241	0.320865	-1.63996	9.70032e-13	7.8402e-12	down	yes
ENSMUSG00000047369	Dnah14	240960	ENSMUST00000195808;ENSMUST00000208001	GO:0000166(nucleotide binding);GO:0003774(motor activity);GO:0003777(microtubule motor activity);GO:0005524(ATP binding);GO:0005737(cytoplasm);GO:0005856(cytoskeleton);GO:0005874(microtubule);GO:0005929(cilium);GO:0007018(microtubule-based movement);GO:0008569(ATP-dependent microtubule motor activity, minus-end-directed);GO:0030286(dynein complex);GO:0042995(cell projection);GO:0045505(dynein int…	05016(Huntington disease);05016(Huntington disease)	K10408	NA	dynein, axonemal, heavy chain 14 [Source:MGI Symbol;Acc:MGI:2444525]	retained_intron;protein_coding	NA	0.0651316	0.282449	0.230596	-2.11656	1.04515e-12	8.43089e-12	down	yes
ENSMUSG00000097994	Gm26982		ENSMUST00000182250	NA	NA	NA	NA	predicted gene, 26982 [Source:MGI Symbol;Acc:MGI:5504097]	antisense	NA	2.51351	9.0021	0.279213	-1.84056	1.06822e-12	8.61144e-12	down	yes
ENSMUSG00000053398	Phgdh	236539	ENSMUST00000065793;ENSMUST00000153694;ENSMUST00000148488;ENSMUST00000152106	GO:0004617(phosphoglycerate dehydrogenase activity);GO:0006520(cellular amino acid metabolic process);GO:0006541(glutamine metabolic process);GO:0006544(glycine metabolic process);GO:0006563(L-serine metabolic process);GO:0006564(L-serine biosynthetic process);GO:0006566(threonine metabolic process);GO:0008652(cellular amino acid biosynthetic process);GO:0009448(gamma-aminobutyric acid metabolic …	00260(Glycine, serine and threonine metabolism);00260(Glycine, serine and threonine metabolism)	K00058	1.1.1.399;EC:1.1.1.95	3-phosphoglycerate dehydrogenase [Source:MGI Symbol;Acc:MGI:1355330]	protein_coding;retained_intron	R_MMU_1430728(Metabolism);R_MMU_71291(Metabolism_of_amino_acids_and_derivatives);R_MMU_977347(Serine_biosynthesis)	7.46329	23.5007	0.317578	-1.65482	1.08859e-12	8.76999e-12	down	yes
ENSMUSG00000039457	Ppl	19041	ENSMUST00000035672;ENSMUST00000230554	GO:0005515(protein binding);GO:0005737(cytoplasm);GO:0005856(cytoskeleton);GO:0009612(response to mechanical stimulus);GO:0045104(intermediate filament cytoskeleton organization);GO:0045104(intermediate filament cytoskeleton organization)	NA	K10386	NA	periplakin [Source:MGI Symbol;Acc:MGI:1194898]	protein_coding;retained_intron	NA	0.736263	2.47316	0.297701	-1.74806	1.09598e-12	8.82383e-12	down	yes
ENSMUSG00000000881	Dlg3	53310	ENSMUST00000113735;ENSMUST00000000901;ENSMUST00000151020;ENSMUST00000148076;ENSMUST00000147863;ENSMUST00000087984;ENSMUST00000146772	GO:0001736(establishment of planar polarity);GO:0005515(protein binding);GO:0005737(cytoplasm);GO:0005886(plasma membrane);GO:0005911(cell-cell junction);GO:0005923(bicellular tight junction);GO:0008022(protein C-terminus binding);GO:0008328(ionotropic glutamate receptor complex);GO:0010923(negative regulation of phosphatase activity);GO:0014069(postsynaptic density);GO:0016323(basolateral plasma…	04390(Hippo signaling pathway);04530(Tight junction);05165(Human papillomavirus infection);05165(Human papillomavirus infection)	K21098	NA	discs large MAGUK scaffold protein 3 [Source:MGI Symbol;Acc:MGI:1888986]	protein_coding;processed_transcript;retained_intron	R_MMU_6794362(Protein_protein_interactions_at_synapses);R_MMU_6794361(Neurexins_and_neuroligins);R_MMU_112315(Transmission_across_Chemical_Synapses);R_MMU_5683057(MAPK_family_signaling_cascades);R_MMU_451308(Activation_of_Ca_permeable_Kainate_Receptor);R_MMU_5673001(RAF/MAP_kinase_cascade);R_MMU_451306(Ionotropic_activity_of_kainate_receptors);R_MMU_442755(Activation_of_NMDA_receptors_and_postsyn…	0.782304	2.68158	0.291733	-1.77728	1.11341e-12	8.95255e-12	down	yes
ENSMUSG00000038010	Ccdc138	76138	ENSMUST00000036576;ENSMUST00000217992	GO:0003674(molecular_function);GO:0005575(cellular_component);GO:0008150(biological_process);GO:0008150(biological_process)	NA	NA	NA	coiled-coil domain containing 138 [Source:MGI Symbol;Acc:MGI:1923388]	protein_coding;processed_transcript	NA	0.257244	1.05842	0.243045	-2.04071	1.11803e-12	8.98391e-12	down	yes
ENSMUSG00000042354	Gnl3	30877	ENSMUST00000228427;ENSMUST00000228774;ENSMUST00000227869;ENSMUST00000227389;ENSMUST00000226740;ENSMUST00000037739;ENSMUST00000227467;ENSMUST00000226379;ENSMUST00000228713;ENSMUST00000226220;ENSMUST00000228739;ENSMUST00000227087;ENSMUST00000227170	GO:0000166(nucleotide binding);GO:0005515(protein binding);GO:0005525(GTP binding);GO:0005634(nucleus);GO:0005654(nucleoplasm);GO:0005730(nucleolus);GO:0008283(cell population proliferation);GO:0016604(nuclear body);GO:0017145(stem cell division);GO:0019827(stem cell population maintenance);GO:0032206(positive regulation of telomere maintenance);GO:0033235(positive regulation of protein sumoylati…	03008(Ribosome biogenesis in eukaryotes);03008(Ribosome biogenesis in eukaryotes)	K14538	NA	guanine nucleotide binding protein-like 3 (nucleolar) [Source:MGI Symbol;Acc:MGI:1353651]	retained_intron;nonsense_mediated_decay;protein_coding;processed_transcript	R_MMU_8953854(Metabolism_of_RNA);R_MMU_72312(rRNA_processing);R_MMU_6791226(Major_pathway_of_rRNA_processing_in_the_nucleolus_and_cytosol);R_MMU_8868773(rRNA_processing_in_the_nucleus_and_cytosol)	7.04206	21.8539	0.322234	-1.63382	1.15892e-12	9.30044e-12	down	yes
ENSMUSG00000086706	Gm15848	102640771	ENSMUST00000125056;ENSMUST00000136015;ENSMUST00000122968	NA	NA	NA	NA	predicted gene 15848 [Source:MGI Symbol;Acc:MGI:3802054]	antisense	NA	3.63062	12.5679	0.28888	-1.79146	1.23806e-12	9.91639e-12	down	yes
ENSMUSG00000020460	Rps27a	78294	ENSMUST00000147782;ENSMUST00000102844;ENSMUST00000150739;ENSMUST00000102845;ENSMUST00000143418	GO:0003735(structural constituent of ribosome);GO:0005515(protein binding);GO:0005634(nucleus);GO:0005654(nucleoplasm);GO:0005737(cytoplasm);GO:0005829(cytosol);GO:0005840(ribosome);GO:0006412(translation);GO:0015935(small ribosomal subunit);GO:0016567(protein ubiquitination);GO:0019941(modification-dependent protein catabolic process);GO:0022627(cytosolic small ribosomal subunit);GO:0031386(prot…	03010(Ribosome);03010(Ribosome)	K02977	NA	ribosomal protein S27A [Source:MGI Symbol;Acc:MGI:1925544]	processed_transcript;protein_coding	R_MMU_5668541(TNFR2_non_canonical_NF_kB_pathway);R_MMU_5654727(Negative_regulation_of_FGFR2_signaling);R_MMU_204998(Cell_death_signalling_via_NRAGE,_NRIF_and_NADE);R_MMU_5675482(Regulation_of_necroptotic_cell_death);R_MMU_5654743(Signaling_by_FGFR4);R_MMU_975957(Nonsense_Mediated_Decay_(NMD)_enhanced_by_the_Exon_Junction_Complex_(EJC));R_MMU_68949(Orc1_removal_from_chromatin);R_MMU_9010553(Regula…	85.0084	260.857	0.325881	-1.61758	1.33548e-12	1.06556e-11	down	yes
ENSMUSG00000105742	Gm42748		ENSMUST00000199354	NA	NA	NA	NA	predicted gene 42748 [Source:MGI Symbol;Acc:MGI:5662885]	TEC	NA	1.1059	3.99077	0.277114	-1.85145	1.40771e-12	1.12247e-11	down	yes
ENSMUSG00000041540	Sox5	20678	ENSMUST00000038815;ENSMUST00000149451;ENSMUST00000141102;ENSMUST00000111749;ENSMUST00000077160	GO:0000976(transcription regulatory region sequence-specific DNA binding);GO:0000981(DNA-binding transcription factor activity, RNA polymerase II-specific);GO:0000987(cis-regulatory region sequence-specific DNA binding);GO:0001502(cartilage condensation);GO:0001701(in utero embryonic development);GO:0002062(chondrocyte differentiation);GO:0003677(DNA binding);GO:0003700(DNA-binding transcription …	NA	K09269	NA	SRY (sex determining region Y)-box 5 [Source:MGI Symbol;Acc:MGI:98367]	protein_coding;processed_transcript;retained_intron	NA	0.129305	0.49273	0.262426	-1.93002	1.4157e-12	1.1274e-11	down	yes
ENSMUSG00000042737	Dpm3	68563	ENSMUST00000107462;ENSMUST00000137975;ENSMUST00000040824	GO:0004582(dolichyl-phosphate beta-D-mannosyltransferase activity);GO:0005783(endoplasmic reticulum);GO:0005789(endoplasmic reticulum membrane);GO:0006486(protein glycosylation);GO:0006506(GPI anchor biosynthetic process);GO:0008047(enzyme activator activity);GO:0016020(membrane);GO:0016021(integral component of membrane);GO:0030176(integral component of endoplasmic reticulum membrane);GO:0031647…	00510(N-Glycan biosynthesis);00510(N-Glycan biosynthesis)	K09659	NA	dolichyl-phosphate mannosyltransferase polypeptide 3 [Source:MGI Symbol;Acc:MGI:1915813]	protein_coding;retained_intron	R_MMU_446193(Biosynthesis_of_the_N_glycan_precursor_(dolichol_lipid_linked_oligosaccharide,_LLO)_and_transfer_to_a_nascent_protein);R_MMU_597592(Post_translational_protein_modification);R_MMU_392499(Metabolism_of_proteins);R_MMU_446219(Synthesis_of_substrates_in_N_glycan_biosythesis);R_MMU_446203(Asparagine_N_linked_glycosylation);R_MMU_162699(Synthesis_of_dolichyl_phosphate_mannose);R_MMU_163125…	2.10323	7.98008	0.263561	-1.92379	1.44056e-12	1.14647e-11	down	yes
ENSMUSG00000117465	Gm49980		ENSMUST00000234467	NA	NA	NA	NA	predicted gene, 49980 [Source:MGI Symbol;Acc:MGI:6275257]	lincRNA	NA	1.46926	5.66798	0.259221	-1.94774	1.46099e-12	1.16198e-11	down	yes
ENSMUSG00000047867	Gimap6	231931	ENSMUST00000132725;ENSMUST00000053661;ENSMUST00000119315;ENSMUST00000126422	GO:0000166(nucleotide binding);GO:0005525(GTP binding);GO:0005737(cytoplasm);GO:0005829(cytosol);GO:0008150(biological_process);GO:0008150(biological_process)	NA	NA	NA	GTPase, IMAP family member 6 [Source:MGI Symbol;Acc:MGI:1918876]	processed_transcript;protein_coding	NA	55.8522	170.916	0.326783	-1.6136	1.4997e-12	1.19125e-11	down	yes
ENSMUSG00000032101	Ddx25	30959	ENSMUST00000034612	GO:0000166(nucleotide binding);GO:0003676(nucleic acid binding);GO:0003723(RNA binding);GO:0003724(RNA helicase activity);GO:0004386(helicase activity);GO:0005524(ATP binding);GO:0005634(nucleus);GO:0005737(cytoplasm);GO:0006406(mRNA export from nucleus);GO:0006417(regulation of translation);GO:0007275(multicellular organism development);GO:0007283(spermatogenesis);GO:0007286(spermatid developmen…	NA	K18656	EC:3.6.4.13	DEAD (Asp-Glu-Ala-Asp) box polypeptide 25 [Source:MGI Symbol;Acc:MGI:1353582]	protein_coding	NA	0.185468	0.762316	0.243295	-2.03922	1.5089e-12	1.19703e-11	down	yes
ENSMUSG00000026622	Nek2	18005	ENSMUST00000027931;ENSMUST00000150839;ENSMUST00000136733;ENSMUST00000126446	GO:0000070(mitotic sister chromatid segregation);GO:0000166(nucleotide binding);GO:0000775(chromosome, centromeric region);GO:0000776(kinetochore);GO:0000777(condensed chromosome kinetochore);GO:0000794(condensed nuclear chromosome);GO:0000922(spindle pole);GO:0001824(blastocyst development);GO:0004672(protein kinase activity);GO:0004674(protein serine/threonine kinase activity);GO:0005515(protei…	NA	K20872	EC:2.7.11.1	NIMA (never in mitosis gene a)-related expressed kinase 2 [Source:MGI Symbol;Acc:MGI:109359]	protein_coding;retained_intron;processed_transcript	R_MMU_380287(Centrosome_maturation);R_MMU_380259(Loss_of_Nlp_from_mitotic_centrosomes);R_MMU_2565942(Regulation_of_PLK1_Activity_at_G2/M_Transition);R_MMU_176814(Activation_of_APC/C_and_APC/C:Cdc20_mediated_degradation_of_mitotic_proteins);R_MMU_179409(APC_Cdc20_mediated_degradation_of_Nek2A);R_MMU_1640170(Cell_Cycle);R_MMU_5617833(Cilium_Assembly);R_MMU_380270(Recruitment_of_mitotic_centrosome_p…	0.770783	2.67738	0.287887	-1.79643	1.67306e-12	1.32304e-11	down	yes
ENSMUSG00000060288	Ppih	66101	ENSMUST00000106321;ENSMUST00000147077;ENSMUST00000106318;ENSMUST00000106317;ENSMUST00000056458	GO:0000413(protein peptidyl-prolyl isomerization);GO:0003755(peptidyl-prolyl cis-trans isomerase activity);GO:0005634(nucleus);GO:0005681(spliceosomal complex);GO:0005737(cytoplasm);GO:0006397(mRNA processing);GO:0006457(protein folding);GO:0008380(RNA splicing);GO:0016018(cyclosporin A binding);GO:0016607(nuclear speck);GO:0016853(isomerase activity);GO:0043021(ribonucleoprotein complex binding)…	03040(Spliceosome);03040(Spliceosome)	K09567	EC:5.2.1.8	peptidyl prolyl isomerase H [Source:MGI Symbol;Acc:MGI:106499]	protein_coding	R_MMU_72172(mRNA_Splicing);R_MMU_72203(Processing_of_Capped_Intron_Containing_Pre_mRNA);R_MMU_72163(mRNA_Splicing_Major_Pathway);R_MMU_8953854(Metabolism_of_RNA)	1.15785	4.26787	0.271296	-1.88206	1.74025e-12	1.37443e-11	down	yes
ENSMUSG00000083496	Gm11263	667922	ENSMUST00000121853	NA	NA	NA	NA	predicted gene 11263 [Source:MGI Symbol;Acc:MGI:3651899]	processed_pseudogene	NA	3.0599	11.2297	0.272482	-1.87577	1.87898e-12	1.48118e-11	down	yes
ENSMUSG00000084786	Ubl5	66177	ENSMUST00000129414;ENSMUST00000154429;ENSMUST00000162303;ENSMUST00000161882;ENSMUST00000161595;ENSMUST00000160124;ENSMUST00000161834;ENSMUST00000160874;ENSMUST00000161486	GO:0000398(mRNA splicing, via spliceosome);GO:0005515(protein binding);GO:0005634(nucleus);GO:0005737(cytoplasm);GO:0006464(cellular protein modification process);GO:0031386(protein tag);GO:0031386(protein tag)	NA	K13113	NA	ubiquitin-like 5 [Source:MGI Symbol;Acc:MGI:1913427]	protein_coding;retained_intron;nonsense_mediated_decay	NA	6.28146	19.5156	0.321869	-1.63545	1.9015e-12	1.49798e-11	down	yes
ENSMUSG00000033475	Tomm6	66119	ENSMUST00000113301;ENSMUST00000143156;ENSMUST00000113302	GO:0003674(molecular_function);GO:0005739(mitochondrion);GO:0005741(mitochondrial outer membrane);GO:0005742(mitochondrial outer membrane translocase complex);GO:0015031(protein transport);GO:0016020(membrane);GO:0016020(membrane)	NA	K17772	NA	translocase of outer mitochondrial membrane 6 [Source:MGI Symbol;Acc:MGI:1913369]	protein_coding;retained_intron	R_MMU_9663891(Selective_autophagy);R_MMU_5205685(PINK1_PRKN_Mediated_Mitophagy);R_MMU_9612973(Autophagy);R_MMU_5205647(Mitophagy);R_MMU_1632852(Macroautophagy)	3.15304	10.854	0.290495	-1.78342	1.91585e-12	1.50834e-11	down	yes
ENSMUSG00000076576	Igkv6-32	434039	ENSMUST00000103377	GO:0002377(immunoglobulin production);GO:0005615(extracellular space);GO:0006955(immune response)	NA	NA	NA	immunoglobulin kappa variable 6-32 [Source:MGI Symbol;Acc:MGI:3641634]	IG_V_gene	NA	53.1556	164.68	0.322782	-1.63137	2.14818e-12	1.69018e-11	down	yes
ENSMUSG00000031428	Zcchc18	66995	ENSMUST00000101227;ENSMUST00000113067;ENSMUST00000033804	GO:0016607(nuclear speck);GO:0030374(nuclear receptor transcription coactivator activity);GO:0030509(BMP signaling pathway);GO:0046872(metal ion binding);GO:1903508(positive regulation of nucleic acid-templated transcription);GO:1903508(positive regulation of nucleic acid-templated transcription)	NA	NA	NA	zinc finger, CCHC domain containing 18 [Source:MGI Symbol;Acc:MGI:1914245]	protein_coding	NA	1.64478	5.29109	0.310859	-1.68567	2.22157e-12	1.74682e-11	down	yes
ENSMUSG00000050271	Prag1	244418	ENSMUST00000110492;ENSMUST00000150295;ENSMUST00000145386	GO:0004672(protein kinase activity);GO:0005515(protein binding);GO:0005524(ATP binding);GO:0005634(nucleus);GO:0005737(cytoplasm);GO:0005925(focal adhesion);GO:0006468(protein phosphorylation);GO:0008360(regulation of cell shape);GO:0008593(regulation of Notch signaling pathway);GO:0010977(negative regulation of neuron projection development);GO:0016477(cell migration);GO:0030054(cell junction);G…	NA	K17537	EC:2.7.10.2	PEAK1 related kinase activating pseudokinase 1 [Source:MGI Symbol;Acc:MGI:1196223]	protein_coding;retained_intron	NA	3.36064	10.3076	0.326034	-1.61691	2.32988e-12	1.82737e-11	down	yes
ENSMUSG00000020186	Csrp2	13008	ENSMUST00000020403;ENSMUST00000220054;ENSMUST00000219840;ENSMUST00000220301;ENSMUST00000220409	GO:0005515(protein binding);GO:0005634(nucleus);GO:0005737(cytoplasm);GO:0007275(multicellular organism development);GO:0008307(structural constituent of muscle);GO:0030018(Z disc);GO:0030036(actin cytoskeleton organization);GO:0030154(cell differentiation);GO:0042805(actinin binding);GO:0045214(sarcomere organization);GO:0046872(metal ion binding);GO:0060537(muscle tissue development);GO:0060537…	NA	K09377	NA	cysteine and glycine-rich protein 2 [Source:MGI Symbol;Acc:MGI:1202907]	protein_coding;non_stop_decay;processed_transcript	NA	0.611393	2.47405	0.247122	-2.0167	2.37197e-12	1.85804e-11	down	yes
ENSMUSG00000020894	Vamp2	22318	ENSMUST00000149780;ENSMUST00000021273;ENSMUST00000117780;ENSMUST00000149559;ENSMUST00000146847	GO:0000149(SNARE binding);GO:0000322(storage vacuole);GO:0005484(SNAP receptor activity);GO:0005515(protein binding);GO:0005516(calmodulin binding);GO:0005543(phospholipid binding);GO:0005737(cytoplasm);GO:0005802(trans-Golgi network);GO:0005886(plasma membrane);GO:0006906(vesicle fusion);GO:0008021(synaptic vesicle);GO:0008022(protein C-terminus binding);GO:0008076(voltage-gated potassium channe…	04130(SNARE interactions in vesicular transport);04721(Synaptic vesicle cycle);04911(Insulin secretion);04962(Vasopressin-regulated water reabsorption);04970(Salivary secretion);04970(Salivary secretion)	K13504	NA	vesicle-associated membrane protein 2 [Source:MGI Symbol;Acc:MGI:1313277]	retained_intron;protein_coding;processed_transcript	R_MMU_112315(Transmission_across_Chemical_Synapses);R_MMU_432720(Lysosome_Vesicle_Biogenesis);R_MMU_5653656(Vesicle_mediated_transport);R_MMU_432722(Golgi_Associated_Vesicle_Biogenesis);R_MMU_210500(Glutamate_Neurotransmitter_Release_Cycle);R_MMU_9609507(Protein_localization);R_MMU_449147(Signaling_by_Interleukins);R_MMU_264642(Acetylcholine_Neurotransmitter_Release_Cycle);R_MMU_212676(Dopamine_N…	11.9895	36.6109	0.327485	-1.6105	2.38291e-12	1.86544e-11	down	yes
ENSMUSG00000034173	Zbed5	71970	ENSMUST00000041466;ENSMUST00000202430;ENSMUST00000077320	GO:0005739(mitochondrion);GO:0008150(biological_process);GO:0008150(biological_process)	NA	NA	NA	zinc finger, BED type containing 5 [Source:MGI Symbol;Acc:MGI:1919220]	protein_coding;retained_intron	NA	0.419157	1.54392	0.271489	-1.88103	2.42968e-12	1.89848e-11	down	yes
ENSMUSG00000056367	Actr3b	242894	ENSMUST00000198693;ENSMUST00000088244;ENSMUST00000128727	GO:0000166(nucleotide binding);GO:0003779(actin binding);GO:0005524(ATP binding);GO:0005737(cytoplasm);GO:0005856(cytoskeleton);GO:0005885(Arp2/3 protein complex);GO:0007015(actin filament organization);GO:0008150(biological_process);GO:0034314(Arp2/3 complex-mediated actin nucleation);GO:0042995(cell projection);GO:0051015(actin filament binding);GO:0051015(actin filament binding)	04530(Tight junction);04530(Tight junction)	K18584	NA	ARP3 actin-related protein 3B [Source:MGI Symbol;Acc:MGI:2661120]	processed_transcript;protein_coding	NA	0.651385	2.52352	0.258125	-1.95386	2.48913e-12	1.9437e-11	down	yes
ENSMUSG00000065208	Gm24616	115488691	ENSMUST00000083274	NA	NA	NA	NA	predicted gene, 24616 [Source:MGI Symbol;Acc:MGI:5454393]	snoRNA	NA	7.39311	31.9153	0.231648	-2.10999	2.75004e-12	2.14207e-11	down	yes
ENSMUSG00000097352	C920009B18Rik	606736	ENSMUST00000181223;ENSMUST00000180457;ENSMUST00000181733	NA	NA	NA	NA	RIKEN cDNA C920009B18 gene [Source:MGI Symbol;Acc:MGI:3583961]	processed_transcript;transcribed_unprocessed_pseudogene	NA	1.1241	3.61657	0.31082	-1.68585	2.77425e-12	2.15889e-11	down	yes
ENSMUSG00000049516	Spty2d1	101685	ENSMUST00000061639;ENSMUST00000208588	GO:0001042(RNA polymerase I core binding);GO:0003677(DNA binding);GO:0005634(nucleus);GO:0005654(nucleoplasm);GO:0005730(nucleolus);GO:0006334(nucleosome assembly);GO:0006355(regulation of transcription, DNA-templated);GO:0010847(regulation of chromatin assembly);GO:0042393(histone binding);GO:0043486(histone exchange);GO:0043486(histone exchange)	NA	K15193	NA	SPT2 chromatin protein domain containing 1 [Source:MGI Symbol;Acc:MGI:2142062]	protein_coding;retained_intron	NA	6.4346	19.5819	0.328599	-1.6056	2.83281e-12	2.20241e-11	down	yes
ENSMUSG00000080268	Brms1	107392	ENSMUST00000116567;ENSMUST00000236707;ENSMUST00000236320;ENSMUST00000235918;ENSMUST00000237117	GO:0000122(negative regulation of transcription by RNA polymerase II);GO:0004407(histone deacetylase activity);GO:0005515(protein binding);GO:0005634(nucleus);GO:0005737(cytoplasm);GO:0006915(apoptotic process);GO:0009987(cellular process);GO:0016575(histone deacetylation);GO:0032088(negative regulation of NF-kappaB transcription factor activity);GO:0042826(histone deacetylase binding);GO:0042981…	NA	K19196	NA	breast cancer metastasis-suppressor 1 [Source:MGI Symbol;Acc:MGI:2388804]	protein_coding;retained_intron;processed_transcript	R_MMU_3214815(HDACs_deacetylate_histones);R_MMU_3247509(Chromatin_modifying_enzymes);R_MMU_4839726(Chromatin_organization)	2.70842	9.0132	0.300495	-1.73459	2.8489e-12	2.21354e-11	down	yes
ENSMUSG00000023008	Fmnl3	22379	ENSMUST00000081224;ENSMUST00000120633;ENSMUST00000088233;ENSMUST00000140368;ENSMUST00000139767	GO:0001525(angiogenesis);GO:0003779(actin binding);GO:0005515(protein binding);GO:0005737(cytoplasm);GO:0005794(Golgi apparatus);GO:0005829(cytosol);GO:0005886(plasma membrane);GO:0007010(cytoskeleton organization);GO:0007275(multicellular organism development);GO:0008360(regulation of cell shape);GO:0016020(membrane);GO:0016043(cellular component organization);GO:0016477(cell migration);GO:00170…	NA	NA	NA	formin-like 3 [Source:MGI Symbol;Acc:MGI:109569]	protein_coding;processed_transcript;retained_intron	R_MMU_8980692(RHOA_GTPase_cycle);R_MMU_9012999(RHO_GTPase_cycle);R_MMU_5663220(RHO_GTPases_Activate_Formins);R_MMU_9013106(RHOC_GTPase_cycle);R_MMU_9716542(Signaling_by_Rho_GTPases,_Miro_GTPases_and_RHOBTB3);R_MMU_9013148(CDC42_GTPase_cycle);R_MMU_194315(Signaling_by_Rho_GTPases);R_MMU_162582(Signal_Transduction);R_MMU_195258(RHO_GTPase_Effectors)	9.96811	30.2382	0.329652	-1.60098	3.08964e-12	2.39278e-11	down	yes
ENSMUSG00000031951	Tmem231	234740	ENSMUST00000034429;ENSMUST00000213050;ENSMUST00000211866	GO:0001701(in utero embryonic development);GO:0001944(vasculature development);GO:0005515(protein binding);GO:0005886(plasma membrane);GO:0005929(cilium);GO:0007224(smoothened signaling pathway);GO:0016020(membrane);GO:0016021(integral component of membrane);GO:0030030(cell projection organization);GO:0032880(regulation of protein localization);GO:0035869(ciliary transition zone);GO:0036038(MKS c…	NA	K19362	NA	transmembrane protein 231 [Source:MGI Symbol;Acc:MGI:2685024]	protein_coding;retained_intron;nonsense_mediated_decay	NA	0.367893	1.36006	0.270497	-1.88631	3.09111e-12	2.39278e-11	down	yes
ENSMUSG00000031939	Taf1d	75316	ENSMUST00000214221;ENSMUST00000214054;ENSMUST00000213235;ENSMUST00000034415;ENSMUST00000216256;ENSMUST00000215124;ENSMUST00000216109;ENSMUST00000216825;ENSMUST00000213923;ENSMUST00000213763;ENSMUST00000164079;ENSMUST00000214316;ENSMUST00000216768;ENSMUST00000214899	GO:0003677(DNA binding);GO:0005634(nucleus);GO:0005654(nucleoplasm);GO:0005668(RNA polymerase transcription factor SL1 complex);GO:0005730(nucleolus);GO:0005829(cytosol);GO:0006355(regulation of transcription, DNA-templated);GO:0008150(biological_process);GO:0034451(centriolar satellite);GO:0042802(identical protein binding);GO:0072686(mitotic spindle);GO:0072686(mitotic spindle)	NA	K15215	NA	TATA-box binding protein associated factor, RNA polymerase I, D [Source:MGI Symbol;Acc:MGI:1922566]	retained_intron;nonsense_mediated_decay;protein_coding	R_MMU_5250913(Positive_epigenetic_regulation_of_rRNA_expression);R_MMU_73863(RNA_Polymerase_I_Transcription_Termination);R_MMU_73854(RNA_Polymerase_I_Promoter_Clearance);R_MMU_73864(RNA_Polymerase_I_Transcription);R_MMU_73762(RNA_Polymerase_I_Transcription_Initiation);R_MMU_73772(RNA_Polymerase_I_Promoter_Escape);R_MMU_5250924(B_WICH_complex_positively_regulates_rRNA_expression);R_MMU_212165(Epig…	4.31324	13.1197	0.32876	-1.60489	3.26332e-12	2.52451e-11	down	yes
ENSMUSG00000040447	Spns2	216892	ENSMUST00000045303;ENSMUST00000129274;ENSMUST00000150491;ENSMUST00000126452	GO:0001782(B cell homeostasis);GO:0002260(lymphocyte homeostasis);GO:0002920(regulation of humoral immune response);GO:0003376(sphingosine-1-phosphate receptor signaling pathway);GO:0005768(endosome);GO:0005886(plasma membrane);GO:0006665(sphingolipid metabolic process);GO:0006869(lipid transport);GO:0010008(endosome membrane);GO:0016020(membrane);GO:0016021(integral component of membrane);GO:002…	NA	NA	NA	spinster homolog 2 [Source:MGI Symbol;Acc:MGI:2384936]	protein_coding;retained_intron;processed_transcript	R_MMU_556833(Metabolism_of_lipids);R_MMU_1430728(Metabolism);R_MMU_1660661(Sphingolipid_de_novo_biosynthesis);R_MMU_428157(Sphingolipid_metabolism)	2.25659	7.13544	0.316251	-1.66086	3.48194e-12	2.68165e-11	down	yes
ENSMUSG00000067870	Rpl31-ps8	667682	ENSMUST00000181935	NA	NA	NA	NA	ribosomal protein L31, pseudogene 8 [Source:MGI Symbol;Acc:MGI:3647726]	processed_pseudogene	NA	42.6573	131.339	0.324788	-1.62243	3.57611e-12	2.74941e-11	down	yes
ENSMUSG00000068105	Tnfrsf13c	72049	ENSMUST00000109535;ENSMUST00000231049;ENSMUST00000089161;ENSMUST00000229984	GO:0001782(B cell homeostasis);GO:0002250(adaptive immune response);GO:0002376(immune system process);GO:0002636(positive regulation of germinal center formation);GO:0009897(external side of plasma membrane);GO:0016020(membrane);GO:0016021(integral component of membrane);GO:0030890(positive regulation of B cell proliferation);GO:0031295(T cell costimulation);GO:0031296(B cell costimulation);GO:00…	04060(Cytokine-cytokine receptor interaction);04064(NF-kappa B signaling pathway);04672(Intestinal immune network for IgA production);05166(Human T-cell leukemia virus 1 infection);05340(Primary immunodeficiency);05340(Primary immunodeficiency)	K05151	NA	tumor necrosis factor receptor superfamily, member 13c [Source:MGI Symbol;Acc:MGI:1919299]	protein_coding;nonsense_mediated_decay	R_MMU_5668541(TNFR2_non_canonical_NF_kB_pathway);R_MMU_168256(Immune_System);R_MMU_1280215(Cytokine_Signaling_in_Immune_system);R_MMU_5676594(TNF_receptor_superfamily_(TNFSF)_members_mediating_non_canonical_NF_kB_pathway)	30.6657	92.5315	0.331408	-1.59332	3.69596e-12	2.83455e-11	down	yes
ENSMUSG00000038569	Rad9b	231724	ENSMUST00000049009;ENSMUST00000149600;ENSMUST00000144268;ENSMUST00000200653;ENSMUST00000117263	GO:0000076(DNA replication checkpoint);GO:0000077(DNA damage checkpoint);GO:0005634(nucleus);GO:0006281(DNA repair);GO:0008408(3'-5' exonuclease activity);GO:0030896(checkpoint clamp complex);GO:0031573(intra-S DNA damage checkpoint);GO:0071479(cellular response to ionizing radiation);GO:0090305(nucleic acid phosphodiester bond hydrolysis);GO:0090305(nucleic acid phosphodiester bond hydrolysis)	04218(Cellular senescence);04218(Cellular senescence)	K10995	NA	RAD9 checkpoint clamp component B [Source:MGI Symbol;Acc:MGI:2385231]	protein_coding;retained_intron	R_MMU_5685942(HDR_through_Homologous_Recombination_(HRR));R_MMU_69620(Cell_Cycle_Checkpoints);R_MMU_5693567(HDR_through_Homologous_Recombination_(HRR)_or_Single_Strand_Annealing_(SSA));R_MMU_73857(RNA_Polymerase_II_Transcription);R_MMU_212436(Generic_Transcription_Pathway);R_MMU_5685938(HDR_through_Single_Strand_Annealing_(SSA));R_MMU_1640170(Cell_Cycle);R_MMU_5693579(Homologous_DNA_Pairing_and_S…	0.598558	2.13454	0.280416	-1.83436	3.8085e-12	2.91907e-11	down	yes
ENSMUSG00000029121	Crmp1	12933	ENSMUST00000031004;ENSMUST00000201453;ENSMUST00000202377;ENSMUST00000201315;ENSMUST00000201765;ENSMUST00000114158;ENSMUST00000200834	GO:0000226(microtubule cytoskeleton organization);GO:0005634(nucleus);GO:0005737(cytoplasm);GO:0005813(centrosome);GO:0005815(microtubule organizing center);GO:0005819(spindle);GO:0005829(cytosol);GO:0005856(cytoskeleton);GO:0007399(nervous system development);GO:0007411(axon guidance);GO:0010975(regulation of neuron projection development);GO:0010977(negative regulation of neuron projection deve…	NA	NA	NA	collapsin response mediator protein 1 [Source:MGI Symbol;Acc:MGI:107793]	protein_coding;retained_intron	R_MMU_399956(CRMPs_in_Sema3A_signaling);R_MMU_422475(Axon_guidance);R_MMU_373755(Semaphorin_interactions);R_MMU_9675108(Nervous_system_development);R_MMU_1266738(Developmental_Biology)	0.832326	2.6943	0.308921	-1.69469	3.97386e-12	3.0402e-11	down	yes
ENSMUSG00000062611	Rps3a2	100043780	ENSMUST00000074245	NA	NA	NA	NA	ribosomal protein S3A2 [Source:MGI Symbol;Acc:MGI:3642853]	processed_pseudogene	NA	130.063	390.428	0.33313	-1.58584	4.07539e-12	3.11596e-11	down	yes
ENSMUSG00000040212	Emp3	13732	ENSMUST00000038876;ENSMUST00000164119;ENSMUST00000210937;ENSMUST00000210297;ENSMUST00000210939	GO:0005886(plasma membrane);GO:0008219(cell death);GO:0016020(membrane);GO:0016021(integral component of membrane);GO:0032060(bleb assembly);GO:0032060(bleb assembly)	NA	NA	NA	epithelial membrane protein 3 [Source:MGI Symbol;Acc:MGI:1098729]	protein_coding;retained_intron	NA	9.73244	30.4623	0.319491	-1.64615	4.08206e-12	3.11914e-11	down	yes
ENSMUSG00000032487	Ptgs2	19225	ENSMUST00000035065	GO:0001516(prostaglandin biosynthetic process);GO:0001525(angiogenesis);GO:0004601(peroxidase activity);GO:0004666(prostaglandin-endoperoxide synthase activity);GO:0005515(protein binding);GO:0005634(nucleus);GO:0005637(nuclear inner membrane);GO:0005640(nuclear outer membrane);GO:0005737(cytoplasm);GO:0005783(endoplasmic reticulum);GO:0005789(endoplasmic reticulum membrane);GO:0005901(caveola);G…	00590(Arachidonic acid metabolism);04064(NF-kappa B signaling pathway);04370(VEGF signaling pathway);04625(C-type lectin receptor signaling pathway);04657(IL-17 signaling pathway);04668(TNF signaling pathway);04723(Retrograde endocannabinoid signaling);04726(Serotonergic synapse);04913(Ovarian steroidogenesis);04921(Oxytocin signaling pathway);04923(Regulation of lipolysis in adipocytes);05140(Le…	K11987	EC:1.14.99.1	prostaglandin-endoperoxide synthase 2 [Source:MGI Symbol;Acc:MGI:97798]	protein_coding	R_MMU_9018677(Biosynthesis_of_DHA_derived_SPMs);R_MMU_197264(Nicotinamide_salvaging);R_MMU_2162123(Synthesis_of_Prostaglandins_(PG)_and_Thromboxanes_(TX));R_MMU_196854(Metabolism_of_vitamins_and_cofactors);R_MMU_9018679(Biosynthesis_of_EPA_derived_SPMs);R_MMU_556833(Metabolism_of_lipids);R_MMU_1430728(Metabolism);R_MMU_8978868(Fatty_acid_metabolism);R_MMU_9025094(Biosynthesis_of_DPAn_3_SPMs);R_MM…	0.502019	1.80465	0.278181	-1.8459	4.17821e-12	3.1887e-11	down	yes
ENSMUSG00000021606	Ndufs6	407785	ENSMUST00000022097;ENSMUST00000223293;ENSMUST00000147407	GO:0001822(kidney development);GO:0003674(molecular_function);GO:0005739(mitochondrion);GO:0005743(mitochondrial inner membrane);GO:0005747(mitochondrial respiratory chain complex I);GO:0006120(mitochondrial electron transport, NADH to ubiquinone);GO:0006631(fatty acid metabolic process);GO:0006936(muscle contraction);GO:0010259(multicellular organism aging);GO:0016020(membrane);GO:0022904(respir…	00190(Oxidative phosphorylation);04714(Thermogenesis);04723(Retrograde endocannabinoid signaling);04932(Non-alcoholic fatty liver disease (NAFLD));05010(Alzheimer disease);05012(Parkinson disease);05016(Huntington disease);05016(Huntington disease)	K03939	NA	NADH:ubiquinone oxidoreductase core subunit S6 [Source:MGI Symbol;Acc:MGI:107932]	protein_coding;nonsense_mediated_decay	R_MMU_1430728(Metabolism);R_MMU_6799198(Complex_I_biogenesis);R_MMU_611105(Respiratory_electron_transport);R_MMU_163200(Respiratory_electron_transport,_ATP_synthesis_by_chemiosmotic_coupling,_and_heat_production_by_uncoupling_proteins.);R_MMU_1428517(The_citric_acid_(TCA)_cycle_and_respiratory_electron_transport)	2.83744	10.0123	0.283395	-1.81911	4.2073e-12	3.20893e-11	down	yes
ENSMUSG00000043415	Otud1	71198	ENSMUST00000052168	GO:0004843(thiol-dependent ubiquitin-specific protease activity);GO:0005575(cellular_component);GO:0006508(proteolysis);GO:0008233(peptidase activity);GO:0008234(cysteine-type peptidase activity);GO:0016579(protein deubiquitination);GO:0016787(hydrolase activity);GO:0036459(thiol-dependent ubiquitinyl hydrolase activity);GO:0070536(protein K63-linked deubiquitination)	NA	K13716	EC:3.4.19.12	OTU domain containing 1 [Source:MGI Symbol;Acc:MGI:1918448]	protein_coding	NA	5.65919	17.3499	0.326181	-1.61626	4.33226e-12	3.30222e-11	down	yes
ENSMUSG00000000244	Tspan32	27027	ENSMUST00000105923;ENSMUST00000145212;ENSMUST00000207449;ENSMUST00000009396;ENSMUST00000141186;ENSMUST00000154264;ENSMUST00000075172;ENSMUST00000082008;ENSMUST00000105925;ENSMUST00000105924	GO:0003674(molecular_function);GO:0005887(integral component of plasma membrane);GO:0007010(cytoskeleton organization);GO:0007229(integrin-mediated signaling pathway);GO:0007596(blood coagulation);GO:0007599(hemostasis);GO:0008285(negative regulation of cell population proliferation);GO:0009986(cell surface);GO:0016020(membrane);GO:0016021(integral component of membrane);GO:0030886(negative regul…	NA	K17359	NA	tetraspanin 32 [Source:MGI Symbol;Acc:MGI:1350360]	protein_coding;nonsense_mediated_decay;retained_intron	NA	4.58681	13.8957	0.330089	-1.59907	4.59253e-12	3.4942e-11	down	yes
ENSMUSG00000066952	Myo1h	231646	ENSMUST00000202006;ENSMUST00000197773;ENSMUST00000152694;ENSMUST00000128379;ENSMUST00000196676;ENSMUST00000125230	GO:0000146(microfilament motor activity);GO:0000166(nucleotide binding);GO:0003774(motor activity);GO:0003779(actin binding);GO:0005515(protein binding);GO:0005524(ATP binding);GO:0005737(cytoplasm);GO:0005886(plasma membrane);GO:0005902(microvillus);GO:0007015(actin filament organization);GO:0015629(actin cytoskeleton);GO:0016459(myosin complex);GO:0030050(vesicle transport along actin filament)…	NA	K10356	NA	myosin 1H [Source:MGI Symbol;Acc:MGI:1914674]	protein_coding;retained_intron;processed_transcript	NA	0.23573	0.915541	0.257476	-1.95749	4.79443e-12	3.64336e-11	down	yes
ENSMUSG00000037474	Dtl	76843	ENSMUST00000195650;ENSMUST00000193977;ENSMUST00000194064;ENSMUST00000195765;ENSMUST00000027933;ENSMUST00000192014	GO:0000209(protein polyubiquitination);GO:0004842(ubiquitin-protein transferase activity);GO:0005515(protein binding);GO:0005634(nucleus);GO:0005654(nucleoplasm);GO:0005694(chromosome);GO:0005730(nucleolus);GO:0005737(cytoplasm);GO:0005813(centrosome);GO:0005815(microtubule organizing center);GO:0005829(cytosol);GO:0005856(cytoskeleton);GO:0006260(DNA replication);GO:0006511(ubiquitin-dependent p…	NA	K11790	NA	denticleless E3 ubiquitin protein ligase [Source:MGI Symbol;Acc:MGI:1924093]	nonsense_mediated_decay;retained_intron;processed_transcript;protein_coding	R_MMU_8951664(Neddylation);R_MMU_73893(DNA_Damage_Bypass);R_MMU_597592(Post_translational_protein_modification);R_MMU_392499(Metabolism_of_proteins);R_MMU_110314(Recognition_of_DNA_damage_by_PCNA_containing_replication_complex);R_MMU_73894(DNA_Repair)	0.321231	1.06217	0.30243	-1.72533	4.89336e-12	3.71627e-11	down	yes
ENSMUSG00000038738	Shank1	243961	ENSMUST00000107935;ENSMUST00000107938;ENSMUST00000107934;ENSMUST00000154776;ENSMUST00000127164	GO:0005515(protein binding);GO:0005737(cytoplasm);GO:0005886(plasma membrane);GO:0007399(nervous system development);GO:0007416(synapse assembly);GO:0007616(long-term memory);GO:0008022(protein C-terminus binding);GO:0008306(associative learning);GO:0008328(ionotropic glutamate receptor complex);GO:0014069(postsynaptic density);GO:0016020(membrane);GO:0017124(SH3 domain binding);GO:0017146(NMDA s…	04724(Glutamatergic synapse);04724(Glutamatergic synapse)	K15009	NA	SH3 and multiple ankyrin repeat domains 1 [Source:MGI Symbol;Acc:MGI:3613677]	protein_coding;retained_intron	R_MMU_6794362(Protein_protein_interactions_at_synapses);R_MMU_6794361(Neurexins_and_neuroligins);R_MMU_112316(Neuronal_System)	1.73264	5.2896	0.327556	-1.61019	4.94879e-12	3.75608e-11	down	yes
ENSMUSG00000039783	Kmo	98256	ENSMUST00000040250;ENSMUST00000097458;ENSMUST00000142223;ENSMUST00000140474	GO:0004497(monooxygenase activity);GO:0004502(kynurenine 3-monooxygenase activity);GO:0005615(extracellular space);GO:0005739(mitochondrion);GO:0005741(mitochondrial outer membrane);GO:0005743(mitochondrial inner membrane);GO:0006569(tryptophan catabolic process);GO:0007568(aging);GO:0009435(NAD biosynthetic process);GO:0009651(response to salt stress);GO:0014049(positive regulation of glutamate …	00380(Tryptophan metabolism);00380(Tryptophan metabolism)	K00486	EC:1.14.13.9	kynurenine 3-monooxygenase (kynurenine 3-hydroxylase) [Source:MGI Symbol;Acc:MGI:2138151]	protein_coding;retained_intron;nonsense_mediated_decay	R_MMU_71240(Tryptophan_catabolism);R_MMU_1430728(Metabolism);R_MMU_71291(Metabolism_of_amino_acids_and_derivatives)	8.97711	26.9839	0.332684	-1.58778	5.17423e-12	3.9224e-11	down	yes
ENSMUSG00000103039	Gm37123		ENSMUST00000192994	NA	NA	NA	NA	predicted gene, 37123 [Source:MGI Symbol;Acc:MGI:5610351]	TEC	NA	1.46694	5.51161	0.266154	-1.90967	5.57778e-12	4.22061e-11	down	yes
ENSMUSG00000066362	Rps13-ps1	625298	ENSMUST00000183478	NA	NA	NA	NA	ribosomal protein S13, pseudogene 1 [Source:MGI Symbol;Acc:MGI:3647042]	processed_pseudogene	NA	4.64864	16.3641	0.284076	-1.81565	5.74715e-12	4.34086e-11	down	yes
ENSMUSG00000105160	A530030E21Rik	320731	ENSMUST00000199551	NA	NA	NA	NA	RIKEN cDNA A530030E21 gene [Source:MGI Symbol;Acc:MGI:2444617]	TEC	NA	6.92141	21.6156	0.320204	-1.64294	5.85479e-12	4.41948e-11	down	yes
ENSMUSG00000038055	Dexi	58239	ENSMUST00000038281;ENSMUST00000184863;ENSMUST00000183355	GO:0003674(molecular_function);GO:0005575(cellular_component);GO:0008150(biological_process);GO:0008150(biological_process)	NA	NA	NA	dexamethasone-induced transcript [Source:MGI Symbol;Acc:MGI:1926236]	protein_coding;processed_transcript	NA	4.0723	12.5031	0.325702	-1.61837	5.86442e-12	4.42407e-11	down	yes
ENSMUSG00000096965	3300005D01Rik	78512	ENSMUST00000181484;ENSMUST00000180902;ENSMUST00000180924	NA	NA	NA	NA	RIKEN cDNA 3300005D01 gene [Source:MGI Symbol;Acc:MGI:1925762]	lincRNA	NA	1.30093	4.87517	0.266848	-1.90591	5.91655e-12	4.4607e-11	down	yes
ENSMUSG00000031796	Cfap20	14894	ENSMUST00000212731;ENSMUST00000212684;ENSMUST00000213086;ENSMUST00000034249;ENSMUST00000212579;ENSMUST00000212807;ENSMUST00000212131	GO:0005634(nucleus);GO:0005654(nucleoplasm);GO:0005737(cytoplasm);GO:0005814(centriole);GO:0005856(cytoskeleton);GO:0005874(microtubule);GO:0005929(cilium);GO:0018095(protein polyglutamylation);GO:0031514(motile cilium);GO:0036064(ciliary basal body);GO:0042995(cell projection);GO:0060271(cilium assembly);GO:0060296(regulation of cilium beat frequency involved in ciliary motility);GO:2000147(posi…	NA	NA	NA	cilia and flagella associated protein 20 [Source:MGI Symbol;Acc:MGI:107428]	retained_intron;nonsense_mediated_decay;protein_coding	NA	3.78844	11.5341	0.328457	-1.60622	5.95677e-12	4.4883e-11	down	yes
ENSMUSG00000079071	Slc28a2b	381417	ENSMUST00000110521;ENSMUST00000132215	GO:0001895(retina homeostasis);GO:0005337(nucleoside transmembrane transporter activity);GO:0005415(nucleoside:sodium symporter activity);GO:0005887(integral component of plasma membrane);GO:0015211(purine nucleoside transmembrane transporter activity);GO:0015293(symporter activity);GO:0015860(purine nucleoside transmembrane transport);GO:0016020(membrane);GO:0016021(integral component of membran…	NA	NA	NA	solute carrier family 28 member 2b [Source:MGI Symbol;Acc:MGI:3702173]	protein_coding;retained_intron	NA	1.94706	6.05255	0.321693	-1.63624	6.10468e-12	4.59141e-11	down	yes
ENSMUSG00000044156	Hepacam2	101202	ENSMUST00000049985;ENSMUST00000201276;ENSMUST00000201607;ENSMUST00000200972	GO:0000139(Golgi membrane);GO:0003674(molecular_function);GO:0005654(nucleoplasm);GO:0005737(cytoplasm);GO:0005794(Golgi apparatus);GO:0005813(centrosome);GO:0005815(microtubule organizing center);GO:0005819(spindle);GO:0005856(cytoskeleton);GO:0007049(cell cycle);GO:0007098(centrosome cycle);GO:0016020(membrane);GO:0016021(integral component of membrane);GO:0030496(midbody);GO:0043231(intracellu…	NA	NA	NA	HEPACAM family member 2 [Source:MGI Symbol;Acc:MGI:2141520]	protein_coding;retained_intron	NA	1.65499	5.14757	0.321509	-1.63707	6.37833e-12	4.79144e-11	down	yes
ENSMUSG00000001027	Scn4a	110880	ENSMUST00000021056	GO:0001518(voltage-gated sodium channel complex);GO:0005216(ion channel activity);GO:0005244(voltage-gated ion channel activity);GO:0005248(voltage-gated sodium channel activity);GO:0005261(cation channel activity);GO:0005272(sodium channel activity);GO:0005515(protein binding);GO:0005886(plasma membrane);GO:0005887(integral component of plasma membrane);GO:0006811(ion transport);GO:0006814(sodiu…	NA	K04837	NA	sodium channel, voltage-gated, type IV, alpha [Source:MGI Symbol;Acc:MGI:98250]	protein_coding	R_MMU_5576892(Phase_0_rapid_depolarisation);R_MMU_5576891(Cardiac_conduction);R_MMU_397014(Muscle_contraction)	4.18143	12.5574	0.332987	-1.58646	6.46619e-12	4.85452e-11	down	yes
ENSMUSG00000036372	Tmem258	69038	ENSMUST00000040372;ENSMUST00000127878;ENSMUST00000166412;ENSMUST00000153854	GO:0003674(molecular_function);GO:0005783(endoplasmic reticulum);GO:0006486(protein glycosylation);GO:0006487(protein N-linked glycosylation);GO:0016020(membrane);GO:0016021(integral component of membrane);GO:0032991(protein-containing complex);GO:0034998(oligosaccharyltransferase I complex);GO:0043227(membrane-bounded organelle);GO:0043227(membrane-bounded organelle)	NA	NA	NA	transmembrane protein 258 [Source:MGI Symbol;Acc:MGI:1916288]	protein_coding;retained_intron;processed_transcript	NA	3.85418	12.3066	0.313179	-1.67494	6.84957e-12	5.12997e-11	down	yes
ENSMUSG00000092341	Malat1	72289	ENSMUST00000172812;ENSMUST00000174808	NA	NA	NA	NA	metastasis associated lung adenocarcinoma transcript 1 (non-coding RNA) [Source:MGI Symbol;Acc:MGI:1919539]	lincRNA	NA	69.5394	205.542	0.338322	-1.56353	7.20066e-12	5.38644e-11	down	yes
ENSMUSG00000025494	Sigirr	24058	ENSMUST00000210167;ENSMUST00000097958;ENSMUST00000210941;ENSMUST00000210978;ENSMUST00000209199;ENSMUST00000209352	GO:0001960(negative regulation of cytokine-mediated signaling pathway);GO:0005515(protein binding);GO:0006953(acute-phase response);GO:0007165(signal transduction);GO:0016020(membrane);GO:0016021(integral component of membrane);GO:0043433(negative regulation of DNA-binding transcription factor activity);GO:0045079(negative regulation of chemokine biosynthetic process);GO:0045079(negative regulati…	NA	K05169	NA	single immunoglobulin and toll-interleukin 1 receptor (TIR) domain [Source:MGI Symbol;Acc:MGI:1344402]	protein_coding;retained_intron	NA	4.87626	14.8282	0.32885	-1.6045	7.42179e-12	5.54852e-11	down	yes
ENSMUSG00000058755	Osm	18413	ENSMUST00000075221;ENSMUST00000131764	GO:0005125(cytokine activity);GO:0005147(oncostatin-M receptor binding);GO:0005576(extracellular region);GO:0005615(extracellular space);GO:0006955(immune response);GO:0007260(tyrosine phosphorylation of STAT protein);GO:0007422(peripheral nervous system development);GO:0008083(growth factor activity);GO:0008284(positive regulation of cell population proliferation);GO:0009408(response to heat);GO…	04060(Cytokine-cytokine receptor interaction);04151(PI3K-Akt signaling pathway);04630(Jak-STAT signaling pathway);04630(Jak-STAT signaling pathway)	K05418	NA	oncostatin M [Source:MGI Symbol;Acc:MGI:104749]	protein_coding;processed_transcript	R_MMU_449147(Signaling_by_Interleukins);R_MMU_6783589(Interleukin_6_family_signaling);R_MMU_168256(Immune_System);R_MMU_1280215(Cytokine_Signaling_in_Immune_system);R_MMU_6788467(IL_6_type_cytokine_receptor_ligand_interactions)	1.62989	5.42684	0.300338	-1.73534	7.74488e-12	5.77966e-11	down	yes
ENSMUSG00000044770	Scml4	268297	ENSMUST00000063063;ENSMUST00000130511;ENSMUST00000136841;ENSMUST00000127675;ENSMUST00000105495;ENSMUST00000125576;ENSMUST00000153091;ENSMUST00000105494	GO:0003682(chromatin binding);GO:0005515(protein binding);GO:0005634(nucleus);GO:0042393(histone binding);GO:0045892(negative regulation of transcription, DNA-templated);GO:0045892(negative regulation of transcription, DNA-templated)	NA	K11466	NA	Scm polycomb group protein like 4 [Source:MGI Symbol;Acc:MGI:2446140]	protein_coding;retained_intron;processed_transcript	NA	2.89224	8.69758	0.332533	-1.58843	7.87872e-12	5.87601e-11	down	yes
ENSMUSG00000072437	Nanos1	332397	ENSMUST00000088237	GO:0001558(regulation of cell growth);GO:0001894(tissue homeostasis);GO:0003723(RNA binding);GO:0003729(mRNA binding);GO:0005737(cytoplasm);GO:0006417(regulation of translation);GO:0008270(zinc ion binding);GO:0010608(posttranscriptional regulation of gene expression);GO:0010631(epithelial cell migration);GO:0016477(cell migration);GO:0017148(negative regulation of translation);GO:0030371(transla…	NA	K18741	NA	nanos C2HC-type zinc finger 1 [Source:MGI Symbol;Acc:MGI:2669254]	protein_coding	NA	0.563276	1.99839	0.281866	-1.82692	8.28433e-12	6.17113e-11	down	yes
ENSMUSG00000062585	Cnr2	12802	ENSMUST00000068830;ENSMUST00000097843	GO:0004930(G protein-coupled receptor activity);GO:0004949(cannabinoid receptor activity);GO:0005515(protein binding);GO:0005737(cytoplasm);GO:0005783(endoplasmic reticulum);GO:0005886(plasma membrane);GO:0006954(inflammatory response);GO:0007165(signal transduction);GO:0007186(G protein-coupled receptor signaling pathway);GO:0007189(adenylate cyclase-activating G protein-coupled receptor signali…	04080(Neuroactive ligand-receptor interaction);04080(Neuroactive ligand-receptor interaction)	K04278	NA	cannabinoid receptor 2 (macrophage) [Source:MGI Symbol;Acc:MGI:104650]	protein_coding	R_MMU_373076(Class_A/1_(Rhodopsin_like_receptors));R_MMU_500792(GPCR_ligand_binding);R_MMU_372790(Signaling_by_GPCR);R_MMU_388396(GPCR_downstream_signalling);R_MMU_162582(Signal_Transduction);R_MMU_418594(G_alpha_(i)_signalling_events)	22.841	67.555	0.33811	-1.56444	8.44826e-12	6.28573e-11	down	yes
ENSMUSG00000113061	Rps18-ps5	100042388	ENSMUST00000223428	GO:0003676(nucleic acid binding);GO:0003723(RNA binding);GO:0003735(structural constituent of ribosome);GO:0005829(cytosol);GO:0005840(ribosome);GO:0006412(translation);GO:0015935(small ribosomal subunit)	NA	NA	NA	ribosomal protein S18, pseudogene 5 [Source:MGI Symbol;Acc:MGI:3649931]	protein_coding	NA	49.9689	149.133	0.335064	-1.57749	8.58776e-12	6.3857e-11	down	yes
ENSMUSG00000098374	Gm28043	106014251	ENSMUST00000130871	GO:0000151(ubiquitin ligase complex);GO:0000781(chromosome, telomeric region);GO:0003676(nucleic acid binding);GO:0003682(chromatin binding);GO:0004842(ubiquitin-protein transferase activity);GO:0005634(nucleus);GO:0005694(chromosome);GO:0005737(cytoplasm);GO:0005829(cytosol);GO:0006281(DNA repair);GO:0006302(double-strand break repair);GO:0006325(chromatin organization);GO:0006511(ubiquitin-depe…	NA	NA	NA	predicted gene, 28043 [Source:MGI Symbol;Acc:MGI:5547779]	nonsense_mediated_decay	NA	4.09311	12.2367	0.334496	-1.57994	8.68836e-12	6.45665e-11	down	yes
ENSMUSG00000021411	Pxdc1	66895	ENSMUST00000125037;ENSMUST00000053459;ENSMUST00000021847;ENSMUST00000152392	GO:0003674(molecular_function);GO:0005575(cellular_component);GO:0008150(biological_process);GO:0035091(phosphatidylinositol binding);GO:0035091(phosphatidylinositol binding)	NA	NA	NA	PX domain containing 1 [Source:MGI Symbol;Acc:MGI:1914145]	nonsense_mediated_decay;protein_coding;processed_transcript	NA	11.7571	35.0274	0.335654	-1.57495	8.9518e-12	6.6445e-11	down	yes
ENSMUSG00000118449	AC241534		ENSMUST00000238375;ENSMUST00000170816	NA	NA	NA	NA	novel transcript	bidirectional_promoter_lncRNA	NA	0.505049	1.89886	0.265975	-1.91064	8.99951e-12	6.67593e-11	down	yes
ENSMUSG00000038400	Pmepa1	65112	ENSMUST00000036248;ENSMUST00000124124;ENSMUST00000139306	GO:0000139(Golgi membrane);GO:0005768(endosome);GO:0010008(endosome membrane);GO:0010991(negative regulation of SMAD protein complex assembly);GO:0016020(membrane);GO:0016021(integral component of membrane);GO:0030512(negative regulation of transforming growth factor beta receptor signaling pathway);GO:0031901(early endosome membrane);GO:0043231(intracellular membrane-bounded organelle);GO:005069…	NA	NA	NA	prostate transmembrane protein, androgen induced 1 [Source:MGI Symbol;Acc:MGI:1929600]	protein_coding;retained_intron	R_MMU_2173788(Downregulation_of_TGF_beta_receptor_signaling);R_MMU_170834(Signaling_by_TGF_beta_Receptor_Complex);R_MMU_2173789(TGF_beta_receptor_signaling_activates_SMADs);R_MMU_9006936(Signaling_by_TGFB_family_members);R_MMU_162582(Signal_Transduction)	0.458074	1.61993	0.282774	-1.82228	9.20211e-12	6.82216e-11	down	yes
ENSMUSG00000031880	Rrad	56437	ENSMUST00000034351;ENSMUST00000212163	GO:0000166(nucleotide binding);GO:0003924(GTPase activity);GO:0005525(GTP binding);GO:0007165(signal transduction);GO:0016020(membrane);GO:1901841(regulation of high voltage-gated calcium channel activity);GO:1901842(negative regulation of high voltage-gated calcium channel activity);GO:1901842(negative regulation of high voltage-gated calcium channel activity)	NA	K07845	NA	Ras-related associated with diabetes [Source:MGI Symbol;Acc:MGI:1930943]	protein_coding	NA	3.51981	11.2145	0.313862	-1.6718	9.32157e-12	6.90661e-11	down	yes
ENSMUSG00000051396	Gm45902	119065974	ENSMUST00000124331;ENSMUST00000140494	NA	NA	NA	NA	predicted gene 45902 [Source:MGI Symbol;Acc:MGI:5805017]	protein_coding	NA	1.05822	3.42798	0.308702	-1.69571	9.42634e-12	6.97594e-11	down	yes
ENSMUSG00000030707	Coro1a	12721	ENSMUST00000135087;ENSMUST00000032949;ENSMUST00000131415;ENSMUST00000106364;ENSMUST00000126193;ENSMUST00000123511;ENSMUST00000140896;ENSMUST00000174579;ENSMUST00000173108;ENSMUST00000133718;ENSMUST00000173116	GO:0001772(immunological synapse);GO:0001845(phagolysosome assembly);GO:0001891(phagocytic cup);GO:0003779(actin binding);GO:0003785(actin monomer binding);GO:0005515(protein binding);GO:0005737(cytoplasm);GO:0005769(early endosome);GO:0005829(cytosol);GO:0005856(cytoskeleton);GO:0005884(actin filament);GO:0005886(plasma membrane);GO:0005911(cell-cell junction);GO:0005938(cell cortex);GO:0006816(…	04145(Phagosome);05152(Tuberculosis);05152(Tuberculosis)	K13882	NA	coronin, actin binding protein 1A [Source:MGI Symbol;Acc:MGI:1345961]	protein_coding;retained_intron	NA	132.578	389.494	0.340385	-1.55476	9.69501e-12	7.162e-11	down	yes
ENSMUSG00000029322	Plac8	231507	ENSMUST00000097437;ENSMUST00000031264;ENSMUST00000112910;ENSMUST00000144595	GO:0003682(chromatin binding);GO:0005515(protein binding);GO:0005634(nucleus);GO:0008284(positive regulation of cell population proliferation);GO:0009409(response to cold);GO:0040015(negative regulation of multicellular organism growth);GO:0042742(defense response to bacterium);GO:0043066(negative regulation of apoptotic process);GO:0045944(positive regulation of transcription by RNA polymerase I…	NA	NA	NA	placenta-specific 8 [Source:MGI Symbol;Acc:MGI:2445289]	protein_coding;retained_intron	R_MMU_168256(Immune_System);R_MMU_6798695(Neutrophil_degranulation);R_MMU_168249(Innate_Immune_System)	46.075	135.748	0.339416	-1.55888	1.06324e-11	7.83591e-11	down	yes
ENSMUSG00000083596	Rpl21-ps15	675278	ENSMUST00000121545	NA	NA	NA	NA	ribosomal protein L21, pseudogene 15 [Source:MGI Symbol;Acc:MGI:3705426]	processed_pseudogene	NA	66.0396	195.913	0.337086	-1.56881	1.10706e-11	8.14916e-11	down	yes
ENSMUSG00000029204	Rhoh	74734	ENSMUST00000031106;ENSMUST00000202471;ENSMUST00000201533;ENSMUST00000202591	GO:0000166(nucleotide binding);GO:0001772(immunological synapse);GO:0003924(GTPase activity);GO:0005515(protein binding);GO:0005525(GTP binding);GO:0005737(cytoplasm);GO:0005856(cytoskeleton);GO:0005886(plasma membrane);GO:0005938(cell cortex);GO:0007015(actin filament organization);GO:0007264(small GTPase mediated signal transduction);GO:0008045(motor neuron axon guidance);GO:0008360(regulation …	04670(Leukocyte transendothelial migration);04670(Leukocyte transendothelial migration)	K07873	NA	ras homolog family member H [Source:MGI Symbol;Acc:MGI:1921984]	protein_coding;retained_intron;processed_transcript	R_MMU_9012999(RHO_GTPase_cycle);R_MMU_9716542(Signaling_by_Rho_GTPases,_Miro_GTPases_and_RHOBTB3);R_MMU_194315(Signaling_by_Rho_GTPases);R_MMU_162582(Signal_Transduction);R_MMU_9013407(RHOH_GTPase_cycle)	6.06753	17.8516	0.339886	-1.55688	1.18675e-11	8.71519e-11	down	yes
ENSMUSG00000041272	Tox	252838	ENSMUST00000039987;ENSMUST00000150082;ENSMUST00000147657	GO:0001779(natural killer cell differentiation);GO:0002362(CD4-positive, CD25-positive, alpha-beta regulatory T cell lineage commitment);GO:0002364(NK T cell lineage commitment);GO:0003677(DNA binding);GO:0005634(nucleus);GO:0006325(chromatin organization);GO:0007399(nervous system development);GO:0010976(positive regulation of neuron projection development);GO:0021895(cerebral cortex neuron diff…	NA	NA	NA	thymocyte selection-associated high mobility group box [Source:MGI Symbol;Acc:MGI:2181659]	protein_coding;retained_intron	NA	0.156875	0.627233	0.250106	-1.99939	1.18759e-11	8.71625e-11	down	yes
ENSMUSG00000024548	Setbp1	240427	ENSMUST00000025430	GO:0003674(molecular_function);GO:0003677(DNA binding);GO:0005634(nucleus);GO:0005654(nucleoplasm);GO:0005829(cytosol);GO:0008150(biological_process);GO:0016604(nuclear body)	NA	K23217	NA	SET binding protein 1 [Source:MGI Symbol;Acc:MGI:1933199]	protein_coding	NA	4.98099	14.669	0.339559	-1.55827	1.23026e-11	9.02408e-11	down	yes
ENSMUSG00000035849	Krt222	268481	ENSMUST00000103132;ENSMUST00000038214;ENSMUST00000154622	GO:0005198(structural molecule activity);GO:0005882(intermediate filament);GO:0008150(biological_process);GO:0008150(biological_process)	NA	NA	NA	keratin 222 [Source:MGI Symbol;Acc:MGI:2442728]	protein_coding;processed_transcript	NA	1.11433	3.66178	0.304313	-1.71637	1.23302e-11	9.03751e-11	down	yes
ENSMUSG00000041538	H2-Ob	15002	ENSMUST00000167280;ENSMUST00000172952;ENSMUST00000095342;ENSMUST00000236838;ENSMUST00000173681;ENSMUST00000237064;ENSMUST00000173764	GO:0002250(adaptive immune response);GO:0002504(antigen processing and presentation of peptide or polysaccharide antigen via MHC class II);GO:0002587(negative regulation of antigen processing and presentation of peptide antigen via MHC class II);GO:0005764(lysosome);GO:0006955(immune response);GO:0016020(membrane);GO:0016021(integral component of membrane);GO:0019882(antigen processing and presen…	04145(Phagosome);04514(Cell adhesion molecules (CAMs));04612(Antigen processing and presentation);04640(Hematopoietic cell lineage);04658(Th1 and Th2 cell differentiation);04659(Th17 cell differentiation);04672(Intestinal immune network for IgA production);04940(Type I diabetes mellitus);05140(Leishmaniasis);05145(Toxoplasmosis);05150(Staphylococcus aureus infection);05152(Tuberculosis);05164(Inf…	K06752	NA	histocompatibility 2, O region beta locus [Source:MGI Symbol;Acc:MGI:95925]	protein_coding;processed_transcript;retained_intron	R_MMU_168256(Immune_System);R_MMU_2132295(MHC_class_II_antigen_presentation);R_MMU_1280218(Adaptive_Immune_System)	43.3023	126.502	0.342305	-1.54665	1.30054e-11	9.51714e-11	down	yes
ENSMUSG00000020018	Snrpf	69878	ENSMUST00000020203	GO:0000387(spliceosomal snRNP assembly);GO:0000398(mRNA splicing, via spliceosome);GO:0003723(RNA binding);GO:0005634(nucleus);GO:0005681(spliceosomal complex);GO:0005683(U7 snRNP);GO:0005685(U1 snRNP);GO:0005687(U4 snRNP);GO:0005689(U12-type spliceosomal complex);GO:0005732(small nucleolar ribonucleoprotein complex);GO:0005737(cytoplasm);GO:0005829(cytosol);GO:0006397(mRNA processing);GO:0008380…	03040(Spliceosome)	K11098	NA	small nuclear ribonucleoprotein polypeptide F [Source:MGI Symbol;Acc:MGI:1917128]	protein_coding	R_MMU_77588(SLBP_Dependent_Processing_of_Replication_Dependent_Histone_Pre_mRNAs);R_MMU_72172(mRNA_Splicing);R_MMU_72203(Processing_of_Capped_Intron_Containing_Pre_mRNA);R_MMU_73857(RNA_Polymerase_II_Transcription);R_MMU_72163(mRNA_Splicing_Major_Pathway);R_MMU_73856(RNA_Polymerase_II_Transcription_Termination);R_MMU_194441(Metabolism_of_non_coding_RNA);R_MMU_191859(snRNP_Assembly);R_MMU_8953854(…	3.43392	11.5858	0.296389	-1.75443	1.30417e-11	9.5381e-11	down	yes
ENSMUSG00000022838	Eaf2	106389	ENSMUST00000114829;ENSMUST00000023537;ENSMUST00000147053;ENSMUST00000134556;ENSMUST00000075946;ENSMUST00000157072	GO:0000977(RNA polymerase II regulatory region sequence-specific DNA binding);GO:0001228(DNA-binding transcription activator activity, RNA polymerase II-specific);GO:0005515(protein binding);GO:0005634(nucleus);GO:0005654(nucleoplasm);GO:0006355(regulation of transcription, DNA-templated);GO:0008023(transcription elongation factor complex);GO:0016607(nuclear speck);GO:0030308(negative regulation …	NA	K15186	NA	ELL associated factor 2 [Source:MGI Symbol;Acc:MGI:2146616]	protein_coding;processed_transcript;retained_intron	R_MMU_674695(RNA_Polymerase_II_Pre_transcription_Events);R_MMU_73857(RNA_Polymerase_II_Transcription);R_MMU_75955(RNA_Polymerase_II_Transcription_Elongation);R_MMU_74160(Gene_expression_(Transcription));R_MMU_112382(Formation_of_RNA_Pol_II_elongation_complex)	0.834674	2.75417	0.303058	-1.72234	1.31096e-11	9.58214e-11	down	yes
ENSMUSG00000063316	Rpl27	19942	ENSMUST00000077856;ENSMUST00000152162;ENSMUST00000107249;ENSMUST00000127514;ENSMUST00000139939	GO:0003735(structural constituent of ribosome);GO:0005737(cytoplasm);GO:0005783(endoplasmic reticulum);GO:0005791(rough endoplasmic reticulum);GO:0005829(cytosol);GO:0005840(ribosome);GO:0006364(rRNA processing);GO:0006412(translation);GO:0015934(large ribosomal subunit);GO:0022625(cytosolic large ribosomal subunit);GO:0098556(cytoplasmic side of rough endoplasmic reticulum membrane);GO:1990904(r…	03010(Ribosome);03010(Ribosome)	K02901	NA	ribosomal protein L27 [Source:MGI Symbol;Acc:MGI:98036]	protein_coding;processed_transcript	R_MMU_975957(Nonsense_Mediated_Decay_(NMD)_enhanced_by_the_Exon_Junction_Complex_(EJC));R_MMU_1799339(SRP_dependent_cotranslational_protein_targeting_to_membrane);R_MMU_975956(Nonsense_Mediated_Decay_(NMD)_independent_of_the_Exon_Junction_Complex_(EJC));R_MMU_72766(Translation);R_MMU_72689(Formation_of_a_pool_of_free_40S_subunits);R_MMU_72737(Cap_dependent_Translation_Initiation);R_MMU_392499(Met…	57.1461	167.379	0.341417	-1.5504	1.33097e-11	9.72273e-11	down	yes
ENSMUSG00000080772	Gm12543	100416087	ENSMUST00000120410	NA	NA	NA	NA	predicted gene 12543 [Source:MGI Symbol;Acc:MGI:3649591]	transcribed_processed_pseudogene	NA	3.10162	11.3926	0.272248	-1.87701	1.33237e-11	9.72721e-11	down	yes
ENSMUSG00000016756	Cmah	12763	ENSMUST00000224657;ENSMUST00000224819;ENSMUST00000225046;ENSMUST00000050859;ENSMUST00000110391;ENSMUST00000144621;ENSMUST00000131691;ENSMUST00000224953	GO:0005737(cytoplasm);GO:0005783(endoplasmic reticulum);GO:0006054(N-acetylneuraminate metabolic process);GO:0016491(oxidoreductase activity);GO:0030338(CMP-N-acetylneuraminate monooxygenase activity);GO:0046381(CMP-N-acetylneuraminate metabolic process);GO:0046872(metal ion binding);GO:0051536(iron-sulfur cluster binding);GO:0051537(2 iron, 2 sulfur cluster binding);GO:0055114(oxidation-reductio…	00520(Amino sugar and nucleotide sugar metabolism);00520(Amino sugar and nucleotide sugar metabolism)	K08080	EC:1.14.18.2	cytidine monophospho-N-acetylneuraminic acid hydroxylase [Source:MGI Symbol;Acc:MGI:103227]	protein_coding;retained_intron;processed_transcript	NA	15.9204	46.4926	0.342428	-1.54613	1.35622e-11	9.89555e-11	down	yes
ENSMUSG00000047139	Cd24a	12484	ENSMUST00000058714;ENSMUST00000214532;ENSMUST00000214476	GO:0001666(response to hypoxia);GO:0001775(cell activation);GO:0001959(regulation of cytokine-mediated signaling pathway);GO:0002237(response to molecule of bacterial origin);GO:0002329(pre-B cell differentiation);GO:0002376(immune system process);GO:0002523(leukocyte migration involved in inflammatory response);GO:0002842(positive regulation of T cell mediated immune response to tumor cell);GO:0…	04640(Hematopoietic cell lineage);04640(Hematopoietic cell lineage)	K06469	NA	CD24a antigen [Source:MGI Symbol;Acc:MGI:88323]	protein_coding;processed_transcript	NA	50.8257	148.357	0.34259	-1.54545	1.44577e-11	1.05366e-10	down	yes
ENSMUSG00000103995	5730488B01Rik	70602	ENSMUST00000192889	NA	NA	NA	NA	RIKEN cDNA 5730488B01 gene [Source:MGI Symbol;Acc:MGI:1917852]	TEC	NA	1.39273	4.63679	0.300365	-1.73521	1.44767e-11	1.05443e-10	down	yes
ENSMUSG00000030067	Foxp1	108655	ENSMUST00000113322;ENSMUST00000113326;ENSMUST00000177437;ENSMUST00000113324;ENSMUST00000177307;ENSMUST00000113328;ENSMUST00000177229;ENSMUST00000175670;ENSMUST00000123992;ENSMUST00000175838;ENSMUST00000177208;ENSMUST00000075832;ENSMUST00000176565;ENSMUST00000113329;ENSMUST00000175886;ENSMUST00000142164;ENSMUST00000138754;ENSMUST00000074346;ENSMUST00000131967;ENSMUST00000154163;ENSMUST00000113321;…	GO:0000122(negative regulation of transcription by RNA polymerase II);GO:0000976(transcription regulatory region sequence-specific DNA binding);GO:0000978(RNA polymerase II cis-regulatory region sequence-specific DNA binding);GO:0000981(DNA-binding transcription factor activity, RNA polymerase II-specific);GO:0001227(DNA-binding transcription repressor activity, RNA polymerase II-specific);GO:000…	NA	K09409	NA	forkhead box P1 [Source:MGI Symbol;Acc:MGI:1914004]	protein_coding;processed_transcript;retained_intron;nonsense_mediated_decay	NA	9.66873	28.2036	0.342819	-1.54448	1.53824e-11	1.11843e-10	down	yes
ENSMUSG00000026832	Cytip	227929	ENSMUST00000028175;ENSMUST00000146545;ENSMUST00000131443;ENSMUST00000151169	GO:0005515(protein binding);GO:0005654(nucleoplasm);GO:0005737(cytoplasm);GO:0005768(endosome);GO:0005769(early endosome);GO:0005829(cytosol);GO:0005938(cell cortex);GO:0030155(regulation of cell adhesion);GO:0030155(regulation of cell adhesion)	NA	NA	NA	cytohesin 1 interacting protein [Source:MGI Symbol;Acc:MGI:2183535]	protein_coding;processed_transcript	NA	18.8056	54.8095	0.343109	-1.54326	1.55542e-11	1.1296e-10	down	yes
ENSMUSG00000045193	Cirbp	12696	ENSMUST00000105365;ENSMUST00000151321;ENSMUST00000140774;ENSMUST00000147190;ENSMUST00000054666;ENSMUST00000139935	GO:0003676(nucleic acid binding);GO:0003723(RNA binding);GO:0003730(mRNA 3'-UTR binding);GO:0005634(nucleus);GO:0005654(nucleoplasm);GO:0005681(spliceosomal complex);GO:0005737(cytoplasm);GO:0008266(poly(U) RNA binding);GO:0009409(response to cold);GO:0009411(response to UV);GO:0010494(cytoplasmic stress granule);GO:0017148(negative regulation of translation);GO:0030308(negative regulation of cel…	NA	K13195	NA	cold inducible RNA binding protein [Source:MGI Symbol;Acc:MGI:893588]	protein_coding;retained_intron;nonsense_mediated_decay	NA	12.8694	37.8394	0.340106	-1.55595	1.61504e-11	1.17222e-10	down	yes
ENSMUSG00000091509	Gm17066		ENSMUST00000165350;ENSMUST00000164319	NA	NA	NA	NA	predicted gene 17066 [Source:MGI Symbol;Acc:MGI:4937893]	processed_transcript	NA	2.56665	8.64712	0.296821	-1.75233	1.62444e-11	1.17835e-10	down	yes
ENSMUSG00000072919	Noxred1	71275	ENSMUST00000222480;ENSMUST00000021423;ENSMUST00000221768	GO:0004735(pyrroline-5-carboxylate reductase activity);GO:0005575(cellular_component);GO:0016491(oxidoreductase activity);GO:0055114(oxidation-reduction process);GO:0055129(L-proline biosynthetic process);GO:0055129(L-proline biosynthetic process)	NA	NA	NA	NADP+ dependent oxidoreductase domain containing 1 [Source:MGI Symbol;Acc:MGI:1918525]	protein_coding	NA	1.73142	5.81227	0.297891	-1.74714	1.70618e-11	1.23465e-10	down	yes
ENSMUSG00000052616	Terb1	320022	ENSMUST00000162014;ENSMUST00000064576;ENSMUST00000161520;ENSMUST00000159713	GO:0000781(chromosome, telomeric region);GO:0000784(nuclear chromosome, telomeric region);GO:0003677(DNA binding);GO:0005515(protein binding);GO:0005634(nucleus);GO:0005637(nuclear inner membrane);GO:0005694(chromosome);GO:0007129(synapsis);GO:0016020(membrane);GO:0045141(meiotic telomere clustering);GO:0051321(meiotic cell cycle);GO:0070187(shelterin complex);GO:0070197(meiotic attachment of tel…	NA	NA	NA	telomere repeat binding bouquet formation protein 1 [Source:MGI Symbol;Acc:MGI:2443187]	processed_transcript;protein_coding;nonsense_mediated_decay	NA	0.556837	1.97147	0.282448	-1.82394	1.72057e-11	1.24374e-10	down	yes
ENSMUSG00000068480	Gm7551	665241	ENSMUST00000089593	NA	NA	NA	NA	predicted gene 7551 [Source:MGI Symbol;Acc:MGI:3648704]	processed_pseudogene	NA	2.54592	8.60972	0.295702	-1.75778	1.84725e-11	1.33454e-10	down	yes
ENSMUSG00000084319	Tpt1-ps3	100043703	ENSMUST00000121046	NA	NA	NA	NA	tumor protein, translationally-controlled, pseudogene 3 [Source:MGI Symbol;Acc:MGI:2664997]	processed_pseudogene	NA	68.5679	200.739	0.341577	-1.54972	1.88476e-11	1.36006e-10	down	yes
ENSMUSG00000032221	Mns1	17427	ENSMUST00000034746;ENSMUST00000184604	GO:0005634(nucleus);GO:0005635(nuclear envelope);GO:0005882(intermediate filament);GO:0005930(axoneme);GO:0007283(spermatogenesis);GO:0031514(motile cilium);GO:0036126(sperm flagellum);GO:0042802(identical protein binding);GO:0044782(cilium organization);GO:0045724(positive regulation of cilium assembly);GO:0051321(meiotic cell cycle);GO:0070986(left/right axis specification);GO:0070986(left/righ…	NA	NA	NA	meiosis-specific nuclear structural protein 1 [Source:MGI Symbol;Acc:MGI:107933]	protein_coding	NA	0.765456	2.46677	0.310307	-1.68823	1.91345e-11	1.37997e-10	down	yes
ENSMUSG00000101279	Gm18342	100416971	ENSMUST00000186987	NA	NA	NA	NA	predicted gene, 18342 [Source:MGI Symbol;Acc:MGI:5010527]	unprocessed_pseudogene	NA	4.45188	14.7673	0.301469	-1.72992	1.91706e-11	1.38177e-10	down	yes
ENSMUSG00000024590	Lmnb1	16906	ENSMUST00000025486;ENSMUST00000128651	GO:0003690(double-stranded DNA binding);GO:0005634(nucleus);GO:0005635(nuclear envelope);GO:0005637(nuclear inner membrane);GO:0005638(lamin filament);GO:0005652(nuclear lamina);GO:0005654(nucleoplasm);GO:0005737(cytoplasm);GO:0005882(intermediate filament);GO:0008432(JUN kinase binding);GO:0010971(positive regulation of G2/M transition of mitotic cell cycle);GO:0016020(membrane);GO:0016363(nucle…	04210(Apoptosis);04210(Apoptosis)	K07611	NA	lamin B1 [Source:MGI Symbol;Acc:MGI:96795]	protein_coding;retained_intron	R_MMU_4419969(Depolymerisation_of_the_Nuclear_Lamina);R_MMU_9013405(RHOD_GTPase_cycle);R_MMU_111465(Apoptotic_cleavage_of_cellular_proteins);R_MMU_9012999(RHO_GTPase_cycle);R_MMU_5357801(Programmed_Cell_Death);R_MMU_2559583(Cellular_Senescence);R_MMU_2262752(Cellular_responses_to_stress);R_MMU_9035034(RHOF_GTPase_cycle);R_MMU_75153(Apoptotic_execution_phase);R_MMU_1640170(Cell_Cycle);R_MMU_895389…	6.09562	18.0315	0.338053	-1.56468	1.98252e-11	1.42647e-10	down	yes
ENSMUSG00000069135	Fgfr1op		ENSMUST00000097419;ENSMUST00000162586;ENSMUST00000024636;ENSMUST00000161898	GO:0005515(protein binding);GO:0005634(nucleus);GO:0005737(cytoplasm);GO:0005813(centrosome);GO:0005814(centriole);GO:0005815(microtubule organizing center);GO:0005856(cytoskeleton);GO:0006469(negative regulation of protein kinase activity);GO:0008284(positive regulation of cell population proliferation);GO:0019901(protein kinase binding);GO:0030030(cell projection organization);GO:0030292(protei…	NA	K16546	NA	Fgfr1 oncogene partner [Source:MGI Symbol;Acc:MGI:1922546]	protein_coding;retained_intron	NA	6.57612	19.316	0.34045	-1.55448	2.00534e-11	1.44206e-10	down	yes
ENSMUSG00000071042	Rasgrp3	240168	ENSMUST00000095204;ENSMUST00000234660;ENSMUST00000234640;ENSMUST00000234644;ENSMUST00000164192;ENSMUST00000235103	GO:0005085(guanyl-nucleotide exchange factor activity);GO:0005088(Ras guanyl-nucleotide exchange factor activity);GO:0005096(GTPase activator activity);GO:0005509(calcium ion binding);GO:0005737(cytoplasm);GO:0005829(cytosol);GO:0005886(plasma membrane);GO:0007264(small GTPase mediated signal transduction);GO:0007265(Ras protein signal transduction);GO:0017016(Ras GTPase binding);GO:0019900(kinas…	04010(MAPK signaling pathway);04014(Ras signaling pathway);04015(Rap1 signaling pathway);04662(B cell receptor signaling pathway);05200(Pathways in cancer);05200(Pathways in cancer)	K12362	NA	RAS, guanyl releasing protein 3 [Source:MGI Symbol;Acc:MGI:3028579]	protein_coding;processed_transcript	R_MMU_5683057(MAPK_family_signaling_cascades);R_MMU_983705(Signaling_by_the_B_Cell_Receptor_(BCR));R_MMU_5673001(RAF/MAP_kinase_cascade);R_MMU_168256(Immune_System);R_MMU_1168372(Downstream_signaling_events_of_B_Cell_Receptor_(BCR));R_MMU_162582(Signal_Transduction);R_MMU_1280218(Adaptive_Immune_System);R_MMU_1169092(Activation_of_RAS_in_B_cells);R_MMU_5684996(MAPK1/MAPK3_signaling)	16.8852	48.9402	0.345017	-1.53526	2.11638e-11	1.52104e-10	down	yes
ENSMUSG00000036109	Mbnl3	171170	ENSMUST00000114876;ENSMUST00000114875;ENSMUST00000150014;ENSMUST00000136404;ENSMUST00000041495	GO:0000381(regulation of alternative mRNA splicing, via spliceosome);GO:0003723(RNA binding);GO:0005634(nucleus);GO:0005654(nucleoplasm);GO:0005737(cytoplasm);GO:0006397(mRNA processing);GO:0007275(multicellular organism development);GO:0008380(RNA splicing);GO:0043484(regulation of RNA splicing);GO:0045662(negative regulation of myoblast differentiation);GO:0046872(metal ion binding);GO:0046872(…	NA	K14943	NA	muscleblind like splicing factor 3 [Source:MGI Symbol;Acc:MGI:2444912]	protein_coding;retained_intron	NA	0.582195	1.83893	0.316594	-1.65929	2.12679e-11	1.52763e-10	down	yes
ENSMUSG00000026721	Rabgap1l	29809	ENSMUST00000191941;ENSMUST00000028052;ENSMUST00000028049;ENSMUST00000193729;ENSMUST00000194623;ENSMUST00000193810;ENSMUST00000195442;ENSMUST00000193185;ENSMUST00000193115;ENSMUST00000194696;ENSMUST00000192019;ENSMUST00000191651;ENSMUST00000191909;ENSMUST00000192281;ENSMUST00000235109	GO:0005096(GTPase activator activity);GO:0005515(protein binding);GO:0005634(nucleus);GO:0005768(endosome);GO:0005769(early endosome);GO:0005794(Golgi apparatus);GO:0005929(cilium);GO:0006886(intracellular protein transport);GO:0006897(endocytosis);GO:0015031(protein transport);GO:0017137(Rab GTPase binding);GO:0032880(regulation of protein localization);GO:0035855(megakaryocyte development);GO:0…	NA	K20284	NA	RAB GTPase activating protein 1-like [Source:MGI Symbol;Acc:MGI:1352507]	nonsense_mediated_decay;protein_coding;processed_transcript;retained_intron	NA	4.39984	12.7396	0.345366	-1.5338	2.2183e-11	1.59153e-10	down	yes
ENSMUSG00000076523	Igkv15-103	692169	ENSMUST00000103324	GO:0002377(immunoglobulin production);GO:0005615(extracellular space);GO:0006955(immune response)	NA	NA	NA	immunoglobulin kappa chain variable 15-103 [Source:MGI Symbol;Acc:MGI:96513]	IG_V_gene	NA	43.277	128.01	0.338075	-1.56459	2.23353e-11	1.60061e-10	down	yes
ENSMUSG00000042606	Hirip3	233876	ENSMUST00000037248;ENSMUST00000146120;ENSMUST00000132808;ENSMUST00000150942;ENSMUST00000205512;ENSMUST00000138793	GO:0003674(molecular_function);GO:0005634(nucleus);GO:0005654(nucleoplasm);GO:0005730(nucleolus);GO:0008150(biological_process);GO:0008150(biological_process)	NA	NA	NA	HIRA interacting protein 3 [Source:MGI Symbol;Acc:MGI:2142364]	protein_coding;retained_intron	NA	2.78967	8.47712	0.329082	-1.60348	2.37338e-11	1.6979e-10	down	yes
ENSMUSG00000073147	5031425E22Rik	269630	ENSMUST00000189045;ENSMUST00000101522;ENSMUST00000188328;ENSMUST00000185943;ENSMUST00000191186	NA	NA	NA	NA	RIKEN cDNA 5031425E22 gene [Source:MGI Symbol;Acc:MGI:1923227]	lincRNA	NA	1.91832	5.77754	0.33203	-1.59061	2.72029e-11	1.94384e-10	down	yes
ENSMUSG00000103558	Gm38220		ENSMUST00000195774	NA	NA	NA	NA	predicted gene, 38220 [Source:MGI Symbol;Acc:MGI:5611448]	TEC	NA	0.928797	3.52273	0.263658	-1.92326	3.28417e-11	2.33339e-10	down	yes
ENSMUSG00000086841	2410006H16Rik	69221	ENSMUST00000131787	NA	NA	NA	NA	RIKEN cDNA 2410006H16 gene [Source:MGI Symbol;Acc:MGI:1916471]	processed_transcript	NA	23.2298	69.219	0.335599	-1.57519	3.46835e-11	2.45864e-10	down	yes
ENSMUSG00000073702	Rpl31	114641	ENSMUST00000179954;ENSMUST00000086535;ENSMUST00000178079;ENSMUST00000191855;ENSMUST00000194746	GO:0002181(cytoplasmic translation);GO:0003735(structural constituent of ribosome);GO:0005515(protein binding);GO:0005654(nucleoplasm);GO:0005730(nucleolus);GO:0005840(ribosome);GO:0006412(translation);GO:0022625(cytosolic large ribosomal subunit);GO:0042788(polysomal ribosome);GO:0042788(polysomal ribosome)	03010(Ribosome);03010(Ribosome)	K02910	NA	ribosomal protein L31 [Source:MGI Symbol;Acc:MGI:2149632]	protein_coding;retained_intron	R_MMU_975957(Nonsense_Mediated_Decay_(NMD)_enhanced_by_the_Exon_Junction_Complex_(EJC));R_MMU_1799339(SRP_dependent_cotranslational_protein_targeting_to_membrane);R_MMU_975956(Nonsense_Mediated_Decay_(NMD)_independent_of_the_Exon_Junction_Complex_(EJC));R_MMU_72766(Translation);R_MMU_72689(Formation_of_a_pool_of_free_40S_subunits);R_MMU_72737(Cap_dependent_Translation_Initiation);R_MMU_392499(Met…	59.8058	171.316	0.349097	-1.5183	3.56946e-11	2.52744e-10	down	yes
ENSMUSG00000093979	Gm2237	100039441	ENSMUST00000170694	NA	NA	NA	NA	predicted gene 2237 [Source:MGI Symbol;Acc:MGI:3780407]	protein_coding	NA	0.482075	1.93662	0.248926	-2.00621	3.66215e-11	2.58865e-10	down	yes
ENSMUSG00000018476	Kdm6b	216850	ENSMUST00000094077;ENSMUST00000156562	GO:0000790(nuclear chromatin);GO:0000978(RNA polymerase II cis-regulatory region sequence-specific DNA binding);GO:0002437(inflammatory response to antigenic stimulus);GO:0003682(chromatin binding);GO:0005515(protein binding);GO:0005634(nucleus);GO:0006325(chromatin organization);GO:0006338(chromatin remodeling);GO:0006954(inflammatory response);GO:0008013(beta-catenin binding);GO:0010468(regulat…	NA	K11448	EC:1.14.11.-	KDM1 lysine (K)-specific demethylase 6B [Source:MGI Symbol;Acc:MGI:2448492]	protein_coding;processed_transcript	R_MMU_2559580(Oxidative_Stress_Induced_Senescence);R_MMU_2559583(Cellular_Senescence);R_MMU_2262752(Cellular_responses_to_stress);R_MMU_8953897(Cellular_responses_to_external_stimuli);R_MMU_3214842(HDMs_demethylate_histones);R_MMU_3247509(Chromatin_modifying_enzymes);R_MMU_4839726(Chromatin_organization)	12.4218	35.5616	0.349303	-1.51745	3.78797e-11	2.67304e-10	down	yes
ENSMUSG00000028998	Tomm7	66169	ENSMUST00000030851	GO:0005739(mitochondrion);GO:0005741(mitochondrial outer membrane);GO:0005742(mitochondrial outer membrane translocase complex);GO:0015031(protein transport);GO:0016020(membrane);GO:0016021(integral component of membrane);GO:0030150(protein import into mitochondrial matrix);GO:0031647(regulation of protein stability);GO:0098779(positive regulation of mitophagy in response to mitochondrial depolar…	04137(Mitophagy - animal)	K17771	NA	translocase of outer mitochondrial membrane 7 [Source:MGI Symbol;Acc:MGI:1913419]	protein_coding	R_MMU_9663891(Selective_autophagy);R_MMU_5205685(PINK1_PRKN_Mediated_Mitophagy);R_MMU_9612973(Autophagy);R_MMU_5205647(Mitophagy);R_MMU_1632852(Macroautophagy)	2.88109	9.35397	0.308007	-1.69897	3.93824e-11	2.7728e-10	down	yes
ENSMUSG00000014453	Blk	12143	ENSMUST00000224965;ENSMUST00000014597	GO:0000166(nucleotide binding);GO:0002431(Fc receptor mediated stimulatory signaling pathway);GO:0002513(tolerance induction to self antigen);GO:0002576(platelet degranulation);GO:0002902(regulation of B cell apoptotic process);GO:0004672(protein kinase activity);GO:0004713(protein tyrosine kinase activity);GO:0004715(non-membrane spanning protein tyrosine kinase activity);GO:0005102(signaling re…	NA	K08890	EC:2.7.10.2	B lymphoid kinase [Source:MGI Symbol;Acc:MGI:88169]	retained_intron;protein_coding	NA	60.0182	171.179	0.350617	-1.51203	4.00869e-11	2.8208e-10	down	yes
ENSMUSG00000100150	Gm19585	100503190	ENSMUST00000186007;ENSMUST00000233877;ENSMUST00000191539	NA	NA	NA	NA	predicted gene, 19585 [Source:MGI Symbol;Acc:MGI:5011770]	lincRNA	NA	1.51475	4.87163	0.310934	-1.68532	4.47626e-11	3.13918e-10	down	yes
ENSMUSG00000057315	Arhgap24	231532	ENSMUST00000094559;ENSMUST00000130222;ENSMUST00000126125;ENSMUST00000070000;ENSMUST00000112853	GO:0001525(angiogenesis);GO:0005096(GTPase activator activity);GO:0005737(cytoplasm);GO:0005856(cytoskeleton);GO:0005912(adherens junction);GO:0005925(focal adhesion);GO:0007165(signal transduction);GO:0007275(multicellular organism development);GO:0030054(cell junction);GO:0030154(cell differentiation);GO:0035021(negative regulation of Rac protein signal transduction);GO:0035313(wound healing, s…	NA	K20642	NA	Rho GTPase activating protein 24 [Source:MGI Symbol;Acc:MGI:1922647]	protein_coding;processed_transcript;retained_intron	R_MMU_8980692(RHOA_GTPase_cycle);R_MMU_9012999(RHO_GTPase_cycle);R_MMU_9716542(Signaling_by_Rho_GTPases,_Miro_GTPases_and_RHOBTB3);R_MMU_9013148(CDC42_GTPase_cycle);R_MMU_194315(Signaling_by_Rho_GTPases);R_MMU_162582(Signal_Transduction);R_MMU_9013149(RAC1_GTPase_cycle)	0.928863	2.79158	0.332737	-1.58755	4.52624e-11	3.17245e-10	down	yes
ENSMUSG00000079445	B3gnt7	227327	ENSMUST00000113306;ENSMUST00000189618;ENSMUST00000188695	GO:0000139(Golgi membrane);GO:0005794(Golgi apparatus);GO:0006486(protein glycosylation);GO:0008375(acetylglucosaminyltransferase activity);GO:0008376(acetylgalactosaminyltransferase activity);GO:0008532(N-acetyllactosaminide beta-1,3-N-acetylglucosaminyltransferase activity);GO:0016020(membrane);GO:0016021(integral component of membrane);GO:0016740(transferase activity);GO:0016757(transferase ac…	00533(Glycosaminoglycan biosynthesis - keratan sulfate);00533(Glycosaminoglycan biosynthesis - keratan sulfate)	K09664	EC:2.4.1.-	UDP-GlcNAc:betaGal beta-1,3-N-acetylglucosaminyltransferase 7 [Source:MGI Symbol;Acc:MGI:2384394]	protein_coding;retained_intron	R_MMU_913709(O_linked_glycosylation_of_mucins);R_MMU_71387(Metabolism_of_carbohydrates);R_MMU_1430728(Metabolism);R_MMU_5173105(O_linked_glycosylation);R_MMU_2022854(Keratan_sulfate_biosynthesis);R_MMU_597592(Post_translational_protein_modification);R_MMU_392499(Metabolism_of_proteins);R_MMU_1638074(Keratan_sulfate/keratin_metabolism);R_MMU_1630316(Glycosaminoglycan_metabolism)	0.847054	2.71502	0.311988	-1.68044	5.08251e-11	3.55234e-10	down	yes
ENSMUSG00000035530	Eif1	20918	ENSMUST00000152521;ENSMUST00000139846;ENSMUST00000151513;ENSMUST00000132618;ENSMUST00000049385	GO:0003723(RNA binding);GO:0003743(translation initiation factor activity);GO:0005634(nucleus);GO:0005737(cytoplasm);GO:0006412(translation);GO:0006413(translational initiation);GO:0006446(regulation of translational initiation);GO:0009048(dosage compensation by inactivation of X chromosome);GO:0016282(eukaryotic 43S preinitiation complex);GO:0043024(ribosomal small subunit binding);GO:0043024(ri…	03013(RNA transport);03013(RNA transport)	K03113	NA	eukaryotic translation initiation factor 1 [Source:MGI Symbol;Acc:MGI:105125]	protein_coding;processed_transcript	NA	109.088	309.088	0.352935	-1.50253	5.23438e-11	3.65438e-10	down	yes
ENSMUSG00000030060	Hmces	232210	ENSMUST00000148914;ENSMUST00000113606;ENSMUST00000032141;ENSMUST00000204614;ENSMUST00000132651;ENSMUST00000204232;ENSMUST00000124551	GO:0003677(DNA binding);GO:0003697(single-stranded DNA binding);GO:0005657(replication fork);GO:0005694(chromosome);GO:0006508(proteolysis);GO:0006974(cellular response to DNA damage stimulus);GO:0008233(peptidase activity);GO:0016787(hydrolase activity);GO:0018142(protein-DNA covalent cross-linking);GO:0045830(positive regulation of isotype switching);GO:0097681(double-strand break repair via al…	NA	NA	NA	5-hydroxymethylcytosine (hmC) binding, ES cell specific [Source:MGI Symbol;Acc:MGI:1914053]	retained_intron;protein_coding;processed_transcript;nonsense_mediated_decay	NA	7.00176	20.3296	0.344412	-1.53779	5.26573e-11	3.67421e-10	down	yes
ENSMUSG00000090223	Pcp4	18546	ENSMUST00000061739	GO:0003723(RNA binding);GO:0005509(calcium ion binding);GO:0005516(calmodulin binding);GO:0005737(cytoplasm);GO:0005883(neurofilament);GO:0006469(negative regulation of protein kinase activity);GO:0010976(positive regulation of neuron projection development);GO:0030424(axon);GO:0032991(protein-containing complex);GO:0033603(positive regulation of dopamine secretion);GO:0043005(neuron projection);…	NA	NA	NA	Purkinje cell protein 4 [Source:MGI Symbol;Acc:MGI:97509]	protein_coding	NA	0.965027	3.85425	0.25038	-1.99781	5.30101e-11	3.69469e-10	down	yes
ENSMUSG00000029510	Gpc2	71951	ENSMUST00000159350;ENSMUST00000161827;ENSMUST00000161055;ENSMUST00000159689;ENSMUST00000162909	GO:0005576(extracellular region);GO:0005615(extracellular space);GO:0005783(endoplasmic reticulum);GO:0005796(Golgi lumen);GO:0005886(plasma membrane);GO:0007224(smoothened signaling pathway);GO:0009966(regulation of signal transduction);GO:0009986(cell surface);GO:0010976(positive regulation of neuron projection development);GO:0016020(membrane);GO:0016477(cell migration);GO:0030182(neuron diffe…	NA	K08108	NA	glypican 2 (cerebroglycan) [Source:MGI Symbol;Acc:MGI:1919201]	processed_transcript;protein_coding;retained_intron	R_MMU_2024096(HS_GAG_degradation);R_MMU_1971475(A_tetrasaccharide_linker_sequence_is_required_for_GAG_synthesis);R_MMU_2022928(HS_GAG_biosynthesis);R_MMU_196854(Metabolism_of_vitamins_and_cofactors);R_MMU_71387(Metabolism_of_carbohydrates);R_MMU_1430728(Metabolism);R_MMU_6806667(Metabolism_of_fat_soluble_vitamins);R_MMU_9709957(Sensory_Perception);R_MMU_1638091(Heparan_sulfate/heparin_(HS_GAG)_me…	0.282238	1.08542	0.260025	-1.94328	5.39696e-11	3.75946e-10	down	yes
ENSMUSG00000000276	Dgke	56077	ENSMUST00000107894;ENSMUST00000000285;ENSMUST00000152772	GO:0000166(nucleotide binding);GO:0003951(NAD+ kinase activity);GO:0004143(diacylglycerol kinase activity);GO:0005524(ATP binding);GO:0005654(nucleoplasm);GO:0005737(cytoplasm);GO:0005829(cytosol);GO:0006654(phosphatidic acid biosynthetic process);GO:0006661(phosphatidylinositol biosynthetic process);GO:0007165(signal transduction);GO:0007205(protein kinase C-activating G protein-coupled receptor…	00561(Glycerolipid metabolism);00564(Glycerophospholipid metabolism);04070(Phosphatidylinositol signaling system);04072(Phospholipase D signaling pathway);05231(Choline metabolism in cancer);05231(Choline metabolism in cancer)	K00901	EC:2.7.1.107	diacylglycerol kinase, epsilon [Source:MGI Symbol;Acc:MGI:1889276]	protein_coding;nonsense_mediated_decay	R_MMU_114508(Effects_of_PIP2_hydrolysis);R_MMU_109582(Hemostasis);R_MMU_76002(Platelet_activation,_signaling_and_aggregation);R_MMU_416476(G_alpha_(q)_signalling_events);R_MMU_372790(Signaling_by_GPCR);R_MMU_388396(GPCR_downstream_signalling);R_MMU_162582(Signal_Transduction)	1.10686	3.28853	0.336581	-1.57097	5.43168e-11	3.78153e-10	down	yes
ENSMUSG00000057058	Skap1	78473	ENSMUST00000103154;ENSMUST00000071510;ENSMUST00000107662;ENSMUST00000136836;ENSMUST00000123814;ENSMUST00000100521;ENSMUST00000100519;ENSMUST00000149988;ENSMUST00000107663;ENSMUST00000127639	GO:0001772(immunological synapse);GO:0001954(positive regulation of cell-matrix adhesion);GO:0002250(adaptive immune response);GO:0002376(immune system process);GO:0002821(positive regulation of adaptive immune response);GO:0005515(protein binding);GO:0005634(nucleus);GO:0005654(nucleoplasm);GO:0005737(cytoplasm);GO:0005829(cytosol);GO:0005886(plasma membrane);GO:0005911(cell-cell junction);GO:00…	04015(Rap1 signaling pathway);04015(Rap1 signaling pathway)	K17699	NA	src family associated phosphoprotein 1 [Source:MGI Symbol;Acc:MGI:1925723]	protein_coding;retained_intron;processed_transcript	NA	0.405382	1.31923	0.307285	-1.70235	5.73361e-11	3.98061e-10	down	yes
ENSMUSG00000021123	Rdh12	77974	ENSMUST00000151980;ENSMUST00000021548;ENSMUST00000122227;ENSMUST00000140823	GO:0001917(photoreceptor inner segment);GO:0004745(retinol dehydrogenase activity);GO:0007601(visual perception);GO:0016491(oxidoreductase activity);GO:0042572(retinol metabolic process);GO:0050896(response to stimulus);GO:0052650(NADP-retinol dehydrogenase activity);GO:0055114(oxidation-reduction process);GO:0110095(cellular detoxification of aldehyde);GO:0110095(cellular detoxification of aldeh…	00830(Retinol metabolism);00830(Retinol metabolism)	K11153	EC:1.1.1.300	retinol dehydrogenase 12 [Source:MGI Symbol;Acc:MGI:1925224]	retained_intron;protein_coding	R_MMU_2453902(The_canonical_retinoid_cycle_in_rods_(twilight_vision));R_MMU_9709957(Sensory_Perception);R_MMU_2187338(Visual_phototransduction)	4.37718	12.8146	0.341577	-1.54972	5.77838e-11	4.00946e-10	down	yes
ENSMUSG00000032035	Ets1	23871	ENSMUST00000183879;ENSMUST00000050797;ENSMUST00000034534;ENSMUST00000238819;ENSMUST00000184110	GO:0000978(RNA polymerase II cis-regulatory region sequence-specific DNA binding);GO:0000981(DNA-binding transcription factor activity, RNA polymerase II-specific);GO:0001228(DNA-binding transcription activator activity, RNA polymerase II-specific);GO:0001666(response to hypoxia);GO:0002376(immune system process);GO:0003677(DNA binding);GO:0003700(DNA-binding transcription factor activity);GO:000…	04014(Ras signaling pathway);04218(Cellular senescence);05166(Human T-cell leukemia virus 1 infection);05200(Pathways in cancer);05211(Renal cell carcinoma);05211(Renal cell carcinoma)	K02678	NA	E26 avian leukemia oncogene 1, 5' domain [Source:MGI Symbol;Acc:MGI:95455]	retained_intron;protein_coding	R_MMU_2559585(Oncogene_Induced_Senescence);R_MMU_2559583(Cellular_Senescence);R_MMU_2262752(Cellular_responses_to_stress);R_MMU_8953897(Cellular_responses_to_external_stimuli)	44.7781	126.36	0.354368	-1.49668	6.06408e-11	4.20067e-10	down	yes
ENSMUSG00000082193	Rpl5-ps1	665407	ENSMUST00000121367	NA	NA	NA	NA	ribosomal protein L5, pseudogene 1 [Source:MGI Symbol;Acc:MGI:3647110]	processed_pseudogene	NA	3.38702	10.9968	0.308001	-1.69899	6.08067e-11	4.20982e-10	down	yes
ENSMUSG00000094356	Igkv8-28	434040	ENSMUST00000103380;ENSMUST00000197525	GO:0002377(immunoglobulin production);GO:0005615(extracellular space);GO:0006955(immune response);GO:0006955(immune response)	NA	NA	NA	immunoglobulin kappa variable 8-28 [Source:MGI Symbol;Acc:MGI:3642251]	IG_V_gene	NA	39.9085	115.638	0.345117	-1.53484	6.42152e-11	4.44087e-10	down	yes
ENSMUSG00000087141	Plcxd2	433022	ENSMUST00000130481	GO:0003674(molecular_function);GO:0005575(cellular_component);GO:0005634(nucleus);GO:0006629(lipid metabolic process);GO:0007165(signal transduction);GO:0008081(phosphoric diester hydrolase activity);GO:0008150(biological_process);GO:0016042(lipid catabolic process);GO:0016787(hydrolase activity)	NA	NA	NA	phosphatidylinositol-specific phospholipase C, X domain containing 2 [Source:MGI Symbol;Acc:MGI:3647874]	protein_coding	NA	0.773235	2.35726	0.328023	-1.60813	6.72381e-11	4.64219e-10	down	yes
ENSMUSG00000074071	Fam169b	434197	ENSMUST00000210558;ENSMUST00000208070;ENSMUST00000153458;ENSMUST00000153805	GO:0003674(molecular_function);GO:0005575(cellular_component);GO:0008150(biological_process);GO:0008150(biological_process)	NA	NA	NA	family with sequence similarity 169, member B [Source:MGI Symbol;Acc:MGI:3644026]	protein_coding;retained_intron;processed_transcript	NA	3.76807	10.7793	0.349565	-1.51637	6.7659e-11	4.66866e-10	down	yes
ENSMUSG00000076543	Igkv4-74	236047	ENSMUST00000103344	GO:0002377(immunoglobulin production);GO:0005615(extracellular space);GO:0006955(immune response)	NA	NA	NA	immunoglobulin kappa variable 4-74 [Source:MGI Symbol;Acc:MGI:3779447]	IG_V_gene	NA	94.1094	267.641	0.351626	-1.50789	6.88258e-11	4.74654e-10	down	yes
ENSMUSG00000090069	E430024P14Rik		ENSMUST00000160545;ENSMUST00000160177	NA	NA	NA	NA	RIKEN cDNA E430024P14 gene [Source:MGI Symbol;Acc:MGI:2445079]	antisense	NA	0.224033	0.86695	0.258416	-1.95224	6.94043e-11	4.78379e-10	down	yes
ENSMUSG00000048661	Lemd3	380664	ENSMUST00000119944;ENSMUST00000119093	GO:0003676(nucleic acid binding);GO:0005634(nucleus);GO:0005637(nuclear inner membrane);GO:0006997(nucleus organization);GO:0016020(membrane);GO:0016021(integral component of membrane);GO:0030512(negative regulation of transforming growth factor beta receptor signaling pathway);GO:0030514(negative regulation of BMP signaling pathway);GO:0031965(nuclear membrane);GO:0032926(negative regulation of …	NA	K19410	NA	LEM domain containing 3 [Source:MGI Symbol;Acc:MGI:3580376]	protein_coding	R_MMU_4419969(Depolymerisation_of_the_Nuclear_Lamina);R_MMU_9013405(RHOD_GTPase_cycle);R_MMU_9013423(RAC3_GTPase_cycle);R_MMU_9012999(RHO_GTPase_cycle);R_MMU_9696270(RND2_GTPase_cycle);R_MMU_9013404(RAC2_GTPase_cycle);R_MMU_9696273(RND1_GTPase_cycle);R_MMU_1640170(Cell_Cycle);R_MMU_69278(Cell_Cycle,_Mitotic);R_MMU_2980766(Nuclear_Envelope_Breakdown);R_MMU_9716542(Signaling_by_Rho_GTPases,_Miro_GT…	3.99431	11.4757	0.348069	-1.52256	7.05779e-11	4.86199e-10	down	yes
ENSMUSG00000067038	Rps12-ps3	100034727	ENSMUST00000086764	NA	NA	NA	NA	ribosomal protein S12, pseudogene 3 [Source:MGI Symbol;Acc:MGI:3704503]	processed_pseudogene	NA	132.301	374.615	0.353166	-1.50158	7.15012e-11	4.92287e-10	down	yes
ENSMUSG00000095335	Igkv3-5	667940	ENSMUST00000103400	GO:0002377(immunoglobulin production);GO:0005615(extracellular space);GO:0006955(immune response)	NA	NA	NA	immunoglobulin kappa chain variable 3-5 [Source:MGI Symbol;Acc:MGI:1330854]	IG_V_gene	NA	40.3411	116.062	0.347582	-1.52457	8.0642e-11	5.53081e-10	down	yes
ENSMUSG00000044453	Ffar1	233081	ENSMUST00000052700	GO:0004930(G protein-coupled receptor activity);GO:0005504(fatty acid binding);GO:0005886(plasma membrane);GO:0005887(integral component of plasma membrane);GO:0007165(signal transduction);GO:0007186(G protein-coupled receptor signaling pathway);GO:0007204(positive regulation of cytosolic calcium ion concentration);GO:0008289(lipid binding);GO:0010524(positive regulation of calcium ion transport …	04911(Insulin secretion)	K04325	NA	free fatty acid receptor 1 [Source:MGI Symbol;Acc:MGI:2684079]	protein_coding	R_MMU_373076(Class_A/1_(Rhodopsin_like_receptors));R_MMU_163685(Integration_of_energy_metabolism);R_MMU_400508(Incretin_synthesis,_secretion,_and_inactivation);R_MMU_1430728(Metabolism);R_MMU_2980736(Peptide_hormone_metabolism);R_MMU_500792(GPCR_ligand_binding);R_MMU_381771(Synthesis,_secretion,_and_inactivation_of_Glucagon_like_Peptide_1_(GLP_1));R_MMU_392499(Metabolism_of_proteins);R_MMU_400451…	6.54482	18.5776	0.352297	-1.50514	8.82732e-11	6.03757e-10	down	yes
ENSMUSG00000056602	Fry	320365	ENSMUST00000200863;ENSMUST00000087204;ENSMUST00000201196;ENSMUST00000202530;ENSMUST00000203000;ENSMUST00000201634;ENSMUST00000202571;ENSMUST00000202630;ENSMUST00000200964;ENSMUST00000201628;ENSMUST00000200750;ENSMUST00000201854;ENSMUST00000200960;ENSMUST00000202070;ENSMUST00000202600	GO:0000902(cell morphogenesis);GO:0000922(spindle pole);GO:0004857(enzyme inhibitor activity);GO:0005737(cytoplasm);GO:0005815(microtubule organizing center);GO:0005856(cytoskeleton);GO:0005938(cell cortex);GO:0030427(site of polarized growth);GO:0031175(neuron projection development);GO:0043086(negative regulation of catalytic activity);GO:1904428(negative regulation of tubulin deacetylation);GO…	NA	NA	NA	FRY microtubule binding protein [Source:MGI Symbol;Acc:MGI:2443895]	protein_coding;retained_intron	NA	0.615687	1.76169	0.349487	-1.51669	9.46506e-11	6.45251e-10	down	yes
ENSMUSG00000037548	H2-DMb2	15000	ENSMUST00000041982;ENSMUST00000236519;ENSMUST00000171231	GO:0002250(adaptive immune response);GO:0002504(antigen processing and presentation of peptide or polysaccharide antigen via MHC class II);GO:0005515(protein binding);GO:0005764(lysosome);GO:0005765(lysosomal membrane);GO:0005770(late endosome);GO:0005771(multivesicular body);GO:0006955(immune response);GO:0010008(endosome membrane);GO:0016020(membrane);GO:0016021(integral component of membrane);…	04145(Phagosome);04514(Cell adhesion molecules (CAMs));04612(Antigen processing and presentation);04640(Hematopoietic cell lineage);04658(Th1 and Th2 cell differentiation);04659(Th17 cell differentiation);04672(Intestinal immune network for IgA production);04940(Type I diabetes mellitus);05140(Leishmaniasis);05145(Toxoplasmosis);05150(Staphylococcus aureus infection);05152(Tuberculosis);05164(Inf…	K06752	NA	histocompatibility 2, class II, locus Mb2 [Source:MGI Symbol;Acc:MGI:95923]	protein_coding	NA	189.019	527.513	0.358321	-1.48068	9.98654e-11	6.79685e-10	down	yes
ENSMUSG00000107928	Gm45140		ENSMUST00000204419;ENSMUST00000204169	GO:0000350(generation of catalytic spliceosome for second transesterification step);GO:0000389(mRNA 3'-splice site recognition);GO:0000974(Prp19 complex);GO:0005634(nucleus);GO:0071013(catalytic step 2 spliceosome);GO:0071014(post-mRNA release spliceosomal complex);GO:0071020(post-spliceosomal complex);GO:0071020(post-spliceosomal complex)	NA	NA	NA	predicted gene 45140 [Source:MGI Symbol;Acc:MGI:5753716]	nonsense_mediated_decay;protein_coding	NA	0.193323	0.75738	0.255253	-1.97	1.01298e-10	6.89062e-10	down	yes
ENSMUSG00000023908	Pkmyt1	268930	ENSMUST00000024701;ENSMUST00000233954;ENSMUST00000233238;ENSMUST00000233812;ENSMUST00000232822	GO:0000139(Golgi membrane);GO:0000166(nucleotide binding);GO:0004672(protein kinase activity);GO:0004674(protein serine/threonine kinase activity);GO:0005524(ATP binding);GO:0005634(nucleus);GO:0005654(nucleoplasm);GO:0005730(nucleolus);GO:0005737(cytoplasm);GO:0005783(endoplasmic reticulum);GO:0005789(endoplasmic reticulum membrane);GO:0005794(Golgi apparatus);GO:0006468(protein phosphorylation)…	04110(Cell cycle);04114(Oocyte meiosis);04914(Progesterone-mediated oocyte maturation);04914(Progesterone-mediated oocyte maturation)	K06633	EC:2.7.11.1	protein kinase, membrane associated tyrosine/threonine 1 [Source:MGI Symbol;Acc:MGI:2137630]	protein_coding;retained_intron	R_MMU_69620(Cell_Cycle_Checkpoints);R_MMU_1640170(Cell_Cycle);R_MMU_69481(G2/M_Checkpoints);R_MMU_69278(Cell_Cycle,_Mitotic);R_MMU_453274(Mitotic_G2_G2/M_phases);R_MMU_69478(G2/M_DNA_replication_checkpoint);R_MMU_69273(Cyclin_A/B1/B2_associated_events_during_G2/M_transition);R_MMU_69275(G2/M_Transition);R_MMU_156711(Polo_like_kinase_mediated_events)	1.83256	5.4624	0.335486	-1.57567	1.08872e-10	7.39365e-10	down	yes
ENSMUSG00000058838	Rps27a-ps2	619900	ENSMUST00000078766	NA	NA	NA	NA	ribosomal protein S27A, pseudogene 2 [Source:MGI Symbol;Acc:MGI:3643614]	processed_pseudogene	NA	20.1291	58.8273	0.342172	-1.5472	1.0916e-10	7.40917e-10	down	yes
ENSMUSG00000028152	Tspan5	56224	ENSMUST00000029800;ENSMUST00000119993;ENSMUST00000153336;ENSMUST00000142890	GO:0005886(plasma membrane);GO:0005887(integral component of plasma membrane);GO:0016020(membrane);GO:0016021(integral component of membrane);GO:0019899(enzyme binding);GO:0045747(positive regulation of Notch signaling pathway);GO:0051604(protein maturation);GO:0072659(protein localization to plasma membrane);GO:0072659(protein localization to plasma membrane)	NA	K17345	NA	tetraspanin 5 [Source:MGI Symbol;Acc:MGI:1928096]	protein_coding;nonsense_mediated_decay	NA	0.440589	1.39833	0.315082	-1.6662	1.10716e-10	7.51073e-10	down	yes
ENSMUSG00000001166	Oas1c	114643	ENSMUST00000117193;ENSMUST00000125547	GO:0001730(2'-5'-oligoadenylate synthetase activity);GO:0003723(RNA binding);GO:0003725(double-stranded RNA binding);GO:0005524(ATP binding);GO:0005634(nucleus);GO:0005654(nucleoplasm);GO:0005829(cytosol);GO:0006955(immune response);GO:0016020(membrane);GO:0016740(transferase activity);GO:0016779(nucleotidyltransferase activity);GO:0045071(negative regulation of viral genome replication);GO:00516…	NA	NA	NA	2'-5' oligoadenylate synthetase 1C [Source:MGI Symbol;Acc:MGI:2149633]	protein_coding	NA	2.21458	6.69511	0.330775	-1.59608	1.1087e-10	7.51705e-10	down	yes
ENSMUSG00000097743	Gm16973	100503823	ENSMUST00000180752;ENSMUST00000180682	NA	NA	NA	NA	predicted gene, 16973 [Source:MGI Symbol;Acc:MGI:4439897]	lincRNA	NA	3.23023	9.51321	0.339552	-1.5583	1.15276e-10	7.80728e-10	down	yes
ENSMUSG00000040276	Pacsin1	23969	ENSMUST00000045896;ENSMUST00000232437;ENSMUST00000114873;ENSMUST00000114872;ENSMUST00000097360;ENSMUST00000231669;ENSMUST00000232225;ENSMUST00000155259;ENSMUST00000231854	GO:0005515(protein binding);GO:0005543(phospholipid binding);GO:0005737(cytoplasm);GO:0005768(endosome);GO:0005829(cytosol);GO:0005856(cytoskeleton);GO:0005886(plasma membrane);GO:0006897(endocytosis);GO:0007010(cytoskeleton organization);GO:0007015(actin filament organization);GO:0007165(signal transduction);GO:0008092(cytoskeletal protein binding);GO:0008289(lipid binding);GO:0016020(membrane);…	NA	K20123	NA	protein kinase C and casein kinase substrate in neurons 1 [Source:MGI Symbol;Acc:MGI:1345181]	protein_coding;retained_intron;processed_transcript	R_MMU_5653656(Vesicle_mediated_transport);R_MMU_199991(Membrane_Trafficking);R_MMU_8856828(Clathrin_mediated_endocytosis)	2.36924	6.76703	0.350115	-1.5141	1.16809e-10	7.90682e-10	down	yes
ENSMUSG00000096768	Gm47283		ENSMUST00000238471;ENSMUST00000238758;ENSMUST00000179483;ENSMUST00000179077;ENSMUST00000177591;ENSMUST00000238238	NA	NA	NA	NA	predicted gene, 47283 [Source:MGI Symbol;Acc:MGI:6096131]	lincRNA	NA	14.2128	39.7235	0.357792	-1.4828	1.21967e-10	8.24703e-10	down	yes
ENSMUSG00000037126	Psd	73728	ENSMUST00000224556;ENSMUST00000225072;ENSMUST00000224094;ENSMUST00000041391;ENSMUST00000226062;ENSMUST00000225748;ENSMUST00000223917;ENSMUST00000096029	GO:0001726(ruffle);GO:0005085(guanyl-nucleotide exchange factor activity);GO:0005086(ARF guanyl-nucleotide exchange factor activity);GO:0005515(protein binding);GO:0005543(phospholipid binding);GO:0005886(plasma membrane);GO:0014069(postsynaptic density);GO:0016020(membrane);GO:0016021(integral component of membrane);GO:0031175(neuron projection development);GO:0032012(regulation of ARF protein s…	04144(Endocytosis);04144(Endocytosis)	K12494	NA	pleckstrin and Sec7 domain containing [Source:MGI Symbol;Acc:MGI:1920978]	protein_coding;retained_intron;processed_transcript	NA	1.28751	3.73745	0.344489	-1.53747	1.24241e-10	8.39623e-10	down	yes
ENSMUSG00000041959	S100a10	20194	ENSMUST00000045756;ENSMUST00000148400;ENSMUST00000170612	GO:0001765(membrane raft assembly);GO:0005509(calcium ion binding);GO:0005515(protein binding);GO:0005783(endoplasmic reticulum);GO:0006900(vesicle budding from membrane);GO:0016020(membrane);GO:0016021(integral component of membrane);GO:0019897(extrinsic component of plasma membrane);GO:0042493(response to drug);GO:0042803(protein homodimerization activity);GO:0043547(positive regulation of GTPa…	NA	K17274	NA	S100 calcium binding protein A10 (calpactin) [Source:MGI Symbol;Acc:MGI:1339468]	protein_coding;retained_intron	R_MMU_109582(Hemostasis);R_MMU_75205(Dissolution_of_Fibrin_Clot)	17.7417	50.1546	0.35374	-1.49924	1.27635e-10	8.60691e-10	down	yes
ENSMUSG00000099708	Gm29361		ENSMUST00000183323	NA	NA	NA	NA	predicted gene 29361 [Source:MGI Symbol;Acc:MGI:5580067]	antisense	NA	0.843345	2.91824	0.288991	-1.7909	1.29041e-10	8.69699e-10	down	yes
ENSMUSG00000017652	Cd40	21939	ENSMUST00000017799;ENSMUST00000184221;ENSMUST00000073707;ENSMUST00000153105;ENSMUST00000154443;ENSMUST00000140951;ENSMUST00000081310	GO:0001934(positive regulation of protein phosphorylation);GO:0002376(immune system process);GO:0002768(immune response-regulating cell surface receptor signaling pathway);GO:0003823(antigen binding);GO:0005515(protein binding);GO:0005576(extracellular region);GO:0005615(extracellular space);GO:0005737(cytoplasm);GO:0005886(plasma membrane);GO:0006874(cellular calcium ion homeostasis);GO:0006954(…	04060(Cytokine-cytokine receptor interaction);04064(NF-kappa B signaling pathway);04514(Cell adhesion molecules (CAMs));04620(Toll-like receptor signaling pathway);04672(Intestinal immune network for IgA production);05144(Malaria);05145(Toxoplasmosis);05166(Human T-cell leukemia virus 1 infection);05169(Epstein-Barr virus infection);05202(Transcriptional misregulation in cancer);05310(Asthma);053…	K03160	NA	CD40 antigen [Source:MGI Symbol;Acc:MGI:88336]	protein_coding;nonsense_mediated_decay;retained_intron	R_MMU_5668541(TNFR2_non_canonical_NF_kB_pathway);R_MMU_198933(Immunoregulatory_interactions_between_a_Lymphoid_and_a_non_Lymphoid_cell);R_MMU_168256(Immune_System);R_MMU_1280215(Cytokine_Signaling_in_Immune_system);R_MMU_5676594(TNF_receptor_superfamily_(TNFSF)_members_mediating_non_canonical_NF_kB_pathway);R_MMU_1280218(Adaptive_Immune_System)	11.8019	33.0912	0.356647	-1.48743	1.30757e-10	8.80791e-10	down	yes
ENSMUSG00000105572	Gm43300		ENSMUST00000198540	NA	NA	NA	NA	predicted gene 43300 [Source:MGI Symbol;Acc:MGI:5663437]	TEC	NA	1.83433	5.70709	0.321412	-1.6375	1.33241e-10	8.97037e-10	down	yes
ENSMUSG00000069833	Ahnak	66395	ENSMUST00000092956;ENSMUST00000237912;ENSMUST00000236390;ENSMUST00000237033;ENSMUST00000092955	GO:0005515(protein binding);GO:0005634(nucleus);GO:0005737(cytoplasm);GO:0005829(cytosol);GO:0005886(plasma membrane);GO:0005911(cell-cell junction);GO:0015629(actin cytoskeleton);GO:0030315(T-tubule);GO:0031982(vesicle);GO:0042383(sarcolemma);GO:0042802(identical protein binding);GO:0043034(costamere);GO:0043484(regulation of RNA splicing);GO:0044291(cell-cell contact zone);GO:0044548(S100 prote…	NA	NA	NA	AHNAK nucleoprotein (desmoyokin) [Source:MGI Symbol;Acc:MGI:1316648]	protein_coding;nonsense_mediated_decay;processed_transcript	NA	9.95056	27.61	0.360397	-1.47234	1.3394e-10	9.01253e-10	down	yes
ENSMUSG00000101609	Kcnq1ot1	63830	ENSMUST00000185789	NA	NA	NA	NA	KCNQ1 overlapping transcript 1 [Source:MGI Symbol;Acc:MGI:1926855]	antisense	NA	0.07026	0.207539	0.338539	-1.56261	1.47227e-10	9.88526e-10	down	yes
ENSMUSG00000066270	Gm10157	102639922	ENSMUST00000139408	NA	NA	NA	NA	predicted gene 10157 [Source:MGI Symbol;Acc:MGI:3642264]	processed_pseudogene	NA	5.37481	18.328	0.293256	-1.76977	1.4847e-10	9.96333e-10	down	yes
ENSMUSG00000030691	Fchsd2	207278	ENSMUST00000098250;ENSMUST00000208917;ENSMUST00000032931;ENSMUST00000145802;ENSMUST00000137196;ENSMUST00000130426;ENSMUST00000208063;ENSMUST00000151693;ENSMUST00000208638	GO:0005515(protein binding);GO:0005547(phosphatidylinositol-3,4,5-trisphosphate binding);GO:0005737(cytoplasm);GO:0005886(plasma membrane);GO:0005905(clathrin-coated pit);GO:0006897(endocytosis);GO:0007274(neuromuscular synaptic transmission);GO:0008289(lipid binding);GO:0015031(protein transport);GO:0016020(membrane);GO:0030054(cell junction);GO:0030833(regulation of actin filament polymerizatio…	NA	K20125	NA	FCH and double SH3 domains 2 [Source:MGI Symbol;Acc:MGI:2448475]	protein_coding;retained_intron;processed_transcript	NA	6.47363	17.9458	0.360733	-1.471	1.53983e-10	1.03222e-09	down	yes
ENSMUSG00000048621	Gm6377	622976	ENSMUST00000060013;ENSMUST00000139259	GO:0003674(molecular_function);GO:0005575(cellular_component);GO:0035751(regulation of lysosomal lumen pH);GO:0035751(regulation of lysosomal lumen pH)	NA	NA	NA	predicted gene 6377 [Source:MGI Symbol;Acc:MGI:3647255]	protein_coding	NA	9.50281	26.6286	0.356865	-1.48655	1.62505e-10	1.087e-09	down	yes
ENSMUSG00000034177	Rnf43	207742	ENSMUST00000092800;ENSMUST00000165679;ENSMUST00000134684;ENSMUST00000124625;ENSMUST00000150866;ENSMUST00000162740	GO:0004842(ubiquitin-protein transferase activity);GO:0005109(frizzled binding);GO:0005515(protein binding);GO:0005634(nucleus);GO:0005635(nuclear envelope);GO:0005783(endoplasmic reticulum);GO:0005789(endoplasmic reticulum membrane);GO:0005886(plasma membrane);GO:0005887(integral component of plasma membrane);GO:0006511(ubiquitin-dependent protein catabolic process);GO:0007275(multicellular orga…	04310(Wnt signaling pathway);04310(Wnt signaling pathway)	K15694	EC:2.3.2.27	ring finger protein 43 [Source:MGI Symbol;Acc:MGI:2442609]	protein_coding;retained_intron;processed_transcript	R_MMU_4641263(Regulation_of_FZD_by_ubiquitination);R_MMU_201681(TCF_dependent_signaling_in_response_to_WNT);R_MMU_195721(Signaling_by_WNT);R_MMU_162582(Signal_Transduction)	0.390056	1.27397	0.306174	-1.70758	1.67909e-10	1.12194e-09	down	yes
ENSMUSG00000080893	Ndufa12-ps	112590811	ENSMUST00000118998	NA	NA	NA	NA	NADH:ubiquinone oxidoreductase subunit A12, pseudogene [Source:MGI Symbol;Acc:MGI:3801934]	processed_pseudogene	NA	7.15452	22.6606	0.315725	-1.66326	1.69049e-10	1.12896e-09	down	yes
ENSMUSG00000060548	Tnfrsf19	29820	ENSMUST00000111236;ENSMUST00000225730;ENSMUST00000224371;ENSMUST00000111234	GO:0001942(hair follicle development);GO:0005515(protein binding);GO:0005576(extracellular region);GO:0005886(plasma membrane);GO:0016020(membrane);GO:0016021(integral component of membrane);GO:0038023(signaling receptor activity);GO:0043123(positive regulation of I-kappaB kinase/NF-kappaB signaling);GO:0046330(positive regulation of JNK cascade);GO:0046330(positive regulation of JNK cascade)	04060(Cytokine-cytokine receptor interaction);04060(Cytokine-cytokine receptor interaction)	K05155	NA	tumor necrosis factor receptor superfamily, member 19 [Source:MGI Symbol;Acc:MGI:1352474]	protein_coding	NA	0.324427	1.14358	0.283694	-1.81759	1.71196e-10	1.14207e-09	down	yes
ENSMUSG00000020642	Rnf144a	108089	ENSMUST00000020971;ENSMUST00000062149;ENSMUST00000222505;ENSMUST00000221994	GO:0000151(ubiquitin ligase complex);GO:0000209(protein polyubiquitination);GO:0004842(ubiquitin-protein transferase activity);GO:0005737(cytoplasm);GO:0005794(Golgi apparatus);GO:0005886(plasma membrane);GO:0006511(ubiquitin-dependent protein catabolic process);GO:0016020(membrane);GO:0016021(integral component of membrane);GO:0016567(protein ubiquitination);GO:0016740(transferase activity);GO:0…	NA	K11975	EC:2.3.2.31	ring finger protein 144A [Source:MGI Symbol;Acc:MGI:1344401]	protein_coding;retained_intron	R_MMU_8852135(Protein_ubiquitination);R_MMU_597592(Post_translational_protein_modification);R_MMU_392499(Metabolism_of_proteins);R_MMU_8866654(E3_ubiquitin_ligases_ubiquitinate_target_proteins)	2.7114	7.62078	0.355791	-1.4909	1.73099e-10	1.15353e-09	down	yes
ENSMUSG00000052013	Btla	208154	ENSMUST00000102802;ENSMUST00000063654;ENSMUST00000231703	GO:0002768(immune response-regulating cell surface receptor signaling pathway);GO:0005887(integral component of plasma membrane);GO:0016020(membrane);GO:0016021(integral component of membrane);GO:0038023(signaling receptor activity);GO:0038023(signaling receptor activity)	NA	K06707	NA	B and T lymphocyte associated [Source:MGI Symbol;Acc:MGI:2658978]	protein_coding;processed_transcript	NA	38.714	106.841	0.362352	-1.46454	1.79472e-10	1.19281e-09	down	yes
ENSMUSG00000007080	Pole	18973	ENSMUST00000007296;ENSMUST00000112481;ENSMUST00000112482;ENSMUST00000131887;ENSMUST00000182442;ENSMUST00000141506;ENSMUST00000152495	GO:0000082(G1/S transition of mitotic cell cycle);GO:0000166(nucleotide binding);GO:0000278(mitotic cell cycle);GO:0000731(DNA synthesis involved in DNA repair);GO:0003676(nucleic acid binding);GO:0003677(DNA binding);GO:0003682(chromatin binding);GO:0003887(DNA-directed DNA polymerase activity);GO:0005634(nucleus);GO:0005654(nucleoplasm);GO:0005886(plasma membrane);GO:0006260(DNA replication);GO…	03030(DNA replication);03410(Base excision repair);03420(Nucleotide excision repair);03420(Nucleotide excision repair)	K02324	EC:2.7.7.7	polymerase (DNA directed), epsilon [Source:MGI Symbol;Acc:MGI:1196391]	protein_coding;retained_intron	R_MMU_73933(Resolution_of_Abasic_Sites_(AP_sites));R_MMU_6782135(Dual_incision_in_TC_NER);R_MMU_5685942(HDR_through_Homologous_Recombination_(HRR));R_MMU_69206(G1/S_Transition);R_MMU_5693567(HDR_through_Homologous_Recombination_(HRR)_or_Single_Strand_Annealing_(SSA));R_MMU_6782210(Gap_filling_DNA_repair_synthesis_and_ligation_in_TC_NER);R_MMU_69239(Synthesis_of_DNA);R_MMU_5656169(Termination_of_t…	0.819514	2.37447	0.345136	-1.53476	1.81254e-10	1.20337e-09	down	yes
ENSMUSG00000073008	Gpr174	213439	ENSMUST00000118820;ENSMUST00000101294;ENSMUST00000117310;ENSMUST00000178838;ENSMUST00000156709;ENSMUST00000120971;ENSMUST00000138031	GO:0004930(G protein-coupled receptor activity);GO:0005886(plasma membrane);GO:0005887(integral component of plasma membrane);GO:0007165(signal transduction);GO:0007186(G protein-coupled receptor signaling pathway);GO:0016020(membrane);GO:0016021(integral component of membrane);GO:0035025(positive regulation of Rho protein signal transduction);GO:0043029(T cell homeostasis);GO:0045125(bioactive l…	NA	K08391	NA	G protein-coupled receptor 174 [Source:MGI Symbol;Acc:MGI:2685222]	protein_coding;processed_transcript	NA	8.93312	24.7872	0.360393	-1.47236	1.82072e-10	1.20687e-09	down	yes
ENSMUSG00000008384	Sertad1	55942	ENSMUST00000008528;ENSMUST00000135881	GO:0005515(protein binding);GO:0005634(nucleus);GO:0005737(cytoplasm);GO:0030308(negative regulation of cell growth);GO:0045893(positive regulation of transcription, DNA-templated);GO:0045944(positive regulation of transcription by RNA polymerase II);GO:0048096(chromatin-mediated maintenance of transcription);GO:0048096(chromatin-mediated maintenance of transcription)	NA	NA	NA	SERTA domain containing 1 [Source:MGI Symbol;Acc:MGI:1913438]	protein_coding	NA	6.78592	19.5959	0.346292	-1.52994	1.86166e-10	1.23335e-09	down	yes
ENSMUSG00000046223	Plaur	18793	ENSMUST00000206636;ENSMUST00000205877;ENSMUST00000002284;ENSMUST00000206935;ENSMUST00000206693	GO:0001934(positive regulation of protein phosphorylation);GO:0005102(signaling receptor binding);GO:0005515(protein binding);GO:0005576(extracellular region);GO:0005886(plasma membrane);GO:0005887(integral component of plasma membrane);GO:0009986(cell surface);GO:0016020(membrane);GO:0016021(integral component of membrane);GO:0019899(enzyme binding);GO:0019904(protein domain specific binding);GO…	04610(Complement and coagulation cascades);05205(Proteoglycans in cancer);05205(Proteoglycans in cancer)	K03985	NA	plasminogen activator, urokinase receptor [Source:MGI Symbol;Acc:MGI:97612]	retained_intron;protein_coding;nonsense_mediated_decay	R_MMU_109582(Hemostasis);R_MMU_597592(Post_translational_protein_modification);R_MMU_392499(Metabolism_of_proteins);R_MMU_168256(Immune_System);R_MMU_6798695(Neutrophil_degranulation);R_MMU_162791(Attachment_of_GPI_anchor_to_uPAR);R_MMU_168249(Innate_Immune_System);R_MMU_75205(Dissolution_of_Fibrin_Clot);R_MMU_163125(Post_translational_modification:_synthesis_of_GPI_anchored_proteins)	8.4847	23.7918	0.356622	-1.48753	1.88536e-10	1.24839e-09	down	yes
ENSMUSG00000055717	Slain1	105439	ENSMUST00000069443;ENSMUST00000159456;ENSMUST00000160805;ENSMUST00000162818	GO:0003674(molecular_function);GO:0005575(cellular_component);GO:0005737(cytoplasm);GO:0005856(cytoskeleton);GO:0008150(biological_process);GO:0008150(biological_process)	NA	K16580	NA	SLAIN motif family, member 1 [Source:MGI Symbol;Acc:MGI:2145578]	protein_coding	NA	4.89346	13.7796	0.355123	-1.49361	2.02335e-10	1.33691e-09	down	yes
ENSMUSG00000024402	Lta	16992	ENSMUST00000025266	GO:0001666(response to hypoxia);GO:0002876(positive regulation of chronic inflammatory response to antigenic stimulus);GO:0002925(positive regulation of humoral immune response mediated by circulating immunoglobulin);GO:0005125(cytokine activity);GO:0005164(tumor necrosis factor receptor binding);GO:0005515(protein binding);GO:0005576(extracellular region);GO:0005615(extracellular space);GO:00058…	04060(Cytokine-cytokine receptor interaction);04064(NF-kappa B signaling pathway);04668(TNF signaling pathway);04940(Type I diabetes mellitus);05166(Human T-cell leukemia virus 1 infection);05168(Herpes simplex virus 1 infection)	K05468	NA	lymphotoxin A [Source:MGI Symbol;Acc:MGI:104797]	protein_coding	R_MMU_5668541(TNFR2_non_canonical_NF_kB_pathway);R_MMU_5669034(TNFs_bind_their_physiological_receptors);R_MMU_168256(Immune_System);R_MMU_1280215(Cytokine_Signaling_in_Immune_system);R_MMU_5676594(TNF_receptor_superfamily_(TNFSF)_members_mediating_non_canonical_NF_kB_pathway)	4.82832	14.1284	0.341745	-1.54901	2.10299e-10	1.38806e-09	down	yes
ENSMUSG00000021066	Atl1	73991	ENSMUST00000222141;ENSMUST00000223456;ENSMUST00000021466;ENSMUST00000220935;ENSMUST00000222246	GO:0000137(Golgi cis cisterna);GO:0000139(Golgi membrane);GO:0000166(nucleotide binding);GO:0003924(GTPase activity);GO:0005515(protein binding);GO:0005525(GTP binding);GO:0005737(cytoplasm);GO:0005783(endoplasmic reticulum);GO:0005789(endoplasmic reticulum membrane);GO:0005794(Golgi apparatus);GO:0007029(endoplasmic reticulum organization);GO:0007409(axonogenesis);GO:0016020(membrane);GO:0016021…	NA	K17339	EC:3.6.5.-	atlastin GTPase 1 [Source:MGI Symbol;Acc:MGI:1921241]	retained_intron;protein_coding	NA	0.306517	0.973404	0.314892	-1.66707	2.11602e-10	1.39592e-09	down	yes
ENSMUSG00000051977	Prdm9	213389	ENSMUST00000233295;ENSMUST00000167994;ENSMUST00000130297;ENSMUST00000128267;ENSMUST00000132675;ENSMUST00000147532;ENSMUST00000139911	GO:0000785(chromatin);GO:0000976(transcription regulatory region sequence-specific DNA binding);GO:0003676(nucleic acid binding);GO:0003677(DNA binding);GO:0005515(protein binding);GO:0005634(nucleus);GO:0005654(nucleoplasm);GO:0005694(chromosome);GO:0006311(meiotic gene conversion);GO:0006325(chromatin organization);GO:0006355(regulation of transcription, DNA-templated);GO:0007129(synapsis);GO:0…	00310(Lysine degradation);00310(Lysine degradation)	K20796	EC:2.1.1.43	PR domain containing 9 [Source:MGI Symbol;Acc:MGI:2384854]	protein_coding;retained_intron;processed_transcript	R_MMU_3214841(PKMTs_methylate_histone_lysines);R_MMU_3247509(Chromatin_modifying_enzymes);R_MMU_4839726(Chromatin_organization)	2.50817	7.19539	0.34858	-1.52044	2.1777e-10	1.43585e-09	down	yes
ENSMUSG00000025290	Rps24	20088	ENSMUST00000224568;ENSMUST00000223939;ENSMUST00000112384;ENSMUST00000224569;ENSMUST00000225023;ENSMUST00000225994;ENSMUST00000169826;ENSMUST00000223999;ENSMUST00000224699;ENSMUST00000224549	GO:0003735(structural constituent of ribosome);GO:0005840(ribosome);GO:0006364(rRNA processing);GO:0006412(translation);GO:0015935(small ribosomal subunit);GO:0022627(cytosolic small ribosomal subunit);GO:0031369(translation initiation factor binding);GO:0034101(erythrocyte homeostasis);GO:0042274(ribosomal small subunit biogenesis);GO:0042274(ribosomal small subunit biogenesis)	03010(Ribosome);03010(Ribosome)	K02974	NA	ribosomal protein S24 [Source:MGI Symbol;Acc:MGI:98147]	protein_coding;retained_intron;processed_transcript	R_MMU_975957(Nonsense_Mediated_Decay_(NMD)_enhanced_by_the_Exon_Junction_Complex_(EJC));R_MMU_1799339(SRP_dependent_cotranslational_protein_targeting_to_membrane);R_MMU_975956(Nonsense_Mediated_Decay_(NMD)_independent_of_the_Exon_Junction_Complex_(EJC));R_MMU_72766(Translation);R_MMU_72689(Formation_of_a_pool_of_free_40S_subunits);R_MMU_72737(Cap_dependent_Translation_Initiation);R_MMU_392499(Met…	52.7914	144.685	0.364872	-1.45454	2.22823e-10	1.46762e-09	down	yes
ENSMUSG00000067341	H2-Eb2	381091	ENSMUST00000050325	GO:0002250(adaptive immune response);GO:0002504(antigen processing and presentation of peptide or polysaccharide antigen via MHC class II);GO:0006955(immune response);GO:0016020(membrane);GO:0016021(integral component of membrane);GO:0019882(antigen processing and presentation);GO:0042613(MHC class II protein complex)	NA	NA	NA	histocompatibility 2, class II antigen E beta2 [Source:MGI Symbol;Acc:MGI:95902]	protein_coding	R_MMU_202430(Translocation_of_ZAP_70_to_Immunological_synapse);R_MMU_202427(Phosphorylation_of_CD3_and_TCR_zeta_chains);R_MMU_202433(Generation_of_second_messenger_molecules);R_MMU_389948(PD_1_signaling);R_MMU_168256(Immune_System);R_MMU_2132295(MHC_class_II_antigen_presentation);R_MMU_202424(Downstream_TCR_signaling);R_MMU_202403(TCR_signaling);R_MMU_1280218(Adaptive_Immune_System);R_MMU_388841(…	2.61242	7.52016	0.34739	-1.52537	2.2319e-10	1.46925e-09	down	yes
ENSMUSG00000086290	Snhg12	100039864	ENSMUST00000126380;ENSMUST00000232301;ENSMUST00000137343;ENSMUST00000153474;ENSMUST00000182826;ENSMUST00000232260;ENSMUST00000128000;ENSMUST00000128131;ENSMUST00000144705;ENSMUST00000231453	NA	NA	NA	NA	small nucleolar RNA host gene 12 [Source:MGI Symbol;Acc:MGI:1916721]	lincRNA	NA	6.43371	18.0819	0.355809	-1.49082	2.2373e-10	1.47203e-09	down	yes
ENSMUSG00000070738	Dgkd	227333	ENSMUST00000190061;ENSMUST00000027517;ENSMUST00000189726;ENSMUST00000190243;ENSMUST00000189448;ENSMUST00000191589;ENSMUST00000185260	GO:0000166(nucleotide binding);GO:0003951(NAD+ kinase activity);GO:0004143(diacylglycerol kinase activity);GO:0005515(protein binding);GO:0005524(ATP binding);GO:0005737(cytoplasm);GO:0005829(cytosol);GO:0005886(plasma membrane);GO:0005905(clathrin-coated pit);GO:0006654(phosphatidic acid biosynthetic process);GO:0006897(endocytosis);GO:0007165(signal transduction);GO:0007205(protein kinase C-act…	00561(Glycerolipid metabolism);00564(Glycerophospholipid metabolism);04070(Phosphatidylinositol signaling system);04072(Phospholipase D signaling pathway);05231(Choline metabolism in cancer);05231(Choline metabolism in cancer)	K00901	EC:2.7.1.107	diacylglycerol kinase, delta [Source:MGI Symbol;Acc:MGI:2138334]	protein_coding;retained_intron	R_MMU_114508(Effects_of_PIP2_hydrolysis);R_MMU_109582(Hemostasis);R_MMU_76002(Platelet_activation,_signaling_and_aggregation);R_MMU_416476(G_alpha_(q)_signalling_events);R_MMU_372790(Signaling_by_GPCR);R_MMU_388396(GPCR_downstream_signalling);R_MMU_162582(Signal_Transduction)	28.7494	78.8099	0.364794	-1.45485	2.29191e-10	1.50717e-09	down	yes
ENSMUSG00000116274	Gm18724	100417626	ENSMUST00000229230	NA	NA	NA	NA	predicted gene, 18724 [Source:MGI Symbol;Acc:MGI:5010909]	processed_pseudogene	NA	0.991701	3.73297	0.26566	-1.91235	2.33802e-10	1.53668e-09	down	yes
ENSMUSG00000032818	Loxhd1	240411	ENSMUST00000148341;ENSMUST00000096547;ENSMUST00000035501;ENSMUST00000123166	GO:0004096(catalase activity);GO:0005515(protein binding);GO:0007605(sensory perception of sound);GO:0020037(heme binding);GO:0032420(stereocilium);GO:0042995(cell projection);GO:0055114(oxidation-reduction process);GO:0098869(cellular oxidant detoxification);GO:0098869(cellular oxidant detoxification)	NA	NA	NA	lipoxygenase homology domains 1 [Source:MGI Symbol;Acc:MGI:1914609]	protein_coding;processed_transcript	NA	0.351159	1.09435	0.320884	-1.63987	2.40976e-10	1.58299e-09	down	yes
ENSMUSG00000028121	Bcar3	29815	ENSMUST00000029766;ENSMUST00000197959;ENSMUST00000200544;ENSMUST00000198659;ENSMUST00000196134;ENSMUST00000199358;ENSMUST00000197073;ENSMUST00000197956;ENSMUST00000197590	GO:0001784(phosphotyrosine residue binding);GO:0002089(lens morphogenesis in camera-type eye);GO:0005085(guanyl-nucleotide exchange factor activity);GO:0005737(cytoplasm);GO:0005925(focal adhesion);GO:0007165(signal transduction);GO:0007264(small GTPase mediated signal transduction);GO:0008286(insulin receptor signaling pathway);GO:0019900(kinase binding);GO:0030054(cell junction);GO:0033138(posi…	NA	NA	NA	breast cancer anti-estrogen resistance 3 [Source:MGI Symbol;Acc:MGI:1352501]	protein_coding;retained_intron;processed_transcript	NA	13.9134	38.2109	0.364122	-1.45751	2.43823e-10	1.60085e-09	down	yes
ENSMUSG00000037855	Zfp365	216049	ENSMUST00000064656;ENSMUST00000138543	GO:0000281(mitotic cytokinesis);GO:0000723(telomere maintenance);GO:0000930(gamma-tubulin complex);GO:0005737(cytoplasm);GO:0005813(centrosome);GO:0005815(microtubule organizing center);GO:0005856(cytoskeleton);GO:0007399(nervous system development);GO:0010569(regulation of double-strand break repair via homologous recombination);GO:0010977(negative regulation of neuron projection development);GO…	NA	K16737	NA	zinc finger protein 365 [Source:MGI Symbol;Acc:MGI:2143676]	protein_coding;retained_intron	NA	0.398234	1.31628	0.302544	-1.72478	2.5056e-10	1.64249e-09	down	yes
ENSMUSG00000046169	Adamts6	108154	ENSMUST00000224784;ENSMUST00000224208;ENSMUST00000224303;ENSMUST00000223562;ENSMUST00000224742	GO:0001822(kidney development);GO:0003279(cardiac septum development);GO:0004222(metalloendopeptidase activity);GO:0005576(extracellular region);GO:0006508(proteolysis);GO:0007507(heart development);GO:0008233(peptidase activity);GO:0008237(metallopeptidase activity);GO:0016787(hydrolase activity);GO:0030198(extracellular matrix organization);GO:0031012(extracellular matrix);GO:0035904(aorta deve…	NA	K08621	EC:3.4.24.-	a disintegrin-like and metallopeptidase (reprolysin type) with thrombospondin type 1 motif, 6 [Source:MGI Symbol;Acc:MGI:1347348]	nonsense_mediated_decay;protein_coding	R_MMU_5173105(O_linked_glycosylation);R_MMU_597592(Post_translational_protein_modification);R_MMU_392499(Metabolism_of_proteins);R_MMU_5173214(O_glycosylation_of_TSR_domain_containing_proteins)	1.60389	4.55034	0.352477	-1.5044	2.52042e-10	1.65133e-09	down	yes
ENSMUSG00000019986	Ahi1	52906	ENSMUST00000105525;ENSMUST00000214745;ENSMUST00000213104;ENSMUST00000215543	GO:0005515(protein binding);GO:0005813(centrosome);GO:0005911(cell-cell junction);GO:0005912(adherens junction);GO:0005929(cilium);GO:0036064(ciliary basal body);GO:0042802(identical protein binding);GO:0042802(identical protein binding)	NA	K16740	NA	Abelson helper integration site 1 [Source:MGI Symbol;Acc:MGI:87971]	protein_coding;retained_intron;nonsense_mediated_decay	R_MMU_5617833(Cilium_Assembly);R_MMU_5620912(Anchoring_of_the_basal_body_to_the_plasma_membrane);R_MMU_1852241(Organelle_biogenesis_and_maintenance)	0.434935	1.35772	0.320343	-1.64231	2.58236e-10	1.69103e-09	down	yes
ENSMUSG00000034164	Emid1	140703	ENSMUST00000062821;ENSMUST00000132328;ENSMUST00000156492;ENSMUST00000151906;ENSMUST00000132196;ENSMUST00000153308	GO:0005201(extracellular matrix structural constituent);GO:0005515(protein binding);GO:0005576(extracellular region);GO:0005581(collagen trimer);GO:0005783(endoplasmic reticulum);GO:0005794(Golgi apparatus);GO:0031012(extracellular matrix);GO:0062023(collagen-containing extracellular matrix);GO:0062023(collagen-containing extracellular matrix)	NA	NA	NA	EMI domain containing 1 [Source:MGI Symbol;Acc:MGI:2155091]	protein_coding;nonsense_mediated_decay;retained_intron	NA	1.29849	3.98121	0.326154	-1.61638	2.5975e-10	1.70005e-09	down	yes
ENSMUSG00000023963	Cyp39a1	56050	ENSMUST00000170988;ENSMUST00000233627	GO:0004497(monooxygenase activity);GO:0005506(iron ion binding);GO:0005783(endoplasmic reticulum);GO:0005789(endoplasmic reticulum membrane);GO:0006629(lipid metabolic process);GO:0006699(bile acid biosynthetic process);GO:0006707(cholesterol catabolic process);GO:0007586(digestion);GO:0008202(steroid metabolic process);GO:0008387(steroid 7-alpha-hydroxylase activity);GO:0008395(steroid hydroxyla…	00120(Primary bile acid biosynthesis);00120(Primary bile acid biosynthesis)	K07439	EC:1.14.14.26	cytochrome P450, family 39, subfamily a, polypeptide 1 [Source:MGI Symbol;Acc:MGI:1927096]	protein_coding	R_MMU_211897(Cytochrome_P450_arranged_by_substrate_type);R_MMU_556833(Metabolism_of_lipids);R_MMU_1430728(Metabolism);R_MMU_211976(Endogenous_sterols);R_MMU_211945(Phase_I_Functionalization_of_compounds);R_MMU_8957322(Metabolism_of_steroids);R_MMU_194068(Bile_acid_and_bile_salt_metabolism);R_MMU_193775(Synthesis_of_bile_acids_and_bile_salts_via_24_hydroxycholesterol);R_MMU_211859(Biological_oxida…	1.81797	5.37157	0.338443	-1.56302	2.64424e-10	1.72972e-09	down	yes
ENSMUSG00000058385	H2bc8	319181	ENSMUST00000079251	GO:0000786(nucleosome);GO:0002227(innate immune response in mucosa);GO:0003677(DNA binding);GO:0005615(extracellular space);GO:0005634(nucleus);GO:0005654(nucleoplasm);GO:0005694(chromosome);GO:0005829(cytosol);GO:0006334(nucleosome assembly);GO:0019731(antibacterial humoral response);GO:0042802(identical protein binding);GO:0046982(protein heterodimerization activity);GO:0050830(defense response…	05034(Alcoholism);05203(Viral carcinogenesis);05322(Systemic lupus erythematosus)	K11252	NA	H2B clustered histone 8 [Source:MGI Symbol;Acc:MGI:2448386]	protein_coding	R_MMU_2299718(Condensation_of_Prophase_Chromosomes);R_MMU_774815(Nucleosome_assembly);R_MMU_2559582(Senescence_Associated_Secretory_Phenotype_(SASP));R_MMU_5250913(Positive_epigenetic_regulation_of_rRNA_expression);R_MMU_2559580(Oxidative_Stress_Induced_Senescence);R_MMU_8852135(Protein_ubiquitination);R_MMU_427359(SIRT1_negatively_regulates_rRNA_expression);R_MMU_69620(Cell_Cycle_Checkpoints);R_…	6.76128	20.395	0.331517	-1.59285	2.66252e-10	1.73894e-09	down	yes
ENSMUSG00000015314	Slamf6	30925	ENSMUST00000195656;ENSMUST00000171330;ENSMUST00000194182;ENSMUST00000195206;ENSMUST00000193311;ENSMUST00000194924	GO:0001779(natural killer cell differentiation);GO:0001787(natural killer cell proliferation);GO:0002250(adaptive immune response);GO:0002376(immune system process);GO:0005886(plasma membrane);GO:0005887(integral component of plasma membrane);GO:0016020(membrane);GO:0016021(integral component of membrane);GO:0032729(positive regulation of interferon-gamma production);GO:0032740(positive regulatio…	NA	K16852	NA	SLAM family member 6 [Source:MGI Symbol;Acc:MGI:1353620]	protein_coding;processed_transcript;retained_intron	R_MMU_198933(Immunoregulatory_interactions_between_a_Lymphoid_and_a_non_Lymphoid_cell);R_MMU_168256(Immune_System);R_MMU_1280218(Adaptive_Immune_System)	9.7977	26.8185	0.365333	-1.45271	2.68055e-10	1.74947e-09	down	yes
ENSMUSG00000060227	Casc4		ENSMUST00000110586;ENSMUST00000078752;ENSMUST00000135416;ENSMUST00000089912;ENSMUST00000127475;ENSMUST00000089915;ENSMUST00000136023;ENSMUST00000126256	GO:0003674(molecular_function);GO:0005794(Golgi apparatus);GO:0008150(biological_process);GO:0016020(membrane);GO:0016021(integral component of membrane);GO:0016021(integral component of membrane)	NA	NA	NA	cancer susceptibility candidate 4 [Source:MGI Symbol;Acc:MGI:2443129]	protein_coding;retained_intron;processed_transcript	NA	0.847299	2.53098	0.33477	-1.57876	2.68249e-10	1.74947e-09	down	yes
ENSMUSG00000111375	Btbd8	100503185	ENSMUST00000211896;ENSMUST00000100951;ENSMUST00000094541;ENSMUST00000060553;ENSMUST00000212858;ENSMUST00000133800;ENSMUST00000162298	GO:0005515(protein binding);GO:0005634(nucleus);GO:0005654(nucleoplasm);GO:0006897(endocytosis);GO:0008021(synaptic vesicle);GO:0016182(synaptic vesicle budding from endosome);GO:0030054(cell junction);GO:0030122(AP-2 adaptor complex);GO:0030136(clathrin-coated vesicle);GO:0030424(axon);GO:0031175(neuron projection development);GO:0031410(cytoplasmic vesicle);GO:0036466(synaptic vesicle recycling…	NA	K10480	NA	BTB (POZ) domain containing 8 [Source:MGI Symbol;Acc:MGI:3646208]	protein_coding;retained_intron;processed_transcript	NA	0.657288	1.94417	0.338082	-1.56455	2.93063e-10	1.90506e-09	down	yes
ENSMUSG00000113948	Rpl17-ps3	100040745	ENSMUST00000221295	NA	NA	NA	NA	ribosomal protein L17, pseudogene 3 [Source:MGI Symbol;Acc:MGI:3642206]	processed_pseudogene	NA	88.5168	242.613	0.364848	-1.45463	3.01717e-10	1.9603e-09	down	yes
ENSMUSG00000004837	Grap	71520	ENSMUST00000004959;ENSMUST00000155380	GO:0005515(protein binding);GO:0007605(sensory perception of sound);GO:0016020(membrane);GO:0030054(cell junction);GO:0045202(synapse);GO:0098793(presynapse);GO:0098793(presynapse)	NA	NA	NA	GRB2-related adaptor protein [Source:MGI Symbol;Acc:MGI:1918770]	protein_coding;processed_transcript	R_MMU_9006934(Signaling_by_Receptor_Tyrosine_Kinases);R_MMU_1433557(Signaling_by_SCF_KIT);R_MMU_162582(Signal_Transduction)	34.181	93.4416	0.365801	-1.45087	3.1833e-10	2.065e-09	down	yes
ENSMUSG00000053113	Socs3	12702	ENSMUST00000054002;ENSMUST00000132295;ENSMUST00000123255	GO:0001784(phosphotyrosine residue binding);GO:0001932(regulation of protein phosphorylation);GO:0005515(protein binding);GO:0005737(cytoplasm);GO:0005829(cytosol);GO:0005942(phosphatidylinositol 3-kinase complex);GO:0007165(signal transduction);GO:0007259(receptor signaling pathway via JAK-STAT);GO:0009968(negative regulation of signal transduction);GO:0016567(protein ubiquitination);GO:0035556(…	04120(Ubiquitin mediated proteolysis);04380(Osteoclast differentiation);04630(Jak-STAT signaling pathway);04668(TNF signaling pathway);04910(Insulin signaling pathway);04917(Prolactin signaling pathway);04920(Adipocytokine signaling pathway);04930(Type II diabetes mellitus);04931(Insulin resistance);04932(Non-alcoholic fatty liver disease (NAFLD));05160(Hepatitis C);05164(Influenza A);05168(Herpe…	K04696	NA	suppressor of cytokine signaling 3 [Source:MGI Symbol;Acc:MGI:1201791]	protein_coding;processed_transcript	R_MMU_877300(Interferon_gamma_signaling);R_MMU_8951664(Neddylation);R_MMU_449147(Signaling_by_Interleukins);R_MMU_9006927(Signaling_by_Non_Receptor_Tyrosine_Kinases);R_MMU_6783589(Interleukin_6_family_signaling);R_MMU_597592(Post_translational_protein_modification);R_MMU_392499(Metabolism_of_proteins);R_MMU_9674555(Signaling_by_CSF3_(G_CSF));R_MMU_1059683(Interleukin_6_signaling);R_MMU_8848021(Si…	4.4866	12.6005	0.356066	-1.48978	3.21155e-10	2.08224e-09	down	yes
ENSMUSG00000025723	Nmb	68039	ENSMUST00000146619;ENSMUST00000119428;ENSMUST00000149792;ENSMUST00000026817	GO:0005184(neuropeptide hormone activity);GO:0005576(extracellular region);GO:0007204(positive regulation of cytosolic calcium ion concentration);GO:0007218(neuropeptide signaling pathway);GO:0008284(positive regulation of cell population proliferation);GO:0031710(neuromedin B receptor binding);GO:0042593(glucose homeostasis);GO:0043005(neuron projection);GO:0046887(positive regulation of hormone…	04080(Neuroactive ligand-receptor interaction);04080(Neuroactive ligand-receptor interaction)	K05223	NA	neuromedin B [Source:MGI Symbol;Acc:MGI:1915289]	retained_intron;protein_coding	R_MMU_373076(Class_A/1_(Rhodopsin_like_receptors));R_MMU_375276(Peptide_ligand_binding_receptors);R_MMU_500792(GPCR_ligand_binding);R_MMU_416476(G_alpha_(q)_signalling_events);R_MMU_372790(Signaling_by_GPCR);R_MMU_388396(GPCR_downstream_signalling);R_MMU_162582(Signal_Transduction)	1.42084	5.25996	0.270124	-1.88831	3.23327e-10	2.09524e-09	down	yes
ENSMUSG00000037573	Tob1	22057	ENSMUST00000041589	GO:0003714(transcription corepressor activity);GO:0005515(protein binding);GO:0005634(nucleus);GO:0005737(cytoplasm);GO:0008285(negative regulation of cell population proliferation);GO:0010468(regulation of gene expression);GO:0017148(negative regulation of translation);GO:0030014(CCR4-NOT complex);GO:0030514(negative regulation of BMP signaling pathway);GO:0030971(receptor tyrosine kinase bindin…	03018(RNA degradation)	K14443	NA	transducer of ErbB-2.1 [Source:MGI Symbol;Acc:MGI:1349721]	protein_coding	NA	5.4238	15.2759	0.355055	-1.49388	3.23909e-10	2.09792e-09	down	yes
ENSMUSG00000019158	Tmem160	69094	ENSMUST00000019302;ENSMUST00000209536	GO:0003674(molecular_function);GO:0005739(mitochondrion);GO:0008150(biological_process);GO:0016020(membrane);GO:0016021(integral component of membrane);GO:0016021(integral component of membrane)	NA	NA	NA	transmembrane protein 160 [Source:MGI Symbol;Acc:MGI:1916344]	protein_coding;nonsense_mediated_decay	NA	4.34627	13.1842	0.329659	-1.60095	3.29464e-10	2.13279e-09	down	yes
ENSMUSG00000026455	Klhl12	240756	ENSMUST00000189981;ENSMUST00000027725;ENSMUST00000133721;ENSMUST00000141458;ENSMUST00000112232	GO:0000139(Golgi membrane);GO:0005515(protein binding);GO:0006513(protein monoubiquitination);GO:0006888(endoplasmic reticulum to Golgi vesicle-mediated transport);GO:0014029(neural crest formation);GO:0014032(neural crest cell development);GO:0016055(Wnt signaling pathway);GO:0016192(vesicle-mediated transport);GO:0016567(protein ubiquitination);GO:0030127(COPII vesicle coat);GO:0030134(COPII-co…	NA	K10450	NA	kelch-like 12 [Source:MGI Symbol;Acc:MGI:2385619]	retained_intron;protein_coding	R_MMU_4641258(Degradation_of_DVL);R_MMU_201681(TCF_dependent_signaling_in_response_to_WNT);R_MMU_195721(Signaling_by_WNT);R_MMU_162582(Signal_Transduction)	0.993547	2.80472	0.354241	-1.4972	3.33683e-10	2.15785e-09	down	yes
ENSMUSG00000105244	Gm5281	383923	ENSMUST00000197542	NA	NA	NA	NA	predicted gene 5281 [Source:MGI Symbol;Acc:MGI:3779483]	processed_pseudogene	NA	0.867415	2.8918	0.299957	-1.73717	3.47455e-10	2.24342e-09	down	yes
ENSMUSG00000021811	Dnajc9	108671	ENSMUST00000022345;ENSMUST00000223950;ENSMUST00000223844;ENSMUST00000223889	GO:0005615(extracellular space);GO:0005634(nucleus);GO:0005654(nucleoplasm);GO:0005737(cytoplasm);GO:0005829(cytosol);GO:0005886(plasma membrane);GO:0016020(membrane);GO:0031072(heat shock protein binding);GO:0032781(positive regulation of ATPase activity);GO:0032781(positive regulation of ATPase activity)	NA	K09529	NA	DnaJ heat shock protein family (Hsp40) member C9 [Source:MGI Symbol;Acc:MGI:1915326]	protein_coding;retained_intron	NA	14.2052	38.9574	0.364634	-1.45548	3.52614e-10	2.27437e-09	down	yes
ENSMUSG00000026399	Cd55	13136	ENSMUST00000140725;ENSMUST00000027650;ENSMUST00000140400;ENSMUST00000133057;ENSMUST00000122830	GO:0001618(virus receptor activity);GO:0002376(immune system process);GO:0004857(enzyme inhibitor activity);GO:0005886(plasma membrane);GO:0006958(complement activation, classical pathway);GO:0008289(lipid binding);GO:0009897(external side of plasma membrane);GO:0009986(cell surface);GO:0016020(membrane);GO:0016324(apical plasma membrane);GO:0030449(regulation of complement activation);GO:0030450…	04610(Complement and coagulation cascades);04640(Hematopoietic cell lineage);05416(Viral myocarditis);05416(Viral myocarditis)	K04006	NA	CD55 molecule, decay accelerating factor for complement [Source:MGI Symbol;Acc:MGI:104850]	retained_intron;protein_coding;processed_transcript	R_MMU_977606(Regulation_of_Complement_cascade);R_MMU_5653656(Vesicle_mediated_transport);R_MMU_199977(ER_to_Golgi_Anterograde_Transport);R_MMU_166658(Complement_cascade);R_MMU_948021(Transport_to_the_Golgi_and_subsequent_modification);R_MMU_500792(GPCR_ligand_binding);R_MMU_597592(Post_translational_protein_modification);R_MMU_392499(Metabolism_of_proteins);R_MMU_168256(Immune_System);R_MMU_44620…	41.2127	111.815	0.368579	-1.43995	3.56767e-10	2.29789e-09	down	yes
ENSMUSG00000112008	Gm47218		ENSMUST00000218256	NA	NA	NA	NA	predicted gene, 47218 [Source:MGI Symbol;Acc:MGI:6096027]	TEC	NA	1.50888	4.94547	0.305104	-1.71263	3.6901e-10	2.37031e-09	down	yes
ENSMUSG00000022900	Ildr1	106347	ENSMUST00000023617;ENSMUST00000089618;ENSMUST00000119464;ENSMUST00000128084;ENSMUST00000153802	GO:0005829(cytosol);GO:0005886(plasma membrane);GO:0006897(endocytosis);GO:0016020(membrane);GO:0016021(integral component of membrane);GO:0032991(protein-containing complex);GO:0042802(identical protein binding);GO:0061689(tricellular tight junction);GO:0070506(high-density lipoprotein particle receptor activity);GO:0090277(positive regulation of peptide hormone secretion);GO:1990830(cellular re…	NA	NA	NA	immunoglobulin-like domain containing receptor 1 [Source:MGI Symbol;Acc:MGI:2146574]	protein_coding;retained_intron	NA	0.689738	2.13667	0.322809	-1.63125	3.72224e-10	2.38972e-09	down	yes
ENSMUSG00000057132	Rpgrip1	77945	ENSMUST00000181823;ENSMUST00000181736;ENSMUST00000180388;ENSMUST00000181297;ENSMUST00000181208;ENSMUST00000111603;ENSMUST00000181862;ENSMUST00000181401;ENSMUST00000180646;ENSMUST00000180513;ENSMUST00000181673	GO:0005515(protein binding);GO:0005929(cilium);GO:0005930(axoneme);GO:0007601(visual perception);GO:0016020(membrane);GO:0016021(integral component of membrane);GO:0032391(photoreceptor connecting cilium);GO:0035253(ciliary rootlet);GO:0035869(ciliary transition zone);GO:0042462(eye photoreceptor cell development);GO:0042995(cell projection);GO:0050896(response to stimulus);GO:0060041(retina deve…	NA	K16512	NA	retinitis pigmentosa GTPase regulator interacting protein 1 [Source:MGI Symbol;Acc:MGI:1932134]	retained_intron;nonsense_mediated_decay;protein_coding	NA	0.866073	2.44957	0.35356	-1.49997	3.75163e-10	2.40735e-09	down	yes
ENSMUSG00000005802	Slc30a4	22785	ENSMUST00000005952;ENSMUST00000099457	GO:0005385(zinc ion transmembrane transporter activity);GO:0005737(cytoplasm);GO:0005764(lysosome);GO:0005765(lysosomal membrane);GO:0005768(endosome);GO:0005770(late endosome);GO:0005886(plasma membrane);GO:0006811(ion transport);GO:0006812(cation transport);GO:0006829(zinc ion transport);GO:0008324(cation transmembrane transporter activity);GO:0009636(response to toxic substance);GO:0010008(end…	NA	K14691	NA	solute carrier family 30 (zinc transporter), member 4 [Source:MGI Symbol;Acc:MGI:1345282]	protein_coding	NA	2.44068	6.82628	0.357542	-1.48382	3.80645e-10	2.44127e-09	down	yes
ENSMUSG00000024070	Prkd3	75292	ENSMUST00000168887;ENSMUST00000119284;ENSMUST00000003191;ENSMUST00000124229;ENSMUST00000118768;ENSMUST00000146917;ENSMUST00000130070;ENSMUST00000118991	GO:0000166(nucleotide binding);GO:0004672(protein kinase activity);GO:0004674(protein serine/threonine kinase activity);GO:0004697(protein kinase C activity);GO:0004698(calcium-dependent protein kinase C activity);GO:0005524(ATP binding);GO:0005654(nucleoplasm);GO:0005737(cytoplasm);GO:0005829(cytosol);GO:0006468(protein phosphorylation);GO:0016020(membrane);GO:0016301(kinase activity);GO:0016310…	04015(Rap1 signaling pathway);04925(Aldosterone synthesis and secretion);04925(Aldosterone synthesis and secretion)	K06070	EC:2.7.11.13	protein kinase D3 [Source:MGI Symbol;Acc:MGI:1922542]	protein_coding;retained_intron;processed_transcript	R_MMU_556833(Metabolism_of_lipids);R_MMU_1430728(Metabolism);R_MMU_1660661(Sphingolipid_de_novo_biosynthesis);R_MMU_428157(Sphingolipid_metabolism)	3.34824	9.16066	0.365502	-1.45205	3.81447e-10	2.44515e-09	down	yes
ENSMUSG00000090258	Churc1	211151	ENSMUST00000041262;ENSMUST00000152917;ENSMUST00000110399;ENSMUST00000126408	GO:0003677(DNA binding);GO:0005634(nucleus);GO:0007275(multicellular organism development);GO:0007498(mesoderm development);GO:0008270(zinc ion binding);GO:0045893(positive regulation of transcription, DNA-templated);GO:0045944(positive regulation of transcription by RNA polymerase II);GO:0046872(metal ion binding);GO:0046872(metal ion binding)	NA	NA	NA	churchill domain containing 1 [Source:MGI Symbol;Acc:MGI:1923684]	protein_coding;retained_intron	NA	1.403	4.0033	0.350461	-1.51267	3.81974e-10	2.44727e-09	down	yes
ENSMUSG00000054065	Pkp3	56460	ENSMUST00000160403;ENSMUST00000161142;ENSMUST00000160615;ENSMUST00000106039;ENSMUST00000159253	GO:0002159(desmosome assembly);GO:0005515(protein binding);GO:0005634(nucleus);GO:0005654(nucleoplasm);GO:0005737(cytoplasm);GO:0005886(plasma membrane);GO:0005911(cell-cell junction);GO:0005912(adherens junction);GO:0005914(spot adherens junction);GO:0007043(cell-cell junction assembly);GO:0007155(cell adhesion);GO:0010628(positive regulation of gene expression);GO:0019899(enzyme binding);GO:003…	NA	NA	NA	plakophilin 3 [Source:MGI Symbol;Acc:MGI:1891830]	retained_intron;protein_coding	R_MMU_6805567(Keratinization);R_MMU_6809371(Formation_of_the_cornified_envelope);R_MMU_1266738(Developmental_Biology)	2.25769	6.45144	0.349952	-1.51477	3.94558e-10	2.5227e-09	down	yes
ENSMUSG00000005481	Ddx39		ENSMUST00000212949;ENSMUST00000109810;ENSMUST00000127505;ENSMUST00000019576;ENSMUST00000138789;ENSMUST00000172396;ENSMUST00000140521	GO:0000166(nucleotide binding);GO:0000398(mRNA splicing, via spliceosome);GO:0003676(nucleic acid binding);GO:0003723(RNA binding);GO:0003724(RNA helicase activity);GO:0004386(helicase activity);GO:0005524(ATP binding);GO:0005634(nucleus);GO:0005737(cytoplasm);GO:0006397(mRNA processing);GO:0006406(mRNA export from nucleus);GO:0008380(RNA splicing);GO:0016607(nuclear speck);GO:0016787(hydrolase a…	NA	K13182	EC:3.6.4.13	DEAD (Asp-Glu-Ala-Asp) box polypeptide 39 [Source:MGI Symbol;Acc:MGI:1915528]	nonsense_mediated_decay;protein_coding;retained_intron	NA	9.4154	25.6338	0.367304	-1.44495	4.09532e-10	2.6171e-09	down	yes
ENSMUSG00000037972	Snn	20621	ENSMUST00000089011;ENSMUST00000228962	GO:0005737(cytoplasm);GO:0005739(mitochondrion);GO:0005741(mitochondrial outer membrane);GO:0008150(biological_process);GO:0016020(membrane);GO:0016021(integral component of membrane);GO:0046872(metal ion binding);GO:0046872(metal ion binding)	NA	NA	NA	stannin [Source:MGI Symbol;Acc:MGI:1276549]	protein_coding	NA	55.7596	150.847	0.369644	-1.43579	4.11088e-10	2.62435e-09	down	yes
[truncated: 2,896 more rows]
